# Supplementary material for: Mutational spectrum of SARS-CoV-2 during the global pandemic
Source: Exp Mol Med. 2021 Aug 27;53(8):1229–37. doi: 10.1038/s12276-021-00658-z (PMC8393781; doi:10.1038/s12276-021-00658-z)
Supplement: Supplementary file 2 — Supplementary Tables 1-4 [file 12276_2021_658_MOESM2_ESM.xlsx]

## Sheet: Supplementary Table 1
ID	Sampling_date	Country	Sequence length	Age	Sex	Authors	Edit_distance_from_RaTG13	Edit_distance_from_RmYN02	Loglikelihood_for_being_root	Single_base_substitution_count accumulated_from_root	Multiple_base_substitution_count accumulated_from_root	Indel_count accumulated_from_root	Single_base_substitution_count in_terminal_branch	Multiple_base_substitution_count in_terminal_branch	Indel_count in_terminal_branch	Mutation_IDs
EPI_ISL_507764	2020-03-26	USA	29825	?	?	Blankenship HM et al	1487	2083	-1.18968e+06	4	0	2	0	0	0	sbs_1059_AC>TC_351794_351743,sbs_25563_AG>TA_351795_351794,sbs_14408_CC>TT_460684_460655,sbs_23403_GA>GT_460745_460684,ind_1605_--->ATG_466965_460745,ind_1605_atg>---_467023_467022,
EPI_ISL_495656	2020-04-16	USA	29730	?	?	Deborah A. Nickerson et al	2767	3384	-1.18968e+06	5	0	2	1	0	0	sbs_23374_CT>CT_351538_2,sbs_1059_AC>TC_351794_351743,sbs_25563_AG>TA_351795_351794,sbs_14408_CC>TT_460684_460655,sbs_23403_GA>GT_460745_460684,ind_1605_--->ATG_466965_460745,ind_1605_atg>---_467023_467022,
EPI_ISL_483143	2020-04-21	Germany	29718	12	Female	Janine Michel et al	1772	2377	-1.18969e+06	8	0	3	0	0	1	ind_24685_T>-_351539_3,sbs_13011_AC>TA_351538_351539,sbs_18326_GC>TT_351538_351539,sbs_18589_TG>TT_351538_351539,sbs_25584_CC>TC_351538_351539,sbs_1059_AC>TC_351794_351743,sbs_25563_AG>TA_351795_351794,sbs_14408_CC>TT_460684_460655,sbs_23403_GA>GT_460745_460684,ind_1605_--->ATG_466965_460745,ind_1605_atg>---_467023_467022,
EPI_ISL_483144	2020-04-21	Germany	29718	41	Female	Janine Michel et al	1764	2370	-1.18969e+06	8	0	2	0	0	0	sbs_13011_AC>TA_351538_351539,sbs_18326_GC>TT_351538_351539,sbs_18589_TG>TT_351538_351539,sbs_25584_CC>TC_351538_351539,sbs_1059_AC>TC_351794_351743,sbs_25563_AG>TA_351795_351794,sbs_14408_CC>TT_460684_460655,sbs_23403_GA>GT_460745_460684,ind_1605_--->ATG_466965_460745,ind_1605_atg>---_467023_467022,
EPI_ISL_738254	2020-04-14	USA	29782	?	?	Joseph Fauver et al	2402	3021	-1.18968e+06	4	0	2	0	0	0	sbs_1059_AC>TC_351794_351743,sbs_25563_AG>TA_351795_351794,sbs_14408_CC>TT_460684_460655,sbs_23403_GA>GT_460745_460684,ind_1605_--->ATG_466965_460745,ind_1605_atg>---_467023_467022,
EPI_ISL_507762	2020-03-27	USA	29814	?	?	Blankenship HM et al	1645	2211	-1.18968e+06	4	0	2	0	0	0	sbs_1059_AC>TC_351794_351743,sbs_25563_AG>TA_351795_351794,sbs_14408_CC>TT_460684_460655,sbs_23403_GA>GT_460745_460684,ind_1605_--->ATG_466965_460745,ind_1605_atg>---_467023_467022,
EPI_ISL_507439	2020-04-03	USA	29805	?	?	Blankenship HM et al	1518	2071	-1.18968e+06	4	0	2	0	0	0	sbs_1059_AC>TC_351794_351743,sbs_25563_AG>TA_351795_351794,sbs_14408_CC>TT_460684_460655,sbs_23403_GA>GT_460745_460684,ind_1605_--->ATG_466965_460745,ind_1605_atg>---_467023_467022,
EPI_ISL_571618	2020-03-19	USA	29782	72	Female	Rosenthal et al	1479	2102	-1.18968e+06	4	0	2	0	0	0	sbs_1059_AC>TC_351794_351743,sbs_25563_AG>TA_351795_351794,sbs_14408_CC>TT_460684_460655,sbs_23403_GA>GT_460745_460684,ind_1605_--->ATG_466965_460745,ind_1605_atg>---_467023_467022,
EPI_ISL_692896	2020-05-21	USA	29864	?	?	Andrew Lang et al	1798	2486	-1.18968e+06	5	0	2	1	0	0	sbs_3606_TG>TT_351545_9,sbs_1059_AC>TC_351794_351743,sbs_25563_AG>TA_351795_351794,sbs_14408_CC>TT_460684_460655,sbs_23403_GA>GT_460745_460684,ind_1605_--->ATG_466965_460745,ind_1605_atg>---_467023_467022,
EPI_ISL_631818	2020-03-20	USA	29782	51	Female	Jade Wang et al	1404	2028	-1.18968e+06	4	0	2	0	0	0	sbs_1059_AC>TC_351794_351743,sbs_25563_AG>TA_351795_351794,sbs_14408_CC>TT_460684_460655,sbs_23403_GA>GT_460745_460684,ind_1605_--->ATG_466965_460745,ind_1605_atg>---_467023_467022,
EPI_ISL_507443	2020-04-04	USA	29815	?	?	Blankenship HM et al	1496	2071	-1.18968e+06	4	0	2	0	0	0	sbs_1059_AC>TC_351794_351743,sbs_25563_AG>TA_351795_351794,sbs_14408_CC>TT_460684_460655,sbs_23403_GA>GT_460745_460684,ind_1605_--->ATG_466965_460745,ind_1605_atg>---_467023_467022,
EPI_ISL_541389	2020-04-20	Brazil	29750	37	Male	Paola Resende et al	1352	1974	-1.18968e+06	5	0	2	0	0	0	sbs_11916_TC>TA_351536_351546,sbs_1059_AC>TC_351794_351743,sbs_25563_AG>TA_351795_351794,sbs_14408_CC>TT_460684_460655,sbs_23403_GA>GT_460745_460684,ind_1605_--->ATG_466965_460745,ind_1605_atg>---_467023_467022,
EPI_ISL_541381	2020-04-27	Brazil	29739	44	Male	Paola Resende et al	1361	1985	-1.18968e+06	6	0	2	1	0	0	sbs_4573_AC>TA_351547_13,sbs_11916_TC>TA_351536_351546,sbs_1059_AC>TC_351794_351743,sbs_25563_AG>TA_351795_351794,sbs_14408_CC>TT_460684_460655,sbs_23403_GA>GT_460745_460684,ind_1605_--->ATG_466965_460745,ind_1605_atg>---_467023_467022,
EPI_ISL_541387	2020-04-24	Brazil	29741	35	Female	Paola Resende et al	1360	1982	-1.18968e+06	5	0	2	0	0	0	sbs_11916_TC>TA_351536_351546,sbs_1059_AC>TC_351794_351743,sbs_25563_AG>TA_351795_351794,sbs_14408_CC>TT_460684_460655,sbs_23403_GA>GT_460745_460684,ind_1605_--->ATG_466965_460745,ind_1605_atg>---_467023_467022,
EPI_ISL_535732	2020-03-12	Canada	29840	10	Female	Sandrine Moreira et al	1264	1916	-1.18968e+06	4	0	2	0	0	0	sbs_1059_AC>TC_351794_351743,sbs_25563_AG>TA_351795_351794,sbs_14408_CC>TT_460684_460655,sbs_23403_GA>GT_460745_460684,ind_1605_--->ATG_466965_460745,ind_1605_atg>---_467023_467022,
EPI_ISL_469199	2020-04-02	USA	29782	?	?	Joseph Fauver et al	1895	2520	-1.18968e+06	6	0	2	2	0	0	sbs_4093_TC>TA_351549_16,sbs_29227_CG>TC_351549_16,sbs_1059_AC>TC_351794_351743,sbs_25563_AG>TA_351795_351794,sbs_14408_CC>TT_460684_460655,sbs_23403_GA>GT_460745_460684,ind_1605_--->ATG_466965_460745,ind_1605_atg>---_467023_467022,
EPI_ISL_469207	2020-04-02	USA	29677	?	?	Joseph Fauver et al	2369	2962	-1.18968e+06	5	0	2	1	0	0	sbs_8405_GA>CA_351549_17,sbs_1059_AC>TC_351794_351743,sbs_25563_AG>TA_351795_351794,sbs_14408_CC>TT_460684_460655,sbs_23403_GA>GT_460745_460684,ind_1605_--->ATG_466965_460745,ind_1605_atg>---_467023_467022,
EPI_ISL_475642	2020-04-01	USA	29903	44	Male	Wenjuan Zhang et al	1253	1965	-1.18968e+06	11	0	2	7	0	0	sbs_379_TC>AT_351548_18,sbs_1821_GG>AT_351548_18,sbs_5754_AA>GT_351548_18,sbs_7936_CG>CT_351548_18,sbs_18867_TG>AA_351548_18,sbs_21533_AG>AT_351548_18,sbs_23271_GC>TT_351548_18,sbs_1059_AC>TC_351794_351743,sbs_25563_AG>TA_351795_351794,sbs_14408_CC>TT_460684_460655,sbs_23403_GA>GT_460745_460684,ind_1605_--->ATG_466965_460745,ind_1605_atg>---_467023_467022,
EPI_ISL_591218	2020-04-01	Canada	29856	?	?	Allison McGeer et al	1259	1921	-1.18968e+06	4	0	2	0	0	0	sbs_1059_AC>TC_351794_351743,sbs_25563_AG>TA_351795_351794,sbs_14408_CC>TT_460684_460655,sbs_23403_GA>GT_460745_460684,ind_1605_--->ATG_466965_460745,ind_1605_atg>---_467023_467022,
EPI_ISL_416510	2020-03-06	France	29853	63	?	M챕lnie Albert et al	1258	1918	-1.18968e+06	4	0	2	0	0	0	sbs_1059_AC>TC_351794_351743,sbs_25563_AG>TA_351795_351794,sbs_14408_CC>TT_460684_460655,sbs_23403_GA>GT_460745_460684,ind_1605_--->ATG_466965_460745,ind_1605_atg>---_467023_467022,
EPI_ISL_516270	2020-03-19	USA	29800	?	?	Blankenship HM et al	1301	1922	-1.18968e+06	4	0	2	0	0	0	sbs_1059_AC>TC_351794_351743,sbs_25563_AG>TA_351795_351794,sbs_14408_CC>TT_460684_460655,sbs_23403_GA>GT_460745_460684,ind_1605_--->ATG_466965_460745,ind_1605_atg>---_467023_467022,
EPI_ISL_516282	2020-03-18	USA	29800	?	?	Blankenship HM et al	1301	1922	-1.18968e+06	4	0	2	0	0	0	sbs_1059_AC>TC_351794_351743,sbs_25563_AG>TA_351795_351794,sbs_14408_CC>TT_460684_460655,sbs_23403_GA>GT_460745_460684,ind_1605_--->ATG_466965_460745,ind_1605_atg>---_467023_467022,
EPI_ISL_516331	2020-03-27	USA	29800	?	?	Blankenship HM et al	1301	1922	-1.18968e+06	4	0	2	0	0	0	sbs_1059_AC>TC_351794_351743,sbs_25563_AG>TA_351795_351794,sbs_14408_CC>TT_460684_460655,sbs_23403_GA>GT_460745_460684,ind_1605_--->ATG_466965_460745,ind_1605_atg>---_467023_467022,
EPI_ISL_437237	2020-03-23	Germany	29815	46	Male	Max Muenchhoff et al	1285	1907	-1.18968e+06	4	0	2	0	0	0	sbs_1059_AC>TC_351794_351743,sbs_25563_AG>TA_351795_351794,sbs_14408_CC>TT_460684_460655,sbs_23403_GA>GT_460745_460684,ind_1605_--->ATG_466965_460745,ind_1605_atg>---_467023_467022,
EPI_ISL_450606	2020-03-15	USA	29820	?	?	Blankenship HM et al	1283	1902	-1.18968e+06	4	0	2	0	0	0	sbs_1059_AC>TC_351794_351743,sbs_25563_AG>TA_351795_351794,sbs_14408_CC>TT_460684_460655,sbs_23403_GA>GT_460745_460684,ind_1605_--->ATG_466965_460745,ind_1605_atg>---_467023_467022,
EPI_ISL_417833	2020-03-16	Iceland	29849	45	Female	Daniel F Gudbjartsson et al	1260	1930	-1.18968e+06	4	0	2	0	0	0	sbs_1059_AC>TC_351794_351743,sbs_25563_AG>TA_351795_351794,sbs_14408_CC>TT_460684_460655,sbs_23403_GA>GT_460745_460684,ind_1605_--->ATG_466965_460745,ind_1605_atg>---_467023_467022,
EPI_ISL_437988	2020-03-13	Austria	29834	32	Female	Alexandra Popa et al	1274	1936	-1.18968e+06	4	0	2	0	0	0	sbs_1059_AC>TC_351794_351743,sbs_25563_AG>TA_351795_351794,sbs_14408_CC>TT_460684_460655,sbs_23403_GA>GT_460745_460684,ind_1605_--->ATG_466965_460745,ind_1605_atg>---_467023_467022,
EPI_ISL_541345	2020-03-28	Brazil	29702	23	Female	Paola Resende et al	1413	2035	-1.18968e+06	4	0	2	0	0	0	sbs_1059_AC>TC_351794_351743,sbs_25563_AG>TA_351795_351794,sbs_14408_CC>TT_460684_460655,sbs_23403_GA>GT_460745_460684,ind_1605_--->ATG_466965_460745,ind_1605_atg>---_467023_467022,
EPI_ISL_454424	2020-03-09	USA	29888	?	?	MDH Laboratories Administration et al	2621	3321	-1.18968e+06	4	0	5	0	0	3	ind_9759_TA>--_351560_29,ind_9855_T>-_351560_29,ind_26530_A>-_351560_29,sbs_1059_AC>TC_351794_351743,sbs_25563_AG>TA_351795_351794,sbs_14408_CC>TT_460684_460655,sbs_23403_GA>GT_460745_460684,ind_1605_--->ATG_466965_460745,ind_1605_atg>---_467023_467022,
EPI_ISL_437556	2020-03-26	USA	29896	?	?	SEARCH Alliance San Diego with Michael Quigley et al	1329	2013	-1.18968e+06	5	0	2	1	0	0	sbs_25536_TT>CG_351564_30,sbs_1059_AC>TC_351794_351743,sbs_25563_AG>TA_351795_351794,sbs_14408_CC>TT_460684_460655,sbs_23403_GA>GT_460745_460684,ind_1605_--->ATG_466965_460745,ind_1605_atg>---_467023_467022,
EPI_ISL_422539	2020-03-19	USA	29732	30	Female	Ana S. Gonzalez-Reiche et al	1366	1988	-1.18968e+06	4	0	2	0	0	0	sbs_1059_AC>TC_351794_351743,sbs_25563_AG>TA_351795_351794,sbs_14408_CC>TT_460684_460655,sbs_23403_GA>GT_460745_460684,ind_1605_--->ATG_466965_460745,ind_1605_atg>---_467023_467022,
EPI_ISL_802020	2020-04-14	USA	29680	59	Male	Ana S. Gonzalez-Reiche et al	1417	2040	-1.18968e+06	4	0	2	0	0	0	sbs_1059_AC>TC_351794_351743,sbs_25563_AG>TA_351795_351794,sbs_14408_CC>TT_460684_460655,sbs_23403_GA>GT_460745_460684,ind_1605_--->ATG_466965_460745,ind_1605_atg>---_467023_467022,
EPI_ISL_427306	2020-03-10	Brazil	29751	59	Female	Paola Resende et al	1351	1973	-1.18968e+06	4	0	2	0	0	0	sbs_1059_AC>TC_351794_351743,sbs_25563_AG>TA_351795_351794,sbs_14408_CC>TT_460684_460655,sbs_23403_GA>GT_460745_460684,ind_1605_--->ATG_466965_460745,ind_1605_atg>---_467023_467022,
EPI_ISL_421398	2020-03-17	USA	29718	40	Male	Ana S. Gonzalez-Reiche et al	1380	2002	-1.18968e+06	4	0	2	0	0	0	sbs_1059_AC>TC_351794_351743,sbs_25563_AG>TA_351795_351794,sbs_14408_CC>TT_460684_460655,sbs_23403_GA>GT_460745_460684,ind_1605_--->ATG_466965_460745,ind_1605_atg>---_467023_467022,
EPI_ISL_421612	2020-03-20	USA	29712	84	Female	Ana S. Gonzalez-Reiche et al	1386	2008	-1.18968e+06	4	0	2	0	0	0	sbs_1059_AC>TC_351794_351743,sbs_25563_AG>TA_351795_351794,sbs_14408_CC>TT_460684_460655,sbs_23403_GA>GT_460745_460684,ind_1605_--->ATG_466965_460745,ind_1605_atg>---_467023_467022,
EPI_ISL_450099	2020-03-13	USA	29718	27	Female	Ana S. Gonzalez-Reiche et al	1380	2002	-1.18968e+06	4	0	2	0	0	0	sbs_1059_AC>TC_351794_351743,sbs_25563_AG>TA_351795_351794,sbs_14408_CC>TT_460684_460655,sbs_23403_GA>GT_460745_460684,ind_1605_--->ATG_466965_460745,ind_1605_atg>---_467023_467022,
EPI_ISL_447774	2020-04-01	Colombia	29717	28	Male	Juan David Ram챠rez et al	1381	2003	-1.18968e+06	4	0	2	0	0	0	sbs_1059_AC>TC_351794_351743,sbs_25563_AG>TA_351795_351794,sbs_14408_CC>TT_460684_460655,sbs_23403_GA>GT_460745_460684,ind_1605_--->ATG_466965_460745,ind_1605_atg>---_467023_467022,
EPI_ISL_802031	2020-04-20	USA	29717	80	Male	Ana S. Gonzalez-Reiche et al	1381	2003	-1.18968e+06	4	0	2	0	0	0	sbs_1059_AC>TC_351794_351743,sbs_25563_AG>TA_351795_351794,sbs_14408_CC>TT_460684_460655,sbs_23403_GA>GT_460745_460684,ind_1605_--->ATG_466965_460745,ind_1605_atg>---_467023_467022,
EPI_ISL_447791	2020-04-03	Colombia	29694	44	Male	Juan David Ram챠rez et al	1403	2025	-1.18968e+06	4	0	2	0	0	0	sbs_1059_AC>TC_351794_351743,sbs_25563_AG>TA_351795_351794,sbs_14408_CC>TT_460684_460655,sbs_23403_GA>GT_460745_460684,ind_1605_--->ATG_466965_460745,ind_1605_atg>---_467023_467022,
EPI_ISL_450069	2020-03-19	USA	29694	60	Male	Ana S. Gonzalez-Reiche et al	1403	2025	-1.18968e+06	4	0	2	0	0	0	sbs_1059_AC>TC_351794_351743,sbs_25563_AG>TA_351795_351794,sbs_14408_CC>TT_460684_460655,sbs_23403_GA>GT_460745_460684,ind_1605_--->ATG_466965_460745,ind_1605_atg>---_467023_467022,
EPI_ISL_802045	2020-05-01	USA	29694	65	Male	Ana S. Gonzalez-Reiche et al	1403	2025	-1.18968e+06	4	0	2	0	0	0	sbs_1059_AC>TC_351794_351743,sbs_25563_AG>TA_351795_351794,sbs_14408_CC>TT_460684_460655,sbs_23403_GA>GT_460745_460684,ind_1605_--->ATG_466965_460745,ind_1605_atg>---_467023_467022,
EPI_ISL_447775	2020-04-01	Colombia	29694	55	Female	Juan David Ram챠rez et al	1403	2025	-1.18968e+06	4	0	2	0	0	0	sbs_1059_AC>TC_351794_351743,sbs_25563_AG>TA_351795_351794,sbs_14408_CC>TT_460684_460655,sbs_23403_GA>GT_460745_460684,ind_1605_--->ATG_466965_460745,ind_1605_atg>---_467023_467022,
EPI_ISL_421595	2020-03-20	USA	29694	28	Male	Ana S. Gonzalez-Reiche et al	1403	2025	-1.18968e+06	4	0	2	0	0	0	sbs_1059_AC>TC_351794_351743,sbs_25563_AG>TA_351795_351794,sbs_14408_CC>TT_460684_460655,sbs_23403_GA>GT_460745_460684,ind_1605_--->ATG_466965_460745,ind_1605_atg>---_467023_467022,
EPI_ISL_437914	2020-03-09	Austria	29663	26	Male	Alexandra Popa et al	1440	2062	-1.18968e+06	4	0	2	0	0	0	sbs_1059_AC>TC_351794_351743,sbs_25563_AG>TA_351795_351794,sbs_14408_CC>TT_460684_460655,sbs_23403_GA>GT_460745_460684,ind_1605_--->ATG_466965_460745,ind_1605_atg>---_467023_467022,
EPI_ISL_437919	2020-03-09	Austria	29806	41	Female	Alexandra Popa et al	1296	1918	-1.18968e+06	4	0	2	0	0	0	sbs_1059_AC>TC_351794_351743,sbs_25563_AG>TA_351795_351794,sbs_14408_CC>TT_460684_460655,sbs_23403_GA>GT_460745_460684,ind_1605_--->ATG_466965_460745,ind_1605_atg>---_467023_467022,
EPI_ISL_802132	2020-07-08	USA	29837	38	Male	Ana S. Gonzalez-Reiche et al	1380	2065	-1.18968e+06	4	0	2	0	0	0	sbs_1059_AC>TC_351794_351743,sbs_25563_AG>TA_351795_351794,sbs_14408_CC>TT_460684_460655,sbs_23403_GA>GT_460745_460684,ind_1605_--->ATG_466965_460745,ind_1605_atg>---_467023_467022,
EPI_ISL_422540	2020-03-19	USA	29768	84	Male	Ana S. Gonzalez-Reiche et al	1341	1956	-1.18968e+06	4	0	2	0	0	0	sbs_1059_AC>TC_351794_351743,sbs_25563_AG>TA_351795_351794,sbs_14408_CC>TT_460684_460655,sbs_23403_GA>GT_460745_460684,ind_1605_--->ATG_466965_460745,ind_1605_atg>---_467023_467022,
EPI_ISL_745448	2020-12-01	USA	29782	74	Male	Jade Wang et al	1340	1961	-1.18969e+06	14	0	2	10	0	0	sbs_794_GC>TT_351584_48,sbs_9448_CC>TT_351584_48,sbs_13788_GT>CC_351584_48,sbs_17339_GC>TA_351584_48,sbs_18329_AC>TT_351584_48,sbs_20961_AT>CG_351584_48,sbs_22803_CA>GA_351584_48,sbs_27975_AC>TA_351584_48,sbs_28833_TC>TA_351584_48,sbs_29347_AC>TG_351584_48,sbs_1059_AC>TC_351794_351743,sbs_25563_AG>TA_351795_351794,sbs_14408_CC>TT_460684_460655,sbs_23403_GA>GT_460745_460684,ind_1605_--->ATG_466965…
EPI_ISL_475888	2020-03-28	Austria	29611	77	Male	Alexandra Popa et al	2137	2766	-1.18968e+06	5	0	2	1	0	0	sbs_20709_TG>TC_351584_49,sbs_1059_AC>TC_351794_351743,sbs_25563_AG>TA_351795_351794,sbs_14408_CC>TT_460684_460655,sbs_23403_GA>GT_460745_460684,ind_1605_--->ATG_466965_460745,ind_1605_atg>---_467023_467022,
EPI_ISL_626458	2020-05-02	USA	29782	?	?	Ramon Lorenzo-Redondo et al	1387	2008	-1.18968e+06	6	0	2	1	0	0	sbs_18086_AC>TT_351585_50,sbs_28913_TG>TG_351583_351585,sbs_1059_AC>TC_351794_351743,sbs_25563_AG>TA_351795_351794,sbs_14408_CC>TT_460684_460655,sbs_23403_GA>GT_460745_460684,ind_1605_--->ATG_466965_460745,ind_1605_atg>---_467023_467022,
EPI_ISL_498726	2020-04-29	USA	29782	47	Male	Rosenthal et al	1319	1941	-1.18968e+06	6	0	2	1	0	0	sbs_7892_TT>CT_351585_51,sbs_28913_TG>TG_351583_351585,sbs_1059_AC>TC_351794_351743,sbs_25563_AG>TA_351795_351794,sbs_14408_CC>TT_460684_460655,sbs_23403_GA>GT_460745_460684,ind_1605_--->ATG_466965_460745,ind_1605_atg>---_467023_467022,
EPI_ISL_801632	2020-03-28	Chile	29703	55	Male	Leonardo I. Almonacid et al	1394	2016	-1.18968e+06	4	0	2	0	0	0	sbs_1059_AC>TC_351794_351743,sbs_25563_AG>TA_351795_351794,sbs_14408_CC>TT_460684_460655,sbs_23403_GA>GT_460745_460684,ind_1605_--->ATG_466965_460745,ind_1605_atg>---_467023_467022,
EPI_ISL_526916	2020-06-03	USA	29858	?	?	Virginia DCLS et al	1535	2237	-1.18968e+06	7	0	2	1	0	0	sbs_4784_AC>TT_351586_53,sbs_3431_AG>TT_351581_351586,sbs_26730_TG>AT_351581_351586,sbs_1059_AC>TC_351794_351743,sbs_25563_AG>TA_351795_351794,sbs_14408_CC>TT_460684_460655,sbs_23403_GA>GT_460745_460684,ind_1605_--->ATG_466965_460745,ind_1605_atg>---_467023_467022,
EPI_ISL_526925	2020-06-03	USA	29844	?	?	Virginia DCLS et al	1282	1925	-1.18968e+06	6	0	2	0	0	0	sbs_3431_AG>TT_351581_351586,sbs_26730_TG>AT_351581_351586,sbs_1059_AC>TC_351794_351743,sbs_25563_AG>TA_351795_351794,sbs_14408_CC>TT_460684_460655,sbs_23403_GA>GT_460745_460684,ind_1605_--->ATG_466965_460745,ind_1605_atg>---_467023_467022,
EPI_ISL_548427	2020-06-18	USA	29613	?	?	CZB Cliahub Consortium et al	1797	2349	-1.18969e+06	7	0	2	2	0	0	sbs_925_AC>TT_351592_55,sbs_9246_GC>TT_351592_55,sbs_17014_AG>TA_351587_351588,sbs_1059_AC>TC_351794_351743,sbs_25563_AG>TA_351795_351794,sbs_14408_CC>TT_460684_460655,sbs_23403_GA>GT_460745_460684,ind_1605_--->ATG_466965_460745,ind_1605_atg>---_467023_467022,
EPI_ISL_437550	2020-04-27	USA	29900	?	?	SEARCH Alliance San Diego with Michael Quigley et al	1273	1961	-1.18969e+06	7	0	2	2	0	0	sbs_2028_TC>TT_351592_56,sbs_28812_AG>TT_351592_56,sbs_17014_AG>TA_351587_351588,sbs_1059_AC>TC_351794_351743,sbs_25563_AG>TA_351795_351794,sbs_14408_CC>TT_460684_460655,sbs_23403_GA>GT_460745_460684,ind_1605_--->ATG_466965_460745,ind_1605_atg>---_467023_467022,
EPI_ISL_695129	2020-06-18	USA	29775	?	?	Jolene Bowers et al	1540	2151	-1.18968e+06	5	0	2	0	0	0	sbs_17014_AG>TA_351587_351588,sbs_1059_AC>TC_351794_351743,sbs_25563_AG>TA_351795_351794,sbs_14408_CC>TT_460684_460655,sbs_23403_GA>GT_460745_460684,ind_1605_--->ATG_466965_460745,ind_1605_atg>---_467023_467022,
EPI_ISL_509796	2020-07-15	USA	29865	?	?	Sarah Schmedes et al	1530	2153	-1.18969e+06	11	0	2	6	0	0	sbs_875_CC>TT_351594_58,sbs_17762_GC>TT_351594_58,sbs_18647_CC>TT_351594_58,sbs_20287_TG>AA_351594_58,sbs_21305_CG>AC_351594_58,sbs_26769_CG>TC_351594_58,sbs_17014_AG>TA_351587_351588,sbs_1059_AC>TC_351794_351743,sbs_25563_AG>TA_351795_351794,sbs_14408_CC>TT_460684_460655,sbs_23403_GA>GT_460745_460684,ind_1605_--->ATG_466965_460745,ind_1605_atg>---_467023_467022,
EPI_ISL_496368	2020-04-21	Mexico	29861	?	?	SEARCH Alliance San Diego with Samuel Navarro Alvarez et al	1283	1978	-1.18968e+06	6	0	2	1	0	0	sbs_27494_CC>TT_351594_59,sbs_17014_AG>TA_351587_351588,sbs_1059_AC>TC_351794_351743,sbs_25563_AG>TA_351795_351794,sbs_14408_CC>TT_460684_460655,sbs_23403_GA>GT_460745_460684,ind_1605_--->ATG_466965_460745,ind_1605_atg>---_467023_467022,
EPI_ISL_602198	2020-08-24	USA	29863	42	Male	Ellie Johnson et al	1922	2625	-1.18969e+06	10	0	3	0	0	0	sbs_4615_TT>CG_351595_351596,sbs_6548_TC>TT_351595_351596,sbs_16750_AC>TC_351595_351596,sbs_22861_TT>CA_351595_351596,sbs_28198_TG>TT_351595_351596,ind_26155_GTT>---_351595_351596,sbs_17014_AG>TA_351587_351588,sbs_1059_AC>TC_351794_351743,sbs_25563_AG>TA_351795_351794,sbs_14408_CC>TT_460684_460655,sbs_23403_GA>GT_460745_460684,ind_1605_--->ATG_466965_460745,ind_1605_atg>---_467023_467022,
EPI_ISL_602205	2020-08-24	USA	29892	41	Male	Ellie Johnson et al	1258	1957	-1.18969e+06	10	0	3	0	0	0	sbs_4615_TT>CG_351595_351596,sbs_6548_TC>TT_351595_351596,sbs_16750_AC>TC_351595_351596,sbs_22861_TT>CA_351595_351596,sbs_28198_TG>TT_351595_351596,ind_26155_GTT>---_351595_351596,sbs_17014_AG>TA_351587_351588,sbs_1059_AC>TC_351794_351743,sbs_25563_AG>TA_351795_351794,sbs_14408_CC>TT_460684_460655,sbs_23403_GA>GT_460745_460684,ind_1605_--->ATG_466965_460745,ind_1605_atg>---_467023_467022,
EPI_ISL_614012	2020-08-14	USA	29864	?	?	Virginia DCLS et al	1269	1974	-1.18969e+06	8	0	2	3	0	0	sbs_14937_AC>TA_351595_62,sbs_21296_GG>AC_351595_62,sbs_29642_AC>TA_351595_62,sbs_17014_AG>TA_351587_351588,sbs_1059_AC>TC_351794_351743,sbs_25563_AG>TA_351795_351794,sbs_14408_CC>TT_460684_460655,sbs_23403_GA>GT_460745_460684,ind_1605_--->ATG_466965_460745,ind_1605_atg>---_467023_467022,
EPI_ISL_579026	2020-08-06	USA	29840	46	Female	Jeremy P. Kamil et al	1298	1910	-1.18969e+06	11	0	2	5	0	0	sbs_521_GG>AT_351597_63,sbs_5512_AC>TG_351597_63,sbs_10969_TC>TC_351597_63,sbs_23845_CA>TC_351597_63,sbs_26538_CG>AG_351597_63,sbs_29762_AC>TA_351589_351597,sbs_17014_AG>TA_351587_351588,sbs_1059_AC>TC_351794_351743,sbs_25563_AG>TA_351795_351794,sbs_14408_CC>TT_460684_460655,sbs_23403_GA>GT_460745_460684,ind_1605_--->ATG_466965_460745,ind_1605_atg>---_467023_467022,
EPI_ISL_635479	2020-05-13	Mexico	29865	?	?	SEARCH Alliance San Diego with Idanya Rub챠 Seraf챠n Higuera et al	1961	2662	-1.18969e+06	10	0	2	4	0	0	sbs_3327_CA>GG_351598_64,sbs_11195_TC>TT_351598_64,sbs_25658_AC>TA_351598_64,sbs_29322_GT>GC_351598_64,sbs_29762_AC>TA_351589_351597,sbs_17014_AG>TA_351587_351588,sbs_1059_AC>TC_351794_351743,sbs_25563_AG>TA_351795_351794,sbs_14408_CC>TT_460684_460655,sbs_23403_GA>GT_460745_460684,ind_1605_--->ATG_466965_460745,ind_1605_atg>---_467023_467022,
EPI_ISL_695618	2020-08-04	USA	29873	?	?	Jolene Bowers et al	1843	2530	-1.18969e+06	13	0	2	7	0	0	sbs_6532_AG>TG_351598_65,sbs_7798_AG>TA_351598_65,sbs_9790_TT>CG_351598_65,sbs_12278_GG>AC_351598_65,sbs_23416_CA>TG_351598_65,sbs_27428_CT>CC_351598_65,sbs_28131_TA>GC_351598_65,sbs_29762_AC>TA_351589_351597,sbs_17014_AG>TA_351587_351588,sbs_1059_AC>TC_351794_351743,sbs_25563_AG>TA_351795_351794,sbs_14408_CC>TT_460684_460655,sbs_23403_GA>GT_460745_460684,ind_1605_--->ATG_466965_460745,ind_1605_a…
EPI_ISL_546898	2020-06-26	USA	29782	?	?	S. Wesley Long et al	1528	2066	-1.18969e+06	7	0	2	2	0	0	sbs_936_AC>GT_351599_66,sbs_14290_TG>TA_351599_66,sbs_17014_AG>TA_351587_351588,sbs_1059_AC>TC_351794_351743,sbs_25563_AG>TA_351795_351794,sbs_14408_CC>TT_460684_460655,sbs_23403_GA>GT_460745_460684,ind_1605_--->ATG_466965_460745,ind_1605_atg>---_467023_467022,
EPI_ISL_693294	2020-03-23	Australia	29867	?	?	Son Nguyen et al. et al	1260	1971	-1.18968e+06	7	0	2	2	0	0	sbs_8651_CA>CT_351601_67,sbs_9763_TC>TT_351601_67,sbs_17014_AG>TA_351587_351588,sbs_1059_AC>TC_351794_351743,sbs_25563_AG>TA_351795_351794,sbs_14408_CC>TT_460684_460655,sbs_23403_GA>GT_460745_460684,ind_1605_--->ATG_466965_460745,ind_1605_atg>---_467023_467022,
EPI_ISL_437569	2020-04-20	USA	29900	?	?	SEARCH Alliance San Diego with Michael Quigley et al	1316	2000	-1.18968e+06	5	0	2	0	0	0	sbs_17014_AG>TA_351587_351588,sbs_1059_AC>TC_351794_351743,sbs_25563_AG>TA_351795_351794,sbs_14408_CC>TT_460684_460655,sbs_23403_GA>GT_460745_460684,ind_1605_--->ATG_466965_460745,ind_1605_atg>---_467023_467022,
EPI_ISL_493016	2020-05-09	USA	29883	?	?	Heidi Butz et al	1451	2150	-1.18968e+06	8	0	2	0	0	0	sbs_5288_TT>CA_351603_351604,sbs_11001_AC>TA_351603_351604,sbs_13140_AC>TT_351603_351604,sbs_17014_AG>TA_351587_351588,sbs_1059_AC>TC_351794_351743,sbs_25563_AG>TA_351795_351794,sbs_14408_CC>TT_460684_460655,sbs_23403_GA>GT_460745_460684,ind_1605_--->ATG_466965_460745,ind_1605_atg>---_467023_467022,
EPI_ISL_628999	2020-05-12	USA	29865	?	?	Erin Young et al	1546	2253	-1.18968e+06	8	0	2	0	0	0	sbs_5288_TT>CA_351603_351604,sbs_11001_AC>TA_351603_351604,sbs_13140_AC>TT_351603_351604,sbs_17014_AG>TA_351587_351588,sbs_1059_AC>TC_351794_351743,sbs_25563_AG>TA_351795_351794,sbs_14408_CC>TT_460684_460655,sbs_23403_GA>GT_460745_460684,ind_1605_--->ATG_466965_460745,ind_1605_atg>---_467023_467022,
EPI_ISL_493017	2020-05-09	USA	29815	?	?	Heidi Butz et al	1643	2285	-1.18968e+06	8	0	2	0	0	0	sbs_5288_TT>CA_351603_351604,sbs_11001_AC>TA_351603_351604,sbs_13140_AC>TT_351603_351604,sbs_17014_AG>TA_351587_351588,sbs_1059_AC>TC_351794_351743,sbs_25563_AG>TA_351795_351794,sbs_14408_CC>TT_460684_460655,sbs_23403_GA>GT_460745_460684,ind_1605_--->ATG_466965_460745,ind_1605_atg>---_467023_467022,
EPI_ISL_524406	2020-05-07	USA	29782	?	?	Erin L. Young et al	1830	2441	-1.18968e+06	8	0	2	0	0	0	sbs_5288_TT>CA_351603_351604,sbs_11001_AC>TA_351603_351604,sbs_13140_AC>TT_351603_351604,sbs_17014_AG>TA_351587_351588,sbs_1059_AC>TC_351794_351743,sbs_25563_AG>TA_351795_351794,sbs_14408_CC>TT_460684_460655,sbs_23403_GA>GT_460745_460684,ind_1605_--->ATG_466965_460745,ind_1605_atg>---_467023_467022,
EPI_ISL_483490	2020-06-20	USA	29899	?	?	SEARCH Alliance San Diego with David Pride et al	1242	1954	-1.18968e+06	6	0	2	1	0	0	sbs_25822_CA>TA_351610_73,sbs_17014_AG>TA_351587_351588,sbs_1059_AC>TC_351794_351743,sbs_25563_AG>TA_351795_351794,sbs_14408_CC>TT_460684_460655,sbs_23403_GA>GT_460745_460684,ind_1605_--->ATG_466965_460745,ind_1605_atg>---_467023_467022,
EPI_ISL_483441	2020-03-31	USA	29899	?	?	SEARCH Alliance San Diego with David Pride et al	1244	1956	-1.18968e+06	8	0	2	3	0	0	sbs_3938_GA>CG_351610_74,sbs_8996_AT>GC_351610_74,sbs_26769_CG>TC_351610_74,sbs_17014_AG>TA_351587_351588,sbs_1059_AC>TC_351794_351743,sbs_25563_AG>TA_351795_351794,sbs_14408_CC>TT_460684_460655,sbs_23403_GA>GT_460745_460684,ind_1605_--->ATG_466965_460745,ind_1605_atg>---_467023_467022,
EPI_ISL_494644	2020-05-11	USA	29854	?	?	SEARCH Alliance San Diego with Michael Quigley et al	1265	1985	-1.18969e+06	9	0	3	0	0	0	sbs_5843_CA>GA_351613_351614,sbs_7919_AT>GC_351613_351614,sbs_8772_AC>TA_351613_351614,sbs_18788_AC>TA_351613_351614,ind_686_AAGTCATTT>---------_351613_351614,sbs_17014_AG>TA_351587_351588,sbs_1059_AC>TC_351794_351743,sbs_25563_AG>TA_351795_351794,sbs_14408_CC>TT_460684_460655,sbs_23403_GA>GT_460745_460684,ind_1605_--->ATG_466965_460745,ind_1605_atg>---_467023_467022,
EPI_ISL_494652	2020-05-11	USA	29855	?	?	SEARCH Alliance San Diego with Michael Quigley et al	1264	1984	-1.18969e+06	9	0	3	0	0	0	sbs_5843_CA>GA_351613_351614,sbs_7919_AT>GC_351613_351614,sbs_8772_AC>TA_351613_351614,sbs_18788_AC>TA_351613_351614,ind_686_AAGTCATTT>---------_351613_351614,sbs_17014_AG>TA_351587_351588,sbs_1059_AC>TC_351794_351743,sbs_25563_AG>TA_351795_351794,sbs_14408_CC>TT_460684_460655,sbs_23403_GA>GT_460745_460684,ind_1605_--->ATG_466965_460745,ind_1605_atg>---_467023_467022,
EPI_ISL_635909	2020-06-02	USA	29877	?	?	SEARCH Alliance San Diego with Tracy Basler et al	1241	1960	-1.18968e+06	6	0	2	0	0	0	sbs_25612_CT>CC_351613_351615,sbs_17014_AG>TA_351587_351588,sbs_1059_AC>TC_351794_351743,sbs_25563_AG>TA_351795_351794,sbs_14408_CC>TT_460684_460655,sbs_23403_GA>GT_460745_460684,ind_1605_--->ATG_466965_460745,ind_1605_atg>---_467023_467022,
EPI_ISL_636075	2020-06-02	USA	29856	?	?	SEARCH Alliance San Diego with Tracy Basler et al	1322	2039	-1.18968e+06	6	0	2	0	0	0	sbs_25612_CT>CC_351613_351615,sbs_17014_AG>TA_351587_351588,sbs_1059_AC>TC_351794_351743,sbs_25563_AG>TA_351795_351794,sbs_14408_CC>TT_460684_460655,sbs_23403_GA>GT_460745_460684,ind_1605_--->ATG_466965_460745,ind_1605_atg>---_467023_467022,
EPI_ISL_494626	2020-04-20	USA	29893	?	?	SEARCH Alliance San Diego with Tracy Basler et al	1236	1948	-1.18969e+06	6	0	2	1	0	0	sbs_24608_TG>TC_351612_79,sbs_17014_AG>TA_351587_351588,sbs_1059_AC>TC_351794_351743,sbs_25563_AG>TA_351795_351794,sbs_14408_CC>TT_460684_460655,sbs_23403_GA>GT_460745_460684,ind_1605_--->ATG_466965_460745,ind_1605_atg>---_467023_467022,
EPI_ISL_483373	2020-03-30	USA	29894	?	?	SEARCH Alliance San Diego with David Pride et al	1236	1948	-1.18968e+06	5	0	2	0	0	0	sbs_17014_AG>TA_351587_351588,sbs_1059_AC>TC_351794_351743,sbs_25563_AG>TA_351795_351794,sbs_14408_CC>TT_460684_460655,sbs_23403_GA>GT_460745_460684,ind_1605_--->ATG_466965_460745,ind_1605_atg>---_467023_467022,
EPI_ISL_430218	2020-03-20	USA	29760	?	?	Chu et al et al	2603	3235	-1.18968e+06	6	0	2	1	0	0	sbs_2244_GT>CC_351617_81,sbs_17014_AG>TA_351587_351588,sbs_1059_AC>TC_351794_351743,sbs_25563_AG>TA_351795_351794,sbs_14408_CC>TT_460684_460655,sbs_23403_GA>GT_460745_460684,ind_1605_--->ATG_466965_460745,ind_1605_atg>---_467023_467022,
EPI_ISL_605378	2020-07-27	USA	29781	?	?	Erin L. Young et al	1325	1947	-1.18969e+06	13	0	2	6	0	0	sbs_245_CC>TG_351618_82,sbs_10560_AC>TT_351618_82,sbs_12439_CC>TT_351618_82,sbs_21365_CC>TA_351618_82,sbs_25413_TC>TT_351618_82,sbs_28853_TT>CC_351618_82,sbs_19098_CA>GC_351617_351618,sbs_28337_AG>TA_351617_351618,sbs_17014_AG>TA_351587_351588,sbs_1059_AC>TC_351794_351743,sbs_25563_AG>TA_351795_351794,sbs_14408_CC>TT_460684_460655,sbs_23403_GA>GT_460745_460684,ind_1605_--->ATG_466965_460745,ind_1…
EPI_ISL_635846	2020-07-17	USA	29886	?	?	SEARCH Alliance San Diego with Tracy Basler et al	1237	1955	-1.18969e+06	8	0	2	0	0	0	sbs_14925_TC>TA_351618_351619,sbs_19098_CA>GC_351617_351618,sbs_28337_AG>TA_351617_351618,sbs_17014_AG>TA_351587_351588,sbs_1059_AC>TC_351794_351743,sbs_25563_AG>TA_351795_351794,sbs_14408_CC>TT_460684_460655,sbs_23403_GA>GT_460745_460684,ind_1605_--->ATG_466965_460745,ind_1605_atg>---_467023_467022,
EPI_ISL_635923	2020-07-14	USA	29865	?	?	SEARCH Alliance San Diego with Tracy Basler et al	1258	1977	-1.18969e+06	10	0	2	0	0	0	sbs_26056_AG>TA_351620_351621,sbs_29466_GC>TA_351619_351620,sbs_14925_TC>TA_351618_351619,sbs_19098_CA>GC_351617_351618,sbs_28337_AG>TA_351617_351618,sbs_17014_AG>TA_351587_351588,sbs_1059_AC>TC_351794_351743,sbs_25563_AG>TA_351795_351794,sbs_14408_CC>TT_460684_460655,sbs_23403_GA>GT_460745_460684,ind_1605_--->ATG_466965_460745,ind_1605_atg>---_467023_467022,
EPI_ISL_635856	2020-07-17	USA	29856	?	?	SEARCH Alliance San Diego with Tracy Basler et al	1267	1986	-1.1897e+06	11	0	2	1	0	0	sbs_24794_TG>TC_351621_85,sbs_26056_AG>TA_351620_351621,sbs_29466_GC>TA_351619_351620,sbs_14925_TC>TA_351618_351619,sbs_19098_CA>GC_351617_351618,sbs_28337_AG>TA_351617_351618,sbs_17014_AG>TA_351587_351588,sbs_1059_AC>TC_351794_351743,sbs_25563_AG>TA_351795_351794,sbs_14408_CC>TT_460684_460655,sbs_23403_GA>GT_460745_460684,ind_1605_--->ATG_466965_460745,ind_1605_atg>---_467023_467022,
EPI_ISL_635848	2020-07-14	USA	29858	?	?	SEARCH Alliance San Diego with Tracy Basler et al	1263	1982	-1.18969e+06	9	0	2	0	0	0	sbs_29466_GC>TA_351619_351620,sbs_14925_TC>TA_351618_351619,sbs_19098_CA>GC_351617_351618,sbs_28337_AG>TA_351617_351618,sbs_17014_AG>TA_351587_351588,sbs_1059_AC>TC_351794_351743,sbs_25563_AG>TA_351795_351794,sbs_14408_CC>TT_460684_460655,sbs_23403_GA>GT_460745_460684,ind_1605_--->ATG_466965_460745,ind_1605_atg>---_467023_467022,
EPI_ISL_635855	2020-07-14	USA	29862	?	?	SEARCH Alliance San Diego with Tracy Basler et al	1436	2151	-1.18969e+06	9	0	2	0	0	0	sbs_29466_GC>TA_351619_351620,sbs_14925_TC>TA_351618_351619,sbs_19098_CA>GC_351617_351618,sbs_28337_AG>TA_351617_351618,sbs_17014_AG>TA_351587_351588,sbs_1059_AC>TC_351794_351743,sbs_25563_AG>TA_351795_351794,sbs_14408_CC>TT_460684_460655,sbs_23403_GA>GT_460745_460684,ind_1605_--->ATG_466965_460745,ind_1605_atg>---_467023_467022,
EPI_ISL_635852	2020-07-14	USA	29862	?	?	SEARCH Alliance San Diego with Tracy Basler et al	1525	2238	-1.18969e+06	9	0	2	0	0	0	sbs_29466_GC>TA_351619_351620,sbs_14925_TC>TA_351618_351619,sbs_19098_CA>GC_351617_351618,sbs_28337_AG>TA_351617_351618,sbs_17014_AG>TA_351587_351588,sbs_1059_AC>TC_351794_351743,sbs_25563_AG>TA_351795_351794,sbs_14408_CC>TT_460684_460655,sbs_23403_GA>GT_460745_460684,ind_1605_--->ATG_466965_460745,ind_1605_atg>---_467023_467022,
EPI_ISL_635851	2020-07-14	USA	29864	?	?	SEARCH Alliance San Diego with Tracy Basler et al	1551	2265	-1.18969e+06	10	0	2	1	0	0	sbs_23593_AG>TA_351626_89,sbs_29466_GC>TA_351619_351620,sbs_14925_TC>TA_351618_351619,sbs_19098_CA>GC_351617_351618,sbs_28337_AG>TA_351617_351618,sbs_17014_AG>TA_351587_351588,sbs_1059_AC>TC_351794_351743,sbs_25563_AG>TA_351795_351794,sbs_14408_CC>TT_460684_460655,sbs_23403_GA>GT_460745_460684,ind_1605_--->ATG_466965_460745,ind_1605_atg>---_467023_467022,
EPI_ISL_635849	2020-07-14	USA	29864	?	?	SEARCH Alliance San Diego with Tracy Basler et al	1522	2235	-1.18969e+06	9	0	2	0	0	0	sbs_29466_GC>TA_351619_351620,sbs_14925_TC>TA_351618_351619,sbs_19098_CA>GC_351617_351618,sbs_28337_AG>TA_351617_351618,sbs_17014_AG>TA_351587_351588,sbs_1059_AC>TC_351794_351743,sbs_25563_AG>TA_351795_351794,sbs_14408_CC>TT_460684_460655,sbs_23403_GA>GT_460745_460684,ind_1605_--->ATG_466965_460745,ind_1605_atg>---_467023_467022,
EPI_ISL_635845	2020-07-14	USA	29864	?	?	SEARCH Alliance San Diego with Tracy Basler et al	1522	2235	-1.18969e+06	9	0	2	0	0	0	sbs_29466_GC>TA_351619_351620,sbs_14925_TC>TA_351618_351619,sbs_19098_CA>GC_351617_351618,sbs_28337_AG>TA_351617_351618,sbs_17014_AG>TA_351587_351588,sbs_1059_AC>TC_351794_351743,sbs_25563_AG>TA_351795_351794,sbs_14408_CC>TT_460684_460655,sbs_23403_GA>GT_460745_460684,ind_1605_--->ATG_466965_460745,ind_1605_atg>---_467023_467022,
EPI_ISL_635850	2020-07-14	USA	29864	?	?	SEARCH Alliance San Diego with Tracy Basler et al	1682	2392	-1.18969e+06	9	0	2	0	0	0	sbs_29466_GC>TA_351619_351620,sbs_14925_TC>TA_351618_351619,sbs_19098_CA>GC_351617_351618,sbs_28337_AG>TA_351617_351618,sbs_17014_AG>TA_351587_351588,sbs_1059_AC>TC_351794_351743,sbs_25563_AG>TA_351795_351794,sbs_14408_CC>TT_460684_460655,sbs_23403_GA>GT_460745_460684,ind_1605_--->ATG_466965_460745,ind_1605_atg>---_467023_467022,
EPI_ISL_494638	2020-05-09	USA	29857	?	?	SEARCH Alliance San Diego with Michael Quigley et al	1537	2263	-1.18968e+06	6	0	3	1	0	1	sbs_20248_GG>AA_351629_93,ind_26078.5_--->CTT_351629_93,sbs_17014_AG>TA_351587_351588,sbs_1059_AC>TC_351794_351743,sbs_25563_AG>TA_351795_351794,sbs_14408_CC>TT_460684_460655,sbs_23403_GA>GT_460745_460684,ind_1605_--->ATG_466965_460745,ind_1605_atg>---_467023_467022,
EPI_ISL_635509	2020-06-03	Mexico	29856	?	?	SEARCH Alliance San Diego with Idanya Rub챠 Seraf챠n Higuera et al	2403	3027	-1.18969e+06	7	0	2	2	0	0	sbs_17135_CC>TT_351629_94,sbs_28821_TC>AT_351629_94,sbs_17014_AG>TA_351587_351588,sbs_1059_AC>TC_351794_351743,sbs_25563_AG>TA_351795_351794,sbs_14408_CC>TT_460684_460655,sbs_23403_GA>GT_460745_460684,ind_1605_--->ATG_466965_460745,ind_1605_atg>---_467023_467022,
EPI_ISL_512272	2020-04-23	USA	29849	?	?	SEARCH Alliance San Diego with Tracy Basler et al	1756	2431	-1.18969e+06	7	0	2	2	0	0	sbs_12793_AG>TG_351631_95,sbs_27217_TG>TA_351631_95,sbs_17014_AG>TA_351587_351588,sbs_1059_AC>TC_351794_351743,sbs_25563_AG>TA_351795_351794,sbs_14408_CC>TT_460684_460655,sbs_23403_GA>GT_460745_460684,ind_1605_--->ATG_466965_460745,ind_1605_atg>---_467023_467022,
EPI_ISL_494568	2020-04-21	USA	29865	?	?	SEARCH Alliance San Diego with Tracy Basler et al	1254	1973	-1.18968e+06	7	0	2	2	0	0	sbs_13011_AC>TA_351631_96,sbs_25217_AG>AG_351631_96,sbs_17014_AG>TA_351587_351588,sbs_1059_AC>TC_351794_351743,sbs_25563_AG>TA_351795_351794,sbs_14408_CC>TT_460684_460655,sbs_23403_GA>GT_460745_460684,ind_1605_--->ATG_466965_460745,ind_1605_atg>---_467023_467022,
EPI_ISL_730158	2020-04-05	USA	29865	?	?	SEARCH Alliance San Diego with Michael Quigley et al	1509	2221	-1.18968e+06	6	0	2	1	0	0	sbs_21757_TC>TC_351632_97,sbs_17014_AG>TA_351587_351588,sbs_1059_AC>TC_351794_351743,sbs_25563_AG>TA_351795_351794,sbs_14408_CC>TT_460684_460655,sbs_23403_GA>GT_460745_460684,ind_1605_--->ATG_466965_460745,ind_1605_atg>---_467023_467022,
EPI_ISL_730137	2020-05-02	USA	29854	?	?	SEARCH Alliance San Diego with Michael Quigley et al	1883	2576	-1.18968e+06	5	0	2	0	0	0	sbs_17014_AG>TA_351587_351588,sbs_1059_AC>TC_351794_351743,sbs_25563_AG>TA_351795_351794,sbs_14408_CC>TT_460684_460655,sbs_23403_GA>GT_460745_460684,ind_1605_--->ATG_466965_460745,ind_1605_atg>---_467023_467022,
EPI_ISL_494670	2020-05-03	USA	29847	?	?	SEARCH Alliance San Diego with Michael Quigley et al	2584	3227	-1.18968e+06	6	0	3	1	0	1	sbs_236_AG>AG_351634_99,ind_686_AAGTCATTT>---------_351634_99,sbs_17014_AG>TA_351587_351588,sbs_1059_AC>TC_351794_351743,sbs_25563_AG>TA_351795_351794,sbs_14408_CC>TT_460684_460655,sbs_23403_GA>GT_460745_460684,ind_1605_--->ATG_466965_460745,ind_1605_atg>---_467023_467022,
EPI_ISL_483375	2020-03-30	USA	29856	?	?	SEARCH Alliance San Diego with David Pride et al	1259	1978	-1.18968e+06	5	0	2	0	0	0	sbs_17014_AG>TA_351587_351588,sbs_1059_AC>TC_351794_351743,sbs_25563_AG>TA_351795_351794,sbs_14408_CC>TT_460684_460655,sbs_23403_GA>GT_460745_460684,ind_1605_--->ATG_466965_460745,ind_1605_atg>---_467023_467022,
EPI_ISL_494690	2020-04-27	USA	29899	?	?	SEARCH Alliance San Diego with Michael Quigley et al	1243	1955	-1.18969e+06	7	0	2	1	0	0	sbs_12809_AC>TT_351636_101,sbs_29762_AC>TA_351607_351635,sbs_17014_AG>TA_351587_351588,sbs_1059_AC>TC_351794_351743,sbs_25563_AG>TA_351795_351794,sbs_14408_CC>TT_460684_460655,sbs_23403_GA>GT_460745_460684,ind_1605_--->ATG_466965_460745,ind_1605_atg>---_467023_467022,
EPI_ISL_494695	2020-04-22	USA	29897	?	?	SEARCH Alliance San Diego with Michael Quigley et al	1241	1953	-1.18969e+06	7	0	2	1	0	0	sbs_9430_TC>TG_351638_102,sbs_29762_AC>TA_351607_351635,sbs_17014_AG>TA_351587_351588,sbs_1059_AC>TC_351794_351743,sbs_25563_AG>TA_351795_351794,sbs_14408_CC>TT_460684_460655,sbs_23403_GA>GT_460745_460684,ind_1605_--->ATG_466965_460745,ind_1605_atg>---_467023_467022,
EPI_ISL_494678	2020-04-23	USA	29891	?	?	SEARCH Alliance San Diego with Michael Quigley et al	1234	1946	-1.18968e+06	6	0	2	0	0	0	sbs_29762_AC>TA_351607_351635,sbs_17014_AG>TA_351587_351588,sbs_1059_AC>TC_351794_351743,sbs_25563_AG>TA_351795_351794,sbs_14408_CC>TT_460684_460655,sbs_23403_GA>GT_460745_460684,ind_1605_--->ATG_466965_460745,ind_1605_atg>---_467023_467022,
EPI_ISL_458277	2020-04-20	USA	29886	?	?	SEARCH Alliance San Diego with Michael Quigley et al	1233	1951	-1.18968e+06	6	0	2	0	0	0	sbs_29762_AC>TA_351607_351635,sbs_17014_AG>TA_351587_351588,sbs_1059_AC>TC_351794_351743,sbs_25563_AG>TA_351795_351794,sbs_14408_CC>TT_460684_460655,sbs_23403_GA>GT_460745_460684,ind_1605_--->ATG_466965_460745,ind_1605_atg>---_467023_467022,
EPI_ISL_494707	2020-04-23	USA	29886	?	?	SEARCH Alliance San Diego with Michael Quigley et al	1233	1951	-1.18968e+06	6	0	2	0	0	0	sbs_29762_AC>TA_351607_351635,sbs_17014_AG>TA_351587_351588,sbs_1059_AC>TC_351794_351743,sbs_25563_AG>TA_351795_351794,sbs_14408_CC>TT_460684_460655,sbs_23403_GA>GT_460745_460684,ind_1605_--->ATG_466965_460745,ind_1605_atg>---_467023_467022,
EPI_ISL_494680	2020-04-26	USA	29877	?	?	SEARCH Alliance San Diego with Michael Quigley et al	1241	1960	-1.18968e+06	6	0	2	0	0	0	sbs_29762_AC>TA_351607_351635,sbs_17014_AG>TA_351587_351588,sbs_1059_AC>TC_351794_351743,sbs_25563_AG>TA_351795_351794,sbs_14408_CC>TT_460684_460655,sbs_23403_GA>GT_460745_460684,ind_1605_--->ATG_466965_460745,ind_1605_atg>---_467023_467022,
EPI_ISL_494712	2020-04-27	USA	29863	?	?	SEARCH Alliance San Diego with Michael Quigley et al	1254	1973	-1.18968e+06	6	0	2	0	0	0	sbs_29762_AC>TA_351607_351635,sbs_17014_AG>TA_351587_351588,sbs_1059_AC>TC_351794_351743,sbs_25563_AG>TA_351795_351794,sbs_14408_CC>TT_460684_460655,sbs_23403_GA>GT_460745_460684,ind_1605_--->ATG_466965_460745,ind_1605_atg>---_467023_467022,
EPI_ISL_494704	2020-04-23	USA	29862	?	?	SEARCH Alliance San Diego with Michael Quigley et al	1255	1974	-1.18968e+06	6	0	2	0	0	0	sbs_29762_AC>TA_351607_351635,sbs_17014_AG>TA_351587_351588,sbs_1059_AC>TC_351794_351743,sbs_25563_AG>TA_351795_351794,sbs_14408_CC>TT_460684_460655,sbs_23403_GA>GT_460745_460684,ind_1605_--->ATG_466965_460745,ind_1605_atg>---_467023_467022,
EPI_ISL_494646	2020-04-25	USA	29858	?	?	SEARCH Alliance San Diego with Michael Quigley et al	1258	1977	-1.18968e+06	6	0	2	0	0	0	sbs_29762_AC>TA_351607_351635,sbs_17014_AG>TA_351587_351588,sbs_1059_AC>TC_351794_351743,sbs_25563_AG>TA_351795_351794,sbs_14408_CC>TT_460684_460655,sbs_23403_GA>GT_460745_460684,ind_1605_--->ATG_466965_460745,ind_1605_atg>---_467023_467022,
EPI_ISL_494692	2020-04-23	USA	29858	?	?	SEARCH Alliance San Diego with Michael Quigley et al	1258	1977	-1.18968e+06	6	0	2	0	0	0	sbs_29762_AC>TA_351607_351635,sbs_17014_AG>TA_351587_351588,sbs_1059_AC>TC_351794_351743,sbs_25563_AG>TA_351795_351794,sbs_14408_CC>TT_460684_460655,sbs_23403_GA>GT_460745_460684,ind_1605_--->ATG_466965_460745,ind_1605_atg>---_467023_467022,
EPI_ISL_483204	2020-05-04	USA	29854	?	?	SEARCH Alliance San Diego with David Pride et al	1262	1981	-1.18968e+06	6	0	2	0	0	0	sbs_29762_AC>TA_351607_351635,sbs_17014_AG>TA_351587_351588,sbs_1059_AC>TC_351794_351743,sbs_25563_AG>TA_351795_351794,sbs_14408_CC>TT_460684_460655,sbs_23403_GA>GT_460745_460684,ind_1605_--->ATG_466965_460745,ind_1605_atg>---_467023_467022,
EPI_ISL_494689	2020-04-28	USA	29854	?	?	SEARCH Alliance San Diego with Michael Quigley et al	1262	1981	-1.18968e+06	6	0	2	0	0	0	sbs_29762_AC>TA_351607_351635,sbs_17014_AG>TA_351587_351588,sbs_1059_AC>TC_351794_351743,sbs_25563_AG>TA_351795_351794,sbs_14408_CC>TT_460684_460655,sbs_23403_GA>GT_460745_460684,ind_1605_--->ATG_466965_460745,ind_1605_atg>---_467023_467022,
EPI_ISL_494700	2020-04-24	USA	29854	?	?	SEARCH Alliance San Diego with Michael Quigley et al	1262	1981	-1.18968e+06	6	0	2	0	0	0	sbs_29762_AC>TA_351607_351635,sbs_17014_AG>TA_351587_351588,sbs_1059_AC>TC_351794_351743,sbs_25563_AG>TA_351795_351794,sbs_14408_CC>TT_460684_460655,sbs_23403_GA>GT_460745_460684,ind_1605_--->ATG_466965_460745,ind_1605_atg>---_467023_467022,
EPI_ISL_494698	2020-04-24	USA	29849	?	?	SEARCH Alliance San Diego with Michael Quigley et al	1267	1986	-1.18968e+06	6	0	2	0	0	0	sbs_29762_AC>TA_351607_351635,sbs_17014_AG>TA_351587_351588,sbs_1059_AC>TC_351794_351743,sbs_25563_AG>TA_351795_351794,sbs_14408_CC>TT_460684_460655,sbs_23403_GA>GT_460745_460684,ind_1605_--->ATG_466965_460745,ind_1605_atg>---_467023_467022,
EPI_ISL_483216	2020-05-05	USA	29854	?	?	SEARCH Alliance San Diego with David Pride et al	1336	2053	-1.18968e+06	6	0	2	0	0	0	sbs_29762_AC>TA_351607_351635,sbs_17014_AG>TA_351587_351588,sbs_1059_AC>TC_351794_351743,sbs_25563_AG>TA_351795_351794,sbs_14408_CC>TT_460684_460655,sbs_23403_GA>GT_460745_460684,ind_1605_--->ATG_466965_460745,ind_1605_atg>---_467023_467022,
EPI_ISL_494710	2020-04-22	USA	29859	?	?	SEARCH Alliance San Diego with Michael Quigley et al	1258	1977	-1.18969e+06	7	0	2	1	0	0	sbs_1437_TC>TT_351655_116,sbs_29762_AC>TA_351607_351635,sbs_17014_AG>TA_351587_351588,sbs_1059_AC>TC_351794_351743,sbs_25563_AG>TA_351795_351794,sbs_14408_CC>TT_460684_460655,sbs_23403_GA>GT_460745_460684,ind_1605_--->ATG_466965_460745,ind_1605_atg>---_467023_467022,
EPI_ISL_730155	2020-05-01	USA	29853	?	?	SEARCH Alliance San Diego with Michael Quigley et al	1481	2194	-1.18968e+06	6	0	2	0	0	0	sbs_29762_AC>TA_351607_351635,sbs_17014_AG>TA_351587_351588,sbs_1059_AC>TC_351794_351743,sbs_25563_AG>TA_351795_351794,sbs_14408_CC>TT_460684_460655,sbs_23403_GA>GT_460745_460684,ind_1605_--->ATG_466965_460745,ind_1605_atg>---_467023_467022,
EPI_ISL_458264	2020-04-28	USA	29864	?	?	SEARCH Alliance San Diego with Michael Quigley et al	1299	2016	-1.18968e+06	6	0	2	0	0	0	sbs_29762_AC>TA_351607_351635,sbs_17014_AG>TA_351587_351588,sbs_1059_AC>TC_351794_351743,sbs_25563_AG>TA_351795_351794,sbs_14408_CC>TT_460684_460655,sbs_23403_GA>GT_460745_460684,ind_1605_--->ATG_466965_460745,ind_1605_atg>---_467023_467022,
EPI_ISL_730141	2020-04-30	USA	29858	?	?	SEARCH Alliance San Diego with Michael Quigley et al	1528	2240	-1.18968e+06	6	0	2	0	0	0	sbs_29762_AC>TA_351607_351635,sbs_17014_AG>TA_351587_351588,sbs_1059_AC>TC_351794_351743,sbs_25563_AG>TA_351795_351794,sbs_14408_CC>TT_460684_460655,sbs_23403_GA>GT_460745_460684,ind_1605_--->ATG_466965_460745,ind_1605_atg>---_467023_467022,
EPI_ISL_494674	2020-04-28	USA	29864	?	?	SEARCH Alliance San Diego with Michael Quigley et al	1253	1972	-1.18968e+06	6	0	2	0	0	0	sbs_29762_AC>TA_351607_351635,sbs_17014_AG>TA_351587_351588,sbs_1059_AC>TC_351794_351743,sbs_25563_AG>TA_351795_351794,sbs_14408_CC>TT_460684_460655,sbs_23403_GA>GT_460745_460684,ind_1605_--->ATG_466965_460745,ind_1605_atg>---_467023_467022,
EPI_ISL_494709	2020-04-23	USA	29864	?	?	SEARCH Alliance San Diego with Michael Quigley et al	1253	1972	-1.18968e+06	6	0	2	0	0	0	sbs_29762_AC>TA_351607_351635,sbs_17014_AG>TA_351587_351588,sbs_1059_AC>TC_351794_351743,sbs_25563_AG>TA_351795_351794,sbs_14408_CC>TT_460684_460655,sbs_23403_GA>GT_460745_460684,ind_1605_--->ATG_466965_460745,ind_1605_atg>---_467023_467022,
EPI_ISL_512224	2020-04-22	USA	29864	?	?	SEARCH Alliance San Diego with Tracy Basler et al	1256	1975	-1.18969e+06	9	0	2	3	0	0	sbs_539_AC>TT_351658_122,sbs_3951_GA>GT_351658_122,sbs_10635_GC>TT_351658_122,sbs_29762_AC>TA_351607_351635,sbs_17014_AG>TA_351587_351588,sbs_1059_AC>TC_351794_351743,sbs_25563_AG>TA_351795_351794,sbs_14408_CC>TT_460684_460655,sbs_23403_GA>GT_460745_460684,ind_1605_--->ATG_466965_460745,ind_1605_atg>---_467023_467022,
EPI_ISL_494705	2020-04-24	USA	29865	?	?	SEARCH Alliance San Diego with Michael Quigley et al	1252	1971	-1.18968e+06	6	0	2	0	0	0	sbs_29762_AC>TA_351607_351635,sbs_17014_AG>TA_351587_351588,sbs_1059_AC>TC_351794_351743,sbs_25563_AG>TA_351795_351794,sbs_14408_CC>TT_460684_460655,sbs_23403_GA>GT_460745_460684,ind_1605_--->ATG_466965_460745,ind_1605_atg>---_467023_467022,
EPI_ISL_458266	2020-04-21	USA	29865	?	?	SEARCH Alliance San Diego with Michael Quigley et al	1252	1971	-1.18968e+06	6	0	2	0	0	0	sbs_29762_AC>TA_351607_351635,sbs_17014_AG>TA_351587_351588,sbs_1059_AC>TC_351794_351743,sbs_25563_AG>TA_351795_351794,sbs_14408_CC>TT_460684_460655,sbs_23403_GA>GT_460745_460684,ind_1605_--->ATG_466965_460745,ind_1605_atg>---_467023_467022,
EPI_ISL_494650	2020-05-11	USA	29879	?	?	SEARCH Alliance San Diego with Michael Quigley et al	1238	1959	-1.18969e+06	7	0	2	1	0	0	sbs_22858_GC>TG_351643_125,sbs_29762_AC>TA_351607_351635,sbs_17014_AG>TA_351587_351588,sbs_1059_AC>TC_351794_351743,sbs_25563_AG>TA_351795_351794,sbs_14408_CC>TT_460684_460655,sbs_23403_GA>GT_460745_460684,ind_1605_--->ATG_466965_460745,ind_1605_atg>---_467023_467022,
EPI_ISL_458249	2020-04-29	USA	29887	?	?	SEARCH Alliance San Diego with Michael Quigley et al	1232	1950	-1.18968e+06	6	0	2	0	0	0	sbs_29762_AC>TA_351607_351635,sbs_17014_AG>TA_351587_351588,sbs_1059_AC>TC_351794_351743,sbs_25563_AG>TA_351795_351794,sbs_14408_CC>TT_460684_460655,sbs_23403_GA>GT_460745_460684,ind_1605_--->ATG_466965_460745,ind_1605_atg>---_467023_467022,
EPI_ISL_458282	2020-04-21	USA	29899	?	?	SEARCH Alliance San Diego with Michael Quigley et al	1242	1954	-1.18968e+06	6	0	2	0	0	0	sbs_29762_AC>TA_351607_351635,sbs_17014_AG>TA_351587_351588,sbs_1059_AC>TC_351794_351743,sbs_25563_AG>TA_351795_351794,sbs_14408_CC>TT_460684_460655,sbs_23403_GA>GT_460745_460684,ind_1605_--->ATG_466965_460745,ind_1605_atg>---_467023_467022,
EPI_ISL_494684	2020-04-23	USA	29903	?	?	SEARCH Alliance San Diego with Michael Quigley et al	1247	1959	-1.18969e+06	7	0	2	1	0	0	sbs_11083_TG>TT_351635_128,sbs_29762_AC>TA_351607_351635,sbs_17014_AG>TA_351587_351588,sbs_1059_AC>TC_351794_351743,sbs_25563_AG>TA_351795_351794,sbs_14408_CC>TT_460684_460655,sbs_23403_GA>GT_460745_460684,ind_1605_--->ATG_466965_460745,ind_1605_atg>---_467023_467022,
EPI_ISL_488339	2020-04-21	United Kingdom	29782	?	?	Stephanie Hutchings et al	1318	1940	-1.18968e+06	6	0	2	1	0	0	sbs_29353_AC>TA_351600_129,sbs_17014_AG>TA_351587_351588,sbs_1059_AC>TC_351794_351743,sbs_25563_AG>TA_351795_351794,sbs_14408_CC>TT_460684_460655,sbs_23403_GA>GT_460745_460684,ind_1605_--->ATG_466965_460745,ind_1605_atg>---_467023_467022,
EPI_ISL_427151	2020-03-26	Australia	29862	22	Female	Caly L. et al	1390	2051	-1.18968e+06	5	0	3	0	0	1	ind_29726_tt>--_351664_130,sbs_13822_CG>AT_351663_351664,sbs_1059_AC>TC_351794_351743,sbs_25563_AG>TA_351795_351794,sbs_14408_CC>TT_460684_460655,sbs_23403_GA>GT_460745_460684,ind_1605_--->ATG_466965_460745,ind_1605_atg>---_467023_467022,
EPI_ISL_427802	2020-03-22	Australia	29408	?	?	Sim E et al	1685	2309	-1.18968e+06	5	0	2	0	0	0	sbs_13822_CG>AT_351663_351664,sbs_1059_AC>TC_351794_351743,sbs_25563_AG>TA_351795_351794,sbs_14408_CC>TT_460684_460655,sbs_23403_GA>GT_460745_460684,ind_1605_--->ATG_466965_460745,ind_1605_atg>---_467023_467022,
EPI_ISL_468374	2020-04-13	USA	29809	?	?	CZB Cliahub Consortium et al	1295	1928	-1.18968e+06	7	0	2	2	0	0	sbs_11401_TG>TA_351665_132,sbs_27495_CT>GT_351665_132,sbs_13822_CG>AT_351663_351664,sbs_1059_AC>TC_351794_351743,sbs_25563_AG>TA_351795_351794,sbs_14408_CC>TT_460684_460655,sbs_23403_GA>GT_460745_460684,ind_1605_--->ATG_466965_460745,ind_1605_atg>---_467023_467022,
EPI_ISL_696221	2020-03-25	USA	29899	?	?	Jolene Bowers et al	1626	2307	-1.18968e+06	4	0	2	0	0	0	sbs_1059_AC>TC_351794_351743,sbs_25563_AG>TA_351795_351794,sbs_14408_CC>TT_460684_460655,sbs_23403_GA>GT_460745_460684,ind_1605_--->ATG_466965_460745,ind_1605_atg>---_467023_467022,
EPI_ISL_454427	2020-03-09	USA	29736	?	?	MDH Laboratories Administration et al	2496	3097	-1.18968e+06	5	0	2	1	0	0	sbs_29737_GG>CC_351667_134,sbs_1059_AC>TC_351794_351743,sbs_25563_AG>TA_351795_351794,sbs_14408_CC>TT_460684_460655,sbs_23403_GA>GT_460745_460684,ind_1605_--->ATG_466965_460745,ind_1605_atg>---_467023_467022,
EPI_ISL_526965	2020-04-14	Colombia	29899	31	Male	Katherine Laiton-Donato et al	1408	2096	-1.18968e+06	4	0	2	0	0	0	sbs_1059_AC>TC_351794_351743,sbs_25563_AG>TA_351795_351794,sbs_14408_CC>TT_460684_460655,sbs_23403_GA>GT_460745_460684,ind_1605_--->ATG_466965_460745,ind_1605_atg>---_467023_467022,
EPI_ISL_526964	2020-04-14	Colombia	29898	30	Female	Katherine Laiton-Donato et al	1370	2056	-1.18968e+06	6	0	2	2	0	0	sbs_24421_AC>TC_351669_136,sbs_29119_CC>TC_351669_136,sbs_1059_AC>TC_351794_351743,sbs_25563_AG>TA_351795_351794,sbs_14408_CC>TT_460684_460655,sbs_23403_GA>GT_460745_460684,ind_1605_--->ATG_466965_460745,ind_1605_atg>---_467023_467022,
EPI_ISL_526963	2020-04-14	Colombia	29873	34	Male	Katherine Laiton-Donato et al	1374	2069	-1.18968e+06	6	0	2	2	0	0	sbs_2720_TG>AC_351670_137,sbs_20235_CC>TA_351670_137,sbs_1059_AC>TC_351794_351743,sbs_25563_AG>TA_351795_351794,sbs_14408_CC>TT_460684_460655,sbs_23403_GA>GT_460745_460684,ind_1605_--->ATG_466965_460745,ind_1605_atg>---_467023_467022,
EPI_ISL_694331	2020-05-16	USA	29865	?	?	Jolene Bowers et al	2591	3283	-1.18968e+06	7	0	2	3	0	0	sbs_1531_AT>CT_351671_138,sbs_5183_TC>TC_351671_138,sbs_25521_TC>TG_351671_138,sbs_1059_AC>TC_351794_351743,sbs_25563_AG>TA_351795_351794,sbs_14408_CC>TT_460684_460655,sbs_23403_GA>GT_460745_460684,ind_1605_--->ATG_466965_460745,ind_1605_atg>---_467023_467022,
EPI_ISL_693150	2020-05-07	USA	29865	?	?	Andrew Lang et al	2059	2751	-1.18968e+06	8	0	2	3	0	0	sbs_7728_TC>TT_351672_139,sbs_12809_AC>TT_351672_139,sbs_26625_TC>TT_351672_139,sbs_26690_TT>GT_351671_351672,sbs_1059_AC>TC_351794_351743,sbs_25563_AG>TA_351795_351794,sbs_14408_CC>TT_460684_460655,sbs_23403_GA>GT_460745_460684,ind_1605_--->ATG_466965_460745,ind_1605_atg>---_467023_467022,
EPI_ISL_481220	2020-04-06	Senegal	29631	53	Male	Ndongo Dia et al	2128	2745	-1.18968e+06	6	0	3	1	0	1	sbs_25886_TC>TT_351672_140,ind_29051.5_->A_351672_140,sbs_26690_TT>GT_351671_351672,sbs_1059_AC>TC_351794_351743,sbs_25563_AG>TA_351795_351794,sbs_14408_CC>TT_460684_460655,sbs_23403_GA>GT_460745_460684,ind_1605_--->ATG_466965_460745,ind_1605_atg>---_467023_467022,
EPI_ISL_450077	2020-03-19	USA	29696	59	Female	Ana S. Gonzalez-Reiche et al	1401	2023	-1.18968e+06	4	0	2	0	0	0	sbs_1059_AC>TC_351794_351743,sbs_25563_AG>TA_351795_351794,sbs_14408_CC>TT_460684_460655,sbs_23403_GA>GT_460745_460684,ind_1605_--->ATG_466965_460745,ind_1605_atg>---_467023_467022,
EPI_ISL_450090	2020-03-12	USA	29698	16	Male	Ana S. Gonzalez-Reiche et al	1399	2021	-1.18968e+06	4	0	2	0	0	0	sbs_1059_AC>TC_351794_351743,sbs_25563_AG>TA_351795_351794,sbs_14408_CC>TT_460684_460655,sbs_23403_GA>GT_460745_460684,ind_1605_--->ATG_466965_460745,ind_1605_atg>---_467023_467022,
EPI_ISL_440528	2020-03-13	United Kingdom	29782	?	?	Luke W Meredith et al	1904	2525	-1.18968e+06	5	0	2	0	0	0	sbs_13558_TG>AA_351661_351674,sbs_1059_AC>TC_351794_351743,sbs_25563_AG>TA_351795_351794,sbs_14408_CC>TT_460684_460655,sbs_23403_GA>GT_460745_460684,ind_1605_--->ATG_466965_460745,ind_1605_atg>---_467023_467022,
EPI_ISL_525660	2020-04-08	USA	29834	52	Male	Kirsten St. George et al	1271	1926	-1.18968e+06	7	0	2	2	0	0	sbs_313_TC>TA_351676_144,sbs_29518_AC>TT_351676_144,sbs_13558_TG>AA_351661_351674,sbs_1059_AC>TC_351794_351743,sbs_25563_AG>TA_351795_351794,sbs_14408_CC>TT_460684_460655,sbs_23403_GA>GT_460745_460684,ind_1605_--->ATG_466965_460745,ind_1605_atg>---_467023_467022,
EPI_ISL_775608	2020-03-24	Germany	29479	?	?	Alexis Robitaille et al	2927	3572	-1.18968e+06	5	0	2	0	0	0	sbs_13558_TG>AA_351661_351674,sbs_1059_AC>TC_351794_351743,sbs_25563_AG>TA_351795_351794,sbs_14408_CC>TT_460684_460655,sbs_23403_GA>GT_460745_460684,ind_1605_--->ATG_466965_460745,ind_1605_atg>---_467023_467022,
EPI_ISL_676958	2020-05-30	USA	29824	54	Male	Kirsten St. George et al	1572	2182	-1.18968e+06	10	0	2	5	0	0	sbs_17491_AC>TC_351677_146,sbs_17822_CC>TA_351677_146,sbs_24286_GT>CA_351677_146,sbs_25139_TT>CT_351677_146,sbs_27919_AT>CC_351677_146,sbs_13558_TG>AA_351661_351674,sbs_1059_AC>TC_351794_351743,sbs_25563_AG>TA_351795_351794,sbs_14408_CC>TT_460684_460655,sbs_23403_GA>GT_460745_460684,ind_1605_--->ATG_466965_460745,ind_1605_atg>---_467023_467022,
EPI_ISL_676691	2020-04-14	USA	29864	51	Male	Kirsten St. George et al	1632	2268	-1.18968e+06	6	0	2	0	0	0	sbs_28821_TC>TT_351674_351678,sbs_13558_TG>AA_351661_351674,sbs_1059_AC>TC_351794_351743,sbs_25563_AG>TA_351795_351794,sbs_14408_CC>TT_460684_460655,sbs_23403_GA>GT_460745_460684,ind_1605_--->ATG_466965_460745,ind_1605_atg>---_467023_467022,
EPI_ISL_525651	2020-04-03	USA	29822	57	Male	Kirsten St. George et al	1282	1915	-1.18968e+06	6	0	2	0	0	0	sbs_28821_TC>TT_351674_351678,sbs_13558_TG>AA_351661_351674,sbs_1059_AC>TC_351794_351743,sbs_25563_AG>TA_351795_351794,sbs_14408_CC>TT_460684_460655,sbs_23403_GA>GT_460745_460684,ind_1605_--->ATG_466965_460745,ind_1605_atg>---_467023_467022,
EPI_ISL_676698	2020-05-16	USA	29810	82	?	Kirsten St. George et al	1698	2270	-1.18968e+06	9	0	2	3	0	0	sbs_24163_AT>CG_351682_149,sbs_27493_AC>TC_351682_149,sbs_28146_AC>TC_351682_149,sbs_28821_TC>TT_351674_351678,sbs_13558_TG>AA_351661_351674,sbs_1059_AC>TC_351794_351743,sbs_25563_AG>TA_351795_351794,sbs_14408_CC>TT_460684_460655,sbs_23403_GA>GT_460745_460684,ind_1605_--->ATG_466965_460745,ind_1605_atg>---_467023_467022,
EPI_ISL_676904	2020-05-04	USA	29804	60	Female	Kirsten St. George et al	1303	1932	-1.18968e+06	9	0	2	3	0	0	sbs_17126_CT>AC_351682_150,sbs_27476_AC>TA_351682_150,sbs_28679_TG>CA_351682_150,sbs_28821_TC>TT_351674_351678,sbs_13558_TG>AA_351661_351674,sbs_1059_AC>TC_351794_351743,sbs_25563_AG>TA_351795_351794,sbs_14408_CC>TT_460684_460655,sbs_23403_GA>GT_460745_460684,ind_1605_--->ATG_466965_460745,ind_1605_atg>---_467023_467022,
EPI_ISL_676855	2020-04-14	USA	29864	21	Female	Kirsten St. George et al	1307	2003	-1.18968e+06	6	0	2	0	0	0	sbs_28821_TC>TT_351674_351678,sbs_13558_TG>AA_351661_351674,sbs_1059_AC>TC_351794_351743,sbs_25563_AG>TA_351795_351794,sbs_14408_CC>TT_460684_460655,sbs_23403_GA>GT_460745_460684,ind_1605_--->ATG_466965_460745,ind_1605_atg>---_467023_467022,
EPI_ISL_676856	2020-04-14	USA	29865	45	Female	Kirsten St. George et al	1273	1972	-1.18968e+06	6	0	2	0	0	0	sbs_28821_TC>TT_351674_351678,sbs_13558_TG>AA_351661_351674,sbs_1059_AC>TC_351794_351743,sbs_25563_AG>TA_351795_351794,sbs_14408_CC>TT_460684_460655,sbs_23403_GA>GT_460745_460684,ind_1605_--->ATG_466965_460745,ind_1605_atg>---_467023_467022,
EPI_ISL_450597	2020-03-25	USA	29813	?	?	Blankenship HM et al	1746	2385	-1.18968e+06	4	0	2	0	0	0	sbs_1059_AC>TC_351794_351743,sbs_25563_AG>TA_351795_351794,sbs_14408_CC>TT_460684_460655,sbs_23403_GA>GT_460745_460684,ind_1605_--->ATG_466965_460745,ind_1605_atg>---_467023_467022,
EPI_ISL_420093	2020-03-19	USA	29782	?	?	Joseph Fauver et al	1831	2450	-1.18968e+06	4	0	2	0	0	0	sbs_1059_AC>TC_351794_351743,sbs_25563_AG>TA_351795_351794,sbs_14408_CC>TT_460684_460655,sbs_23403_GA>GT_460745_460684,ind_1605_--->ATG_466965_460745,ind_1605_atg>---_467023_467022,
EPI_ISL_435715	2020-03-21	USA	29782	?	?	Joseph Fauver et al	1843	2462	-1.18968e+06	4	0	2	0	0	0	sbs_1059_AC>TC_351794_351743,sbs_25563_AG>TA_351795_351794,sbs_14408_CC>TT_460684_460655,sbs_23403_GA>GT_460745_460684,ind_1605_--->ATG_466965_460745,ind_1605_atg>---_467023_467022,
EPI_ISL_435027	2020-04-04	USA	29782	?	?	S. Wesley Long et al	1830	2449	-1.18968e+06	4	0	2	0	0	0	sbs_1059_AC>TC_351794_351743,sbs_25563_AG>TA_351795_351794,sbs_14408_CC>TT_460684_460655,sbs_23403_GA>GT_460745_460684,ind_1605_--->ATG_466965_460745,ind_1605_atg>---_467023_467022,
EPI_ISL_437169	2020-03-26	USA	29782	?	?	Blankenship HM et al	1830	2449	-1.18968e+06	4	0	2	0	0	0	sbs_1059_AC>TC_351794_351743,sbs_25563_AG>TA_351795_351794,sbs_14408_CC>TT_460684_460655,sbs_23403_GA>GT_460745_460684,ind_1605_--->ATG_466965_460745,ind_1605_atg>---_467023_467022,
EPI_ISL_440191	2020-03-11	United Kingdom	29782	?	?	Stephanie Hutchings et al	1830	2449	-1.18968e+06	4	0	2	0	0	0	sbs_1059_AC>TC_351794_351743,sbs_25563_AG>TA_351795_351794,sbs_14408_CC>TT_460684_460655,sbs_23403_GA>GT_460745_460684,ind_1605_--->ATG_466965_460745,ind_1605_atg>---_467023_467022,
EPI_ISL_437184	2020-03-30	USA	29782	?	?	Blankenship HM et al	1830	2449	-1.18968e+06	4	0	2	0	0	0	sbs_1059_AC>TC_351794_351743,sbs_25563_AG>TA_351795_351794,sbs_14408_CC>TT_460684_460655,sbs_23403_GA>GT_460745_460684,ind_1605_--->ATG_466965_460745,ind_1605_atg>---_467023_467022,
EPI_ISL_437173	2020-03-27	USA	29810	?	?	Blankenship HM et al	1763	2402	-1.18968e+06	4	0	2	0	0	0	sbs_1059_AC>TC_351794_351743,sbs_25563_AG>TA_351795_351794,sbs_14408_CC>TT_460684_460655,sbs_23403_GA>GT_460745_460684,ind_1605_--->ATG_466965_460745,ind_1605_atg>---_467023_467022,
EPI_ISL_462724	2020-04-24	USA	29812	?	?	Blankenship HM et al	2081	2714	-1.18968e+06	4	0	2	0	0	0	sbs_1059_AC>TC_351794_351743,sbs_25563_AG>TA_351795_351794,sbs_14408_CC>TT_460684_460655,sbs_23403_GA>GT_460745_460684,ind_1605_--->ATG_466965_460745,ind_1605_atg>---_467023_467022,
EPI_ISL_471778	2020-04-22	USA	29792	?	?	Blankenship HM et al	2067	2682	-1.18968e+06	4	0	2	0	0	0	sbs_1059_AC>TC_351794_351743,sbs_25563_AG>TA_351795_351794,sbs_14408_CC>TT_460684_460655,sbs_23403_GA>GT_460745_460684,ind_1605_--->ATG_466965_460745,ind_1605_atg>---_467023_467022,
EPI_ISL_535856	2020-03-17	Canada	29782	60	Female	Sandrine Moreira et al	1543	2170	-1.18968e+06	4	0	2	0	0	0	sbs_1059_AC>TC_351794_351743,sbs_25563_AG>TA_351795_351794,sbs_14408_CC>TT_460684_460655,sbs_23403_GA>GT_460745_460684,ind_1605_--->ATG_466965_460745,ind_1605_atg>---_467023_467022,
EPI_ISL_507515	2020-04-03	USA	29813	?	?	Blankenship HM et al	1838	2415	-1.18968e+06	4	0	2	0	0	0	sbs_1059_AC>TC_351794_351743,sbs_25563_AG>TA_351795_351794,sbs_14408_CC>TT_460684_460655,sbs_23403_GA>GT_460745_460684,ind_1605_--->ATG_466965_460745,ind_1605_atg>---_467023_467022,
EPI_ISL_436863	2020-03-25	USA	29805	?	?	Blankenship HM et al	1508	2129	-1.18968e+06	4	0	2	0	0	0	sbs_1059_AC>TC_351794_351743,sbs_25563_AG>TA_351795_351794,sbs_14408_CC>TT_460684_460655,sbs_23403_GA>GT_460745_460684,ind_1605_--->ATG_466965_460745,ind_1605_atg>---_467023_467022,
EPI_ISL_433058	2020-04-04	United Kingdom	29782	?	?	Gemma Clark et al	1611	2225	-1.18968e+06	4	0	2	0	0	0	sbs_1059_AC>TC_351794_351743,sbs_25563_AG>TA_351795_351794,sbs_14408_CC>TT_460684_460655,sbs_23403_GA>GT_460745_460684,ind_1605_--->ATG_466965_460745,ind_1605_atg>---_467023_467022,
EPI_ISL_804876	2020-03-21	USA	29782	10	Male	Scott Nguyen et al	1611	2225	-1.18968e+06	4	0	2	0	0	0	sbs_1059_AC>TC_351794_351743,sbs_25563_AG>TA_351795_351794,sbs_14408_CC>TT_460684_460655,sbs_23403_GA>GT_460745_460684,ind_1605_--->ATG_466965_460745,ind_1605_atg>---_467023_467022,
EPI_ISL_443834	2020-03-28	United Kingdom	29782	?	?	Stephanie Hutchings et al	1608	2222	-1.18968e+06	4	0	2	0	0	0	sbs_1059_AC>TC_351794_351743,sbs_25563_AG>TA_351795_351794,sbs_14408_CC>TT_460684_460655,sbs_23403_GA>GT_460745_460684,ind_1605_--->ATG_466965_460745,ind_1605_atg>---_467023_467022,
EPI_ISL_437131	2020-03-18	USA	29800	?	?	Blankenship HM et al	1569	2183	-1.18968e+06	4	0	2	0	0	0	sbs_1059_AC>TC_351794_351743,sbs_25563_AG>TA_351795_351794,sbs_14408_CC>TT_460684_460655,sbs_23403_GA>GT_460745_460684,ind_1605_--->ATG_466965_460745,ind_1605_atg>---_467023_467022,
EPI_ISL_450605	2020-03-14	USA	29804	?	?	Blankenship HM et al	1620	2253	-1.18968e+06	4	0	2	0	0	0	sbs_1059_AC>TC_351794_351743,sbs_25563_AG>TA_351795_351794,sbs_14408_CC>TT_460684_460655,sbs_23403_GA>GT_460745_460684,ind_1605_--->ATG_466965_460745,ind_1605_atg>---_467023_467022,
EPI_ISL_421430	2020-03-17	USA	29729	52	Male	Ana S. Gonzalez-Reiche et al	1369	1991	-1.18968e+06	4	0	2	0	0	0	sbs_1059_AC>TC_351794_351743,sbs_25563_AG>TA_351795_351794,sbs_14408_CC>TT_460684_460655,sbs_23403_GA>GT_460745_460684,ind_1605_--->ATG_466965_460745,ind_1605_atg>---_467023_467022,
EPI_ISL_450008	2020-03-22	USA	29716	35	Male	Ana S. Gonzalez-Reiche et al	1382	2004	-1.18968e+06	4	0	2	0	0	0	sbs_1059_AC>TC_351794_351743,sbs_25563_AG>TA_351795_351794,sbs_14408_CC>TT_460684_460655,sbs_23403_GA>GT_460745_460684,ind_1605_--->ATG_466965_460745,ind_1605_atg>---_467023_467022,
EPI_ISL_422536	2020-03-19	USA	29716	62	Male	Ana S. Gonzalez-Reiche et al	1382	2004	-1.18968e+06	4	0	2	0	0	0	sbs_1059_AC>TC_351794_351743,sbs_25563_AG>TA_351795_351794,sbs_14408_CC>TT_460684_460655,sbs_23403_GA>GT_460745_460684,ind_1605_--->ATG_466965_460745,ind_1605_atg>---_467023_467022,
EPI_ISL_468520	2020-03-25	USA	29849	?	?	CZB Cliahub Consortium et al	1275	1915	-1.18968e+06	4	0	2	0	0	0	sbs_1059_AC>TC_351794_351743,sbs_25563_AG>TA_351795_351794,sbs_14408_CC>TT_460684_460655,sbs_23403_GA>GT_460745_460684,ind_1605_--->ATG_466965_460745,ind_1605_atg>---_467023_467022,
EPI_ISL_509717	2020-03-14	USA	29850	?	?	Sarah Schmedes et al	1275	1915	-1.18968e+06	4	0	2	0	0	0	sbs_1059_AC>TC_351794_351743,sbs_25563_AG>TA_351795_351794,sbs_14408_CC>TT_460684_460655,sbs_23403_GA>GT_460745_460684,ind_1605_--->ATG_466965_460745,ind_1605_atg>---_467023_467022,
EPI_ISL_426999	2020-03-29	Australia	29850	80	Male	Caly L. et al	1275	1915	-1.18968e+06	4	0	2	0	0	0	sbs_1059_AC>TC_351794_351743,sbs_25563_AG>TA_351795_351794,sbs_14408_CC>TT_460684_460655,sbs_23403_GA>GT_460745_460684,ind_1605_--->ATG_466965_460745,ind_1605_atg>---_467023_467022,
EPI_ISL_509722	2020-03-14	USA	29849	?	?	Sarah Schmedes et al	1276	1914	-1.18968e+06	4	0	2	0	0	0	sbs_1059_AC>TC_351794_351743,sbs_25563_AG>TA_351795_351794,sbs_14408_CC>TT_460684_460655,sbs_23403_GA>GT_460745_460684,ind_1605_--->ATG_466965_460745,ind_1605_atg>---_467023_467022,
EPI_ISL_590788	2020-04-14	USA	29849	?	?	Matt Plumb et al	1276	1914	-1.18968e+06	4	0	2	0	0	0	sbs_1059_AC>TC_351794_351743,sbs_25563_AG>TA_351795_351794,sbs_14408_CC>TT_460684_460655,sbs_23403_GA>GT_460745_460684,ind_1605_--->ATG_466965_460745,ind_1605_atg>---_467023_467022,
EPI_ISL_489793	2020-04-23	USA	29849	?	?	Sarah Schmedes et al	1276	1914	-1.18968e+06	4	0	2	0	0	0	sbs_1059_AC>TC_351794_351743,sbs_25563_AG>TA_351795_351794,sbs_14408_CC>TT_460684_460655,sbs_23403_GA>GT_460745_460684,ind_1605_--->ATG_466965_460745,ind_1605_atg>---_467023_467022,
EPI_ISL_536344	2020-03-30	Canada	29851	71	Male	Sandrine Moreira et al	1270	1916	-1.18968e+06	4	0	2	0	0	0	sbs_1059_AC>TC_351794_351743,sbs_25563_AG>TA_351795_351794,sbs_14408_CC>TT_460684_460655,sbs_23403_GA>GT_460745_460684,ind_1605_--->ATG_466965_460745,ind_1605_atg>---_467023_467022,
EPI_ISL_530209	2020-04-25	USA	29844	?	?	Matt Plumb et al	1259	1917	-1.18968e+06	4	0	2	0	0	0	sbs_1059_AC>TC_351794_351743,sbs_25563_AG>TA_351795_351794,sbs_14408_CC>TT_460684_460655,sbs_23403_GA>GT_460745_460684,ind_1605_--->ATG_466965_460745,ind_1605_atg>---_467023_467022,
EPI_ISL_660346	2020-03-07	France	29898	76	Male	Antonin Bal et al	1267	1963	-1.18968e+06	4	0	2	0	0	0	sbs_1059_AC>TC_351794_351743,sbs_25563_AG>TA_351795_351794,sbs_14408_CC>TT_460684_460655,sbs_23403_GA>GT_460745_460684,ind_1605_--->ATG_466965_460745,ind_1605_atg>---_467023_467022,
EPI_ISL_455943	2020-03-15	Thailand	29748	?	?	Elizabeth Batty et al	1565	2172	-1.18968e+06	4	0	2	0	0	0	sbs_1059_AC>TC_351794_351743,sbs_25563_AG>TA_351795_351794,sbs_14408_CC>TT_460684_460655,sbs_23403_GA>GT_460745_460684,ind_1605_--->ATG_466965_460745,ind_1605_atg>---_467023_467022,
EPI_ISL_423476	2020-03-30	United Kingdom	29765	48	Male	Monica Galiano et al	1352	1966	-1.18968e+06	4	0	2	0	0	0	sbs_1059_AC>TC_351794_351743,sbs_25563_AG>TA_351795_351794,sbs_14408_CC>TT_460684_460655,sbs_23403_GA>GT_460745_460684,ind_1605_--->ATG_466965_460745,ind_1605_atg>---_467023_467022,
EPI_ISL_450035	2020-03-24	USA	29716	43	Female	Ana S. Gonzalez-Reiche et al	1382	2004	-1.18968e+06	4	0	2	0	0	0	sbs_1059_AC>TC_351794_351743,sbs_25563_AG>TA_351795_351794,sbs_14408_CC>TT_460684_460655,sbs_23403_GA>GT_460745_460684,ind_1605_--->ATG_466965_460745,ind_1605_atg>---_467023_467022,
EPI_ISL_802062	2020-05-03	USA	29716	69	Male	Ana S. Gonzalez-Reiche et al	1382	2004	-1.18968e+06	4	0	2	0	0	0	sbs_1059_AC>TC_351794_351743,sbs_25563_AG>TA_351795_351794,sbs_14408_CC>TT_460684_460655,sbs_23403_GA>GT_460745_460684,ind_1605_--->ATG_466965_460745,ind_1605_atg>---_467023_467022,
EPI_ISL_421406	2020-03-18	USA	29716	?	Female	Ana S. Gonzalez-Reiche et al	1382	2004	-1.18968e+06	4	0	2	0	0	0	sbs_1059_AC>TC_351794_351743,sbs_25563_AG>TA_351795_351794,sbs_14408_CC>TT_460684_460655,sbs_23403_GA>GT_460745_460684,ind_1605_--->ATG_466965_460745,ind_1605_atg>---_467023_467022,
EPI_ISL_421379	2020-03-17	USA	29720	55	Male	Ana S. Gonzalez-Reiche et al	1378	2000	-1.18968e+06	4	0	2	0	0	0	sbs_1059_AC>TC_351794_351743,sbs_25563_AG>TA_351795_351794,sbs_14408_CC>TT_460684_460655,sbs_23403_GA>GT_460745_460684,ind_1605_--->ATG_466965_460745,ind_1605_atg>---_467023_467022,
EPI_ISL_582285	2020-03-23	Canada	29735	?	Male	Anna Majer et al	1364	1986	-1.18968e+06	4	0	2	0	0	0	sbs_1059_AC>TC_351794_351743,sbs_25563_AG>TA_351795_351794,sbs_14408_CC>TT_460684_460655,sbs_23403_GA>GT_460745_460684,ind_1605_--->ATG_466965_460745,ind_1605_atg>---_467023_467022,
EPI_ISL_450029	2020-03-24	USA	29719	22	Male	Ana S. Gonzalez-Reiche et al	1379	2001	-1.18968e+06	4	0	2	0	0	0	sbs_1059_AC>TC_351794_351743,sbs_25563_AG>TA_351795_351794,sbs_14408_CC>TT_460684_460655,sbs_23403_GA>GT_460745_460684,ind_1605_--->ATG_466965_460745,ind_1605_atg>---_467023_467022,
EPI_ISL_578101	2020-03-24	USA	29782	?	?	Valesano et al	1317	1939	-1.18968e+06	4	0	2	0	0	0	sbs_1059_AC>TC_351794_351743,sbs_25563_AG>TA_351795_351794,sbs_14408_CC>TT_460684_460655,sbs_23403_GA>GT_460745_460684,ind_1605_--->ATG_466965_460745,ind_1605_atg>---_467023_467022,
EPI_ISL_626593	2020-04-04	Czech Republic	29736	45	Female	Nagy et al	1363	1985	-1.18968e+06	4	0	2	0	0	0	sbs_1059_AC>TC_351794_351743,sbs_25563_AG>TA_351795_351794,sbs_14408_CC>TT_460684_460655,sbs_23403_GA>GT_460745_460684,ind_1605_--->ATG_466965_460745,ind_1605_atg>---_467023_467022,
EPI_ISL_437559	2020-03-26	USA	29892	?	?	SEARCH Alliance San Diego with Michael Quigley et al	1293	1978	-1.18968e+06	6	0	2	1	0	0	sbs_28396_GG>AC_351717_193,sbs_12473_AC>TT_351708_351717,sbs_1059_AC>TC_351794_351743,sbs_25563_AG>TA_351795_351794,sbs_14408_CC>TT_460684_460655,sbs_23403_GA>GT_460745_460684,ind_1605_--->ATG_466965_460745,ind_1605_atg>---_467023_467022,
EPI_ISL_437552	2020-03-25	USA	29863	?	?	SEARCH Alliance San Diego with Michael Quigley et al	1533	2223	-1.18968e+06	5	0	2	0	0	0	sbs_12473_AC>TT_351708_351717,sbs_1059_AC>TC_351794_351743,sbs_25563_AG>TA_351795_351794,sbs_14408_CC>TT_460684_460655,sbs_23403_GA>GT_460745_460684,ind_1605_--->ATG_466965_460745,ind_1605_atg>---_467023_467022,
EPI_ISL_677664	2020-03-16	USA	29855	64	Male	Kirsten St. George et al	1730	2420	-1.18968e+06	4	0	3	0	0	1	ind_2612.5_->N_351719_195,sbs_1059_AC>TC_351794_351743,sbs_25563_AG>TA_351795_351794,sbs_14408_CC>TT_460684_460655,sbs_23403_GA>GT_460745_460684,ind_1605_--->ATG_466965_460745,ind_1605_atg>---_467023_467022,
EPI_ISL_437583	2020-03-22	USA	29864	?	?	SEARCH Alliance San Diego with Michael Quigley et al	1354	2045	-1.18968e+06	4	0	2	0	0	0	sbs_1059_AC>TC_351794_351743,sbs_25563_AG>TA_351795_351794,sbs_14408_CC>TT_460684_460655,sbs_23403_GA>GT_460745_460684,ind_1605_--->ATG_466965_460745,ind_1605_atg>---_467023_467022,
EPI_ISL_489821	2020-05-14	USA	29730	?	?	Sarah Schmedes et al	1850	2375	-1.18968e+06	4	0	2	0	0	0	sbs_1059_AC>TC_351794_351743,sbs_25563_AG>TA_351795_351794,sbs_14408_CC>TT_460684_460655,sbs_23403_GA>GT_460745_460684,ind_1605_--->ATG_466965_460745,ind_1605_atg>---_467023_467022,
EPI_ISL_802071	2020-05-04	USA	29726	79	Male	Ana S. Gonzalez-Reiche et al	1372	1994	-1.18968e+06	4	0	2	0	0	0	sbs_1059_AC>TC_351794_351743,sbs_25563_AG>TA_351795_351794,sbs_14408_CC>TT_460684_460655,sbs_23403_GA>GT_460745_460684,ind_1605_--->ATG_466965_460745,ind_1605_atg>---_467023_467022,
EPI_ISL_421404	2020-03-17	USA	29726	87	Female	Ana S. Gonzalez-Reiche et al	1372	1994	-1.18968e+06	4	0	2	0	0	0	sbs_1059_AC>TC_351794_351743,sbs_25563_AG>TA_351795_351794,sbs_14408_CC>TT_460684_460655,sbs_23403_GA>GT_460745_460684,ind_1605_--->ATG_466965_460745,ind_1605_atg>---_467023_467022,
EPI_ISL_801986	2020-04-01	USA	29726	74	Male	Ana S. Gonzalez-Reiche et al	1372	1994	-1.18968e+06	4	0	2	0	0	0	sbs_1059_AC>TC_351794_351743,sbs_25563_AG>TA_351795_351794,sbs_14408_CC>TT_460684_460655,sbs_23403_GA>GT_460745_460684,ind_1605_--->ATG_466965_460745,ind_1605_atg>---_467023_467022,
EPI_ISL_802060	2020-05-03	USA	29726	54	Female	Ana S. Gonzalez-Reiche et al	1372	1994	-1.18968e+06	4	0	2	0	0	0	sbs_1059_AC>TC_351794_351743,sbs_25563_AG>TA_351795_351794,sbs_14408_CC>TT_460684_460655,sbs_23403_GA>GT_460745_460684,ind_1605_--->ATG_466965_460745,ind_1605_atg>---_467023_467022,
EPI_ISL_583475	2020-04-02	USA	29726	63	Male	Teresa Aydillo et al	1372	1994	-1.18968e+06	4	0	2	0	0	0	sbs_1059_AC>TC_351794_351743,sbs_25563_AG>TA_351795_351794,sbs_14408_CC>TT_460684_460655,sbs_23403_GA>GT_460745_460684,ind_1605_--->ATG_466965_460745,ind_1605_atg>---_467023_467022,
EPI_ISL_421602	2020-03-21	USA	29726	55	Male	Ana S. Gonzalez-Reiche et al	1372	1994	-1.18968e+06	4	0	2	0	0	0	sbs_1059_AC>TC_351794_351743,sbs_25563_AG>TA_351795_351794,sbs_14408_CC>TT_460684_460655,sbs_23403_GA>GT_460745_460684,ind_1605_--->ATG_466965_460745,ind_1605_atg>---_467023_467022,
EPI_ISL_450147	2020-03-20	USA	29726	69	Male	Ana S. Gonzalez-Reiche et al	1372	1994	-1.18968e+06	4	0	2	0	0	0	sbs_1059_AC>TC_351794_351743,sbs_25563_AG>TA_351795_351794,sbs_14408_CC>TT_460684_460655,sbs_23403_GA>GT_460745_460684,ind_1605_--->ATG_466965_460745,ind_1605_atg>---_467023_467022,
EPI_ISL_421624	2020-03-20	USA	29726	70	Male	Ana S. Gonzalez-Reiche et al	1372	1994	-1.18968e+06	4	0	2	0	0	0	sbs_1059_AC>TC_351794_351743,sbs_25563_AG>TA_351795_351794,sbs_14408_CC>TT_460684_460655,sbs_23403_GA>GT_460745_460684,ind_1605_--->ATG_466965_460745,ind_1605_atg>---_467023_467022,
EPI_ISL_802000	2020-04-05	USA	29726	72	Female	Ana S. Gonzalez-Reiche et al	1372	1994	-1.18968e+06	4	0	2	0	0	0	sbs_1059_AC>TC_351794_351743,sbs_25563_AG>TA_351795_351794,sbs_14408_CC>TT_460684_460655,sbs_23403_GA>GT_460745_460684,ind_1605_--->ATG_466965_460745,ind_1605_atg>---_467023_467022,
EPI_ISL_444898	2020-03-18	Denmark	29782	?	?	Rasmus Kirkegaard et al	1319	1941	-1.18968e+06	4	0	2	0	0	0	sbs_1059_AC>TC_351794_351743,sbs_25563_AG>TA_351795_351794,sbs_14408_CC>TT_460684_460655,sbs_23403_GA>GT_460745_460684,ind_1605_--->ATG_466965_460745,ind_1605_atg>---_467023_467022,
EPI_ISL_447771	2020-04-01	Colombia	29714	39	Male	Juan David Ram챠rez et al	1387	2008	-1.18968e+06	4	0	2	0	0	0	sbs_1059_AC>TC_351794_351743,sbs_25563_AG>TA_351795_351794,sbs_14408_CC>TT_460684_460655,sbs_23403_GA>GT_460745_460684,ind_1605_--->ATG_466965_460745,ind_1605_atg>---_467023_467022,
EPI_ISL_454135	2020-03-21	Portugal	29603	?	?	Borges et al et al	1492	2115	-1.18968e+06	4	0	2	0	0	0	sbs_1059_AC>TC_351794_351743,sbs_25563_AG>TA_351795_351794,sbs_14408_CC>TT_460684_460655,sbs_23403_GA>GT_460745_460684,ind_1605_--->ATG_466965_460745,ind_1605_atg>---_467023_467022,
EPI_ISL_593952	2020-03-30	USA	29721	?	?	Gregory Hovan et al	1377	1999	-1.18968e+06	4	0	2	0	0	0	sbs_1059_AC>TC_351794_351743,sbs_25563_AG>TA_351795_351794,sbs_14408_CC>TT_460684_460655,sbs_23403_GA>GT_460745_460684,ind_1605_--->ATG_466965_460745,ind_1605_atg>---_467023_467022,
EPI_ISL_696158	2020-04-18	USA	29719	?	?	Jolene Bowers et al	1645	2261	-1.18968e+06	5	0	2	1	0	0	sbs_8113_CA>GG_351729_211,sbs_1059_AC>TC_351794_351743,sbs_25563_AG>TA_351795_351794,sbs_14408_CC>TT_460684_460655,sbs_23403_GA>GT_460745_460684,ind_1605_--->ATG_466965_460745,ind_1605_atg>---_467023_467022,
EPI_ISL_437683	2020-04-01	Denmark	29782	?	?	Rasmus Kirkegaard et al	1317	1939	-1.18968e+06	4	0	2	0	0	0	sbs_1059_AC>TC_351794_351743,sbs_25563_AG>TA_351795_351794,sbs_14408_CC>TT_460684_460655,sbs_23403_GA>GT_460745_460684,ind_1605_--->ATG_466965_460745,ind_1605_atg>---_467023_467022,
EPI_ISL_516255	2020-04-03	USA	29724	?	?	Blankenship HM et al	1988	2541	-1.18968e+06	5	0	2	1	0	0	sbs_26501_TG>TT_351731_213,sbs_1059_AC>TC_351794_351743,sbs_25563_AG>TA_351795_351794,sbs_14408_CC>TT_460684_460655,sbs_23403_GA>GT_460745_460684,ind_1605_--->ATG_466965_460745,ind_1605_atg>---_467023_467022,
EPI_ISL_560816	2020-06-22	USA	29836	?	?	Maryland Department of Health Laboratories Administration et al	1273	1941	-1.18968e+06	6	0	2	2	0	0	sbs_8729_AT>CC_351731_214,sbs_9661_TC>TA_351731_214,sbs_1059_AC>TC_351794_351743,sbs_25563_AG>TA_351795_351794,sbs_14408_CC>TT_460684_460655,sbs_23403_GA>GT_460745_460684,ind_1605_--->ATG_466965_460745,ind_1605_atg>---_467023_467022,
EPI_ISL_450072	2020-03-19	USA	29707	81	Male	Ana S. Gonzalez-Reiche et al	1390	2012	-1.18968e+06	4	0	2	0	0	0	sbs_1059_AC>TC_351794_351743,sbs_25563_AG>TA_351795_351794,sbs_14408_CC>TT_460684_460655,sbs_23403_GA>GT_460745_460684,ind_1605_--->ATG_466965_460745,ind_1605_atg>---_467023_467022,
EPI_ISL_450004	2020-03-21	USA	29702	63	Male	Ana S. Gonzalez-Reiche et al	1395	2017	-1.18968e+06	4	0	2	0	0	0	sbs_1059_AC>TC_351794_351743,sbs_25563_AG>TA_351795_351794,sbs_14408_CC>TT_460684_460655,sbs_23403_GA>GT_460745_460684,ind_1605_--->ATG_466965_460745,ind_1605_atg>---_467023_467022,
EPI_ISL_460067	2020-03-14	USA	29857	?	?	Matt Plumb et al	1269	1923	-1.18968e+06	4	0	2	0	0	0	sbs_1059_AC>TC_351794_351743,sbs_25563_AG>TA_351795_351794,sbs_14408_CC>TT_460684_460655,sbs_23403_GA>GT_460745_460684,ind_1605_--->ATG_466965_460745,ind_1605_atg>---_467023_467022,
EPI_ISL_536142	2020-03-25	Canada	29849	26	Male	Sandrine Moreira et al	1264	1914	-1.18968e+06	4	0	2	0	0	0	sbs_1059_AC>TC_351794_351743,sbs_25563_AG>TA_351795_351794,sbs_14408_CC>TT_460684_460655,sbs_23403_GA>GT_460745_460684,ind_1605_--->ATG_466965_460745,ind_1605_atg>---_467023_467022,
EPI_ISL_450760	2020-03-30	USA	29845	?	?	Matt Plumb et al	1258	1918	-1.18968e+06	4	0	2	0	0	0	sbs_1059_AC>TC_351794_351743,sbs_25563_AG>TA_351795_351794,sbs_14408_CC>TT_460684_460655,sbs_23403_GA>GT_460745_460684,ind_1605_--->ATG_466965_460745,ind_1605_atg>---_467023_467022,
EPI_ISL_479762	2020-04-07	USA	29836	46	Female	Emilio Margolles-Clark et al	1266	1927	-1.18968e+06	4	0	2	0	0	0	sbs_1059_AC>TC_351794_351743,sbs_25563_AG>TA_351795_351794,sbs_14408_CC>TT_460684_460655,sbs_23403_GA>GT_460745_460684,ind_1605_--->ATG_466965_460745,ind_1605_atg>---_467023_467022,
EPI_ISL_536392	2020-03-31	Canada	29851	21	Male	Sandrine Moreira et al	1262	1916	-1.18968e+06	4	0	2	0	0	0	sbs_1059_AC>TC_351794_351743,sbs_25563_AG>TA_351795_351794,sbs_14408_CC>TT_460684_460655,sbs_23403_GA>GT_460745_460684,ind_1605_--->ATG_466965_460745,ind_1605_atg>---_467023_467022,
EPI_ISL_536385	2020-03-31	Canada	29852	41	Female	Sandrine Moreira et al	1263	1917	-1.18968e+06	4	0	2	0	0	0	sbs_1059_AC>TC_351794_351743,sbs_25563_AG>TA_351795_351794,sbs_14408_CC>TT_460684_460655,sbs_23403_GA>GT_460745_460684,ind_1605_--->ATG_466965_460745,ind_1605_atg>---_467023_467022,
EPI_ISL_426887	2020-03-31	Czech Republic	29862	?	?	Petr Bro탑 et al	1251	1931	-1.18969e+06	7	0	2	1	0	0	sbs_20016_AC>TT_351749_223,sbs_11083_TG>TT_351744_351745,sbs_541_TC>TG_351743_351744,sbs_1059_AC>TC_351794_351743,sbs_25563_AG>TA_351795_351794,sbs_14408_CC>TT_460684_460655,sbs_23403_GA>GT_460745_460684,ind_1605_--->ATG_466965_460745,ind_1605_atg>---_467023_467022,
EPI_ISL_753811	2020-04-04	Germany	29861	?	?	Victor M Corman et al	1253	1932	-1.18969e+06	8	0	3	0	0	1	ind_29680_T>-_351750_224,sbs_24034_AC>TA_351749_351750,sbs_25267_GC>TT_351749_351750,sbs_11083_TG>TT_351744_351745,sbs_541_TC>TG_351743_351744,sbs_1059_AC>TC_351794_351743,sbs_25563_AG>TA_351795_351794,sbs_14408_CC>TT_460684_460655,sbs_23403_GA>GT_460745_460684,ind_1605_--->ATG_466965_460745,ind_1605_atg>---_467023_467022,
EPI_ISL_753935	2020-04-06	Germany	29856	?	?	Victor M Corman et al	1343	2024	-1.18969e+06	8	0	2	0	0	0	sbs_24034_AC>TA_351749_351750,sbs_25267_GC>TT_351749_351750,sbs_11083_TG>TT_351744_351745,sbs_541_TC>TG_351743_351744,sbs_1059_AC>TC_351794_351743,sbs_25563_AG>TA_351795_351794,sbs_14408_CC>TT_460684_460655,sbs_23403_GA>GT_460745_460684,ind_1605_--->ATG_466965_460745,ind_1605_atg>---_467023_467022,
EPI_ISL_753721	2020-04-07	Germany	29836	?	?	Victor M Corman et al	2053	2724	-1.18969e+06	8	0	2	0	0	0	sbs_24034_AC>TA_351749_351750,sbs_25267_GC>TT_351749_351750,sbs_11083_TG>TT_351744_351745,sbs_541_TC>TG_351743_351744,sbs_1059_AC>TC_351794_351743,sbs_25563_AG>TA_351795_351794,sbs_14408_CC>TT_460684_460655,sbs_23403_GA>GT_460745_460684,ind_1605_--->ATG_466965_460745,ind_1605_atg>---_467023_467022,
EPI_ISL_417830	2020-03-16	Iceland	29836	43	Male	Daniel F Gudbjartsson et al	1266	1939	-1.18968e+06	6	0	2	0	0	0	sbs_11083_TG>TT_351744_351745,sbs_541_TC>TG_351743_351744,sbs_1059_AC>TC_351794_351743,sbs_25563_AG>TA_351795_351794,sbs_14408_CC>TT_460684_460655,sbs_23403_GA>GT_460745_460684,ind_1605_--->ATG_466965_460745,ind_1605_atg>---_467023_467022,
EPI_ISL_451965	2020-03-20	Russia	29637	?	?	Dyatlov I et al	1532	2148	-1.18969e+06	7	0	2	1	0	0	sbs_22000_AC>TA_351753_228,sbs_11083_TG>TT_351744_351745,sbs_541_TC>TG_351743_351744,sbs_1059_AC>TC_351794_351743,sbs_25563_AG>TA_351795_351794,sbs_14408_CC>TT_460684_460655,sbs_23403_GA>GT_460745_460684,ind_1605_--->ATG_466965_460745,ind_1605_atg>---_467023_467022,
EPI_ISL_568922	2020-03-16	France	29703	?	?	Anthony LEVASSEUR et al	1396	2021	-1.18969e+06	7	0	2	1	0	0	sbs_29670_AC>TA_351755_229,sbs_11083_TG>TT_351744_351745,sbs_541_TC>TG_351743_351744,sbs_1059_AC>TC_351794_351743,sbs_25563_AG>TA_351795_351794,sbs_14408_CC>TT_460684_460655,sbs_23403_GA>GT_460745_460684,ind_1605_--->ATG_466965_460745,ind_1605_atg>---_467023_467022,
EPI_ISL_492247	2020-03-13	United Kingdom	29782	?	?	Stephanie Hutchings et al	1616	2242	-1.18968e+06	6	0	2	0	0	0	sbs_11083_TG>TT_351744_351745,sbs_541_TC>TG_351743_351744,sbs_1059_AC>TC_351794_351743,sbs_25563_AG>TA_351795_351794,sbs_14408_CC>TT_460684_460655,sbs_23403_GA>GT_460745_460684,ind_1605_--->ATG_466965_460745,ind_1605_atg>---_467023_467022,
EPI_ISL_444015	2020-03-25	United Kingdom	29782	?	?	Stephanie Hutchings et al	1608	2224	-1.18968e+06	7	0	2	0	0	0	sbs_433_TT>CG_351754_351756,sbs_11083_TG>TT_351744_351745,sbs_541_TC>TG_351743_351744,sbs_1059_AC>TC_351794_351743,sbs_25563_AG>TA_351795_351794,sbs_14408_CC>TT_460684_460655,sbs_23403_GA>GT_460745_460684,ind_1605_--->ATG_466965_460745,ind_1605_atg>---_467023_467022,
EPI_ISL_459055	2020-04-08	United Kingdom	29782	?	?	Stephanie Hutchings et al	1586	2203	-1.18968e+06	7	0	2	0	0	0	sbs_433_TT>CG_351754_351756,sbs_11083_TG>TT_351744_351745,sbs_541_TC>TG_351743_351744,sbs_1059_AC>TC_351794_351743,sbs_25563_AG>TA_351795_351794,sbs_14408_CC>TT_460684_460655,sbs_23403_GA>GT_460745_460684,ind_1605_--->ATG_466965_460745,ind_1605_atg>---_467023_467022,
EPI_ISL_458937	2020-04-09	United Kingdom	29782	?	?	Stephanie Hutchings et al	1609	2225	-1.18968e+06	8	0	2	0	0	0	sbs_9333_GC>TT_351758_351760,sbs_433_TT>CG_351754_351756,sbs_11083_TG>TT_351744_351745,sbs_541_TC>TG_351743_351744,sbs_1059_AC>TC_351794_351743,sbs_25563_AG>TA_351795_351794,sbs_14408_CC>TT_460684_460655,sbs_23403_GA>GT_460745_460684,ind_1605_--->ATG_466965_460745,ind_1605_atg>---_467023_467022,
EPI_ISL_442755	2020-04-06	United Kingdom	29782	?	?	Stephanie Hutchings et al	1588	2205	-1.18969e+06	9	0	2	1	0	0	sbs_16163_AC>TT_351760_234,sbs_9333_GC>TT_351758_351760,sbs_433_TT>CG_351754_351756,sbs_11083_TG>TT_351744_351745,sbs_541_TC>TG_351743_351744,sbs_1059_AC>TC_351794_351743,sbs_25563_AG>TA_351795_351794,sbs_14408_CC>TT_460684_460655,sbs_23403_GA>GT_460745_460684,ind_1605_--->ATG_466965_460745,ind_1605_atg>---_467023_467022,
EPI_ISL_492642	2020-03-23	United Kingdom	29782	?	?	Stephanie Hutchings et al	1317	1941	-1.18968e+06	7	0	2	0	0	0	sbs_433_TT>CG_351754_351756,sbs_11083_TG>TT_351744_351745,sbs_541_TC>TG_351743_351744,sbs_1059_AC>TC_351794_351743,sbs_25563_AG>TA_351795_351794,sbs_14408_CC>TT_460684_460655,sbs_23403_GA>GT_460745_460684,ind_1605_--->ATG_466965_460745,ind_1605_atg>---_467023_467022,
EPI_ISL_440804	2020-04-03	United Kingdom	29782	?	?	Stephanie Hutchings et al	1605	2221	-1.18968e+06	8	0	2	0	0	0	sbs_1951_TA>GC_351756_351761,sbs_433_TT>CG_351754_351756,sbs_11083_TG>TT_351744_351745,sbs_541_TC>TG_351743_351744,sbs_1059_AC>TC_351794_351743,sbs_25563_AG>TA_351795_351794,sbs_14408_CC>TT_460684_460655,sbs_23403_GA>GT_460745_460684,ind_1605_--->ATG_466965_460745,ind_1605_atg>---_467023_467022,
EPI_ISL_492806	2020-04-08	United Kingdom	29782	?	?	Stephanie Hutchings et al	1319	1943	-1.18968e+06	9	0	2	1	0	0	sbs_9165_AC>TC_351761_237,sbs_1951_TA>GC_351756_351761,sbs_433_TT>CG_351754_351756,sbs_11083_TG>TT_351744_351745,sbs_541_TC>TG_351743_351744,sbs_1059_AC>TC_351794_351743,sbs_25563_AG>TA_351795_351794,sbs_14408_CC>TT_460684_460655,sbs_23403_GA>GT_460745_460684,ind_1605_--->ATG_466965_460745,ind_1605_atg>---_467023_467022,
EPI_ISL_426884	2020-03-27	Czech Republic	29865	?	?	Petr Bro탑 et al	1249	1933	-1.18969e+06	7	0	2	1	0	0	sbs_835_TC>TT_351747_238,sbs_11083_TG>TT_351744_351745,sbs_541_TC>TG_351743_351744,sbs_1059_AC>TC_351794_351743,sbs_25563_AG>TA_351795_351794,sbs_14408_CC>TT_460684_460655,sbs_23403_GA>GT_460745_460684,ind_1605_--->ATG_466965_460745,ind_1605_atg>---_467023_467022,
EPI_ISL_428923	2020-03-27	Russia	29891	32	Female	Sergey A. Bodnev et al	1233	1947	-1.18969e+06	7	0	2	0	0	0	sbs_17372_GC>TC_351746_351762,sbs_11083_TG>TT_351744_351745,sbs_541_TC>TG_351743_351744,sbs_1059_AC>TC_351794_351743,sbs_25563_AG>TA_351795_351794,sbs_14408_CC>TT_460684_460655,sbs_23403_GA>GT_460745_460684,ind_1605_--->ATG_466965_460745,ind_1605_atg>---_467023_467022,
EPI_ISL_639795	2020-03-18	Australia	29891	?	?	Son Nguyen et al. et al	1243	1948	-1.18969e+06	8	0	2	1	0	0	sbs_28580_AG>TA_351762_240,sbs_17372_GC>TC_351746_351762,sbs_11083_TG>TT_351744_351745,sbs_541_TC>TG_351743_351744,sbs_1059_AC>TC_351794_351743,sbs_25563_AG>TA_351795_351794,sbs_14408_CC>TT_460684_460655,sbs_23403_GA>GT_460745_460684,ind_1605_--->ATG_466965_460745,ind_1605_atg>---_467023_467022,
EPI_ISL_440266	2020-03-17	United Kingdom	29782	?	?	Stephanie Hutchings et al	2566	3186	-1.18968e+06	6	0	2	0	0	0	sbs_11083_TG>TT_351744_351745,sbs_541_TC>TG_351743_351744,sbs_1059_AC>TC_351794_351743,sbs_25563_AG>TA_351795_351794,sbs_14408_CC>TT_460684_460655,sbs_23403_GA>GT_460745_460684,ind_1605_--->ATG_466965_460745,ind_1605_atg>---_467023_467022,
EPI_ISL_569269	2020-03-18	France	29703	?	?	Anthony LEVASSEUR et al	1394	2019	-1.18968e+06	6	0	2	0	0	0	sbs_11083_TG>TT_351744_351745,sbs_541_TC>TG_351743_351744,sbs_1059_AC>TC_351794_351743,sbs_25563_AG>TA_351795_351794,sbs_14408_CC>TT_460684_460655,sbs_23403_GA>GT_460745_460684,ind_1605_--->ATG_466965_460745,ind_1605_atg>---_467023_467022,
EPI_ISL_569338	2020-03-16	France	29703	?	?	Anthony LEVASSEUR et al	1394	2019	-1.18968e+06	6	0	2	0	0	0	sbs_11083_TG>TT_351744_351745,sbs_541_TC>TG_351743_351744,sbs_1059_AC>TC_351794_351743,sbs_25563_AG>TA_351795_351794,sbs_14408_CC>TT_460684_460655,sbs_23403_GA>GT_460745_460684,ind_1605_--->ATG_466965_460745,ind_1605_atg>---_467023_467022,
EPI_ISL_459536	2020-03-24	United Kingdom	29782	?	?	Ana da Silva Filipe et al	1436	2058	-1.18968e+06	6	0	2	0	0	0	sbs_11083_TG>TT_351744_351745,sbs_541_TC>TG_351743_351744,sbs_1059_AC>TC_351794_351743,sbs_25563_AG>TA_351795_351794,sbs_14408_CC>TT_460684_460655,sbs_23403_GA>GT_460745_460684,ind_1605_--->ATG_466965_460745,ind_1605_atg>---_467023_467022,
EPI_ISL_459105	2020-04-07	United Kingdom	29782	?	?	Ana da Silva Filipe et al	1420	2044	-1.18968e+06	6	0	2	0	0	0	sbs_11083_TG>TT_351744_351745,sbs_541_TC>TG_351743_351744,sbs_1059_AC>TC_351794_351743,sbs_25563_AG>TA_351795_351794,sbs_14408_CC>TT_460684_460655,sbs_23403_GA>GT_460745_460684,ind_1605_--->ATG_466965_460745,ind_1605_atg>---_467023_467022,
EPI_ISL_426051	2020-03-20	Czech Republic	29838	24	Male	Lenka Kramn찼 et al	1327	2005	-1.18969e+06	8	0	2	2	0	0	sbs_17372_GC>TC_351774_246,sbs_22783_TC>AA_351774_246,sbs_11083_TG>TT_351744_351745,sbs_541_TC>TG_351743_351744,sbs_1059_AC>TC_351794_351743,sbs_25563_AG>TA_351795_351794,sbs_14408_CC>TT_460684_460655,sbs_23403_GA>GT_460745_460684,ind_1605_--->ATG_466965_460745,ind_1605_atg>---_467023_467022,
EPI_ISL_477958	2020-04-14	United Kingdom	29782	?	?	Ana da Silva Filipe et al	1317	1941	-1.18968e+06	7	0	2	1	0	0	sbs_16990_CT>CT_351774_247,sbs_11083_TG>TT_351744_351745,sbs_541_TC>TG_351743_351744,sbs_1059_AC>TC_351794_351743,sbs_25563_AG>TA_351795_351794,sbs_14408_CC>TT_460684_460655,sbs_23403_GA>GT_460745_460684,ind_1605_--->ATG_466965_460745,ind_1605_atg>---_467023_467022,
EPI_ISL_539493	2020-03-23	Czech Republic	29782	60	Male	Nagy et al	1318	1942	-1.18968e+06	6	0	2	0	0	0	sbs_11083_TG>TT_351744_351745,sbs_541_TC>TG_351743_351744,sbs_1059_AC>TC_351794_351743,sbs_25563_AG>TA_351795_351794,sbs_14408_CC>TT_460684_460655,sbs_23403_GA>GT_460745_460684,ind_1605_--->ATG_466965_460745,ind_1605_atg>---_467023_467022,
EPI_ISL_539777	2020-04-01	Czech Republic	29782	67	Male	Nagy et al	1318	1942	-1.18969e+06	8	0	2	0	0	0	sbs_2488_TC>TT_351768_351775,sbs_17865_AT>CG_351768_351775,sbs_11083_TG>TT_351744_351745,sbs_541_TC>TG_351743_351744,sbs_1059_AC>TC_351794_351743,sbs_25563_AG>TA_351795_351794,sbs_14408_CC>TT_460684_460655,sbs_23403_GA>GT_460745_460684,ind_1605_--->ATG_466965_460745,ind_1605_atg>---_467023_467022,
EPI_ISL_539494	2020-03-31	Czech Republic	29779	56	Male	Nagy et al	1325	1949	-1.18969e+06	8	0	3	0	0	1	ind_2571_CTA>---_351775_250,sbs_2488_TC>TT_351768_351775,sbs_17865_AT>CG_351768_351775,sbs_11083_TG>TT_351744_351745,sbs_541_TC>TG_351743_351744,sbs_1059_AC>TC_351794_351743,sbs_25563_AG>TA_351795_351794,sbs_14408_CC>TT_460684_460655,sbs_23403_GA>GT_460745_460684,ind_1605_--->ATG_466965_460745,ind_1605_atg>---_467023_467022,
EPI_ISL_489392	2020-03-25	United Kingdom	29782	?	?	Ana da Silva Filipe et al	1598	2215	-1.18968e+06	7	0	2	1	0	0	sbs_26262_CG>AG_351767_251,sbs_11083_TG>TT_351744_351745,sbs_541_TC>TG_351743_351744,sbs_1059_AC>TC_351794_351743,sbs_25563_AG>TA_351795_351794,sbs_14408_CC>TT_460684_460655,sbs_23403_GA>GT_460745_460684,ind_1605_--->ATG_466965_460745,ind_1605_atg>---_467023_467022,
EPI_ISL_467085	2020-03-16	Spain	29790	55	Female	Salud Rodr챠guez-Pallares et al	1488	2041	-1.18969e+06	7	0	2	1	0	0	sbs_20433_TG>TG_351765_252,sbs_11083_TG>TT_351744_351745,sbs_541_TC>TG_351743_351744,sbs_1059_AC>TC_351794_351743,sbs_25563_AG>TA_351795_351794,sbs_14408_CC>TT_460684_460655,sbs_23403_GA>GT_460745_460684,ind_1605_--->ATG_466965_460745,ind_1605_atg>---_467023_467022,
EPI_ISL_776212	2020-03-23	Germany	29782	?	?	Alexis Robitaille et al	1319	1941	-1.18969e+06	7	0	2	0	0	0	sbs_21642_GC>TA_351776_351777,sbs_11083_TG>TT_351744_351745,sbs_541_TC>TG_351743_351744,sbs_1059_AC>TC_351794_351743,sbs_25563_AG>TA_351795_351794,sbs_14408_CC>TT_460684_460655,sbs_23403_GA>GT_460745_460684,ind_1605_--->ATG_466965_460745,ind_1605_atg>---_467023_467022,
EPI_ISL_511345	2020-03-27	Portugal	29763	?	?	Borges et al et al	1507	2129	-1.18969e+06	7	0	2	0	0	0	sbs_21642_GC>TA_351776_351777,sbs_11083_TG>TT_351744_351745,sbs_541_TC>TG_351743_351744,sbs_1059_AC>TC_351794_351743,sbs_25563_AG>TA_351795_351794,sbs_14408_CC>TT_460684_460655,sbs_23403_GA>GT_460745_460684,ind_1605_--->ATG_466965_460745,ind_1605_atg>---_467023_467022,
EPI_ISL_422636	2020-03-08	Czech Republic	29596	43	Female	Alexander Nagy et al	1517	2142	-1.18968e+06	7	0	2	1	0	0	sbs_7392_CC>TG_351784_255,sbs_11083_TG>TT_351744_351745,sbs_541_TC>TG_351743_351744,sbs_1059_AC>TC_351794_351743,sbs_25563_AG>TA_351795_351794,sbs_14408_CC>TT_460684_460655,sbs_23403_GA>GT_460745_460684,ind_1605_--->ATG_466965_460745,ind_1605_atg>---_467023_467022,
EPI_ISL_660676	2020-03-17	France	29865	32	Male	Antonin Bal et al	1267	1974	-1.18969e+06	8	0	2	2	0	0	sbs_25305_TG>TT_351784_256,sbs_25806_CA>GT_351784_256,sbs_11083_TG>TT_351744_351745,sbs_541_TC>TG_351743_351744,sbs_1059_AC>TC_351794_351743,sbs_25563_AG>TA_351795_351794,sbs_14408_CC>TT_460684_460655,sbs_23403_GA>GT_460745_460684,ind_1605_--->ATG_466965_460745,ind_1605_atg>---_467023_467022,
EPI_ISL_459155	2020-04-07	United Kingdom	29782	?	?	Ana da Silva Filipe et al	1319	1943	-1.18969e+06	7	0	2	1	0	0	sbs_8027_AG>TT_351783_257,sbs_11083_TG>TT_351744_351745,sbs_541_TC>TG_351743_351744,sbs_1059_AC>TC_351794_351743,sbs_25563_AG>TA_351795_351794,sbs_14408_CC>TT_460684_460655,sbs_23403_GA>GT_460745_460684,ind_1605_--->ATG_466965_460745,ind_1605_atg>---_467023_467022,
EPI_ISL_488273	2020-03-13	United Kingdom	29782	?	?	Stephanie Hutchings et al	1316	1940	-1.18968e+06	6	0	2	0	0	0	sbs_11083_TG>TT_351744_351745,sbs_541_TC>TG_351743_351744,sbs_1059_AC>TC_351794_351743,sbs_25563_AG>TA_351795_351794,sbs_14408_CC>TT_460684_460655,sbs_23403_GA>GT_460745_460684,ind_1605_--->ATG_466965_460745,ind_1605_atg>---_467023_467022,
EPI_ISL_425760	2020-03-13	United Kingdom	29782	?	?	Ana da Silva Filipe et al	1316	1940	-1.18968e+06	6	0	2	0	0	0	sbs_11083_TG>TT_351744_351745,sbs_541_TC>TG_351743_351744,sbs_1059_AC>TC_351794_351743,sbs_25563_AG>TA_351795_351794,sbs_14408_CC>TT_460684_460655,sbs_23403_GA>GT_460745_460684,ind_1605_--->ATG_466965_460745,ind_1605_atg>---_467023_467022,
EPI_ISL_492332	2020-03-13	United Kingdom	29782	?	?	Stephanie Hutchings et al	1316	1940	-1.18968e+06	6	0	2	0	0	0	sbs_11083_TG>TT_351744_351745,sbs_541_TC>TG_351743_351744,sbs_1059_AC>TC_351794_351743,sbs_25563_AG>TA_351795_351794,sbs_14408_CC>TT_460684_460655,sbs_23403_GA>GT_460745_460684,ind_1605_--->ATG_466965_460745,ind_1605_atg>---_467023_467022,
EPI_ISL_439101	2020-03-26	United Kingdom	29782	?	?	Ana da Silva Filipe et al	1316	1940	-1.18968e+06	6	0	2	0	0	0	sbs_11083_TG>TT_351744_351745,sbs_541_TC>TG_351743_351744,sbs_1059_AC>TC_351794_351743,sbs_25563_AG>TA_351795_351794,sbs_14408_CC>TT_460684_460655,sbs_23403_GA>GT_460745_460684,ind_1605_--->ATG_466965_460745,ind_1605_atg>---_467023_467022,
EPI_ISL_425692	2020-03-12	United Kingdom	29782	?	?	Ana da Silva Filipe et al	1316	1940	-1.18968e+06	6	0	2	0	0	0	sbs_11083_TG>TT_351744_351745,sbs_541_TC>TG_351743_351744,sbs_1059_AC>TC_351794_351743,sbs_25563_AG>TA_351795_351794,sbs_14408_CC>TT_460684_460655,sbs_23403_GA>GT_460745_460684,ind_1605_--->ATG_466965_460745,ind_1605_atg>---_467023_467022,
EPI_ISL_492683	2020-03-23	United Kingdom	29782	?	?	Stephanie Hutchings et al	1316	1940	-1.18968e+06	6	0	2	0	0	0	sbs_11083_TG>TT_351744_351745,sbs_541_TC>TG_351743_351744,sbs_1059_AC>TC_351794_351743,sbs_25563_AG>TA_351795_351794,sbs_14408_CC>TT_460684_460655,sbs_23403_GA>GT_460745_460684,ind_1605_--->ATG_466965_460745,ind_1605_atg>---_467023_467022,
EPI_ISL_484551	2020-04-10	United Kingdom	29782	?	?	Ana da Silva Filipe et al	1318	1942	-1.18969e+06	8	0	2	2	0	0	sbs_2445_AC>TT_351781_264,sbs_11479_TC>TT_351781_264,sbs_11083_TG>TT_351744_351745,sbs_541_TC>TG_351743_351744,sbs_1059_AC>TC_351794_351743,sbs_25563_AG>TA_351795_351794,sbs_14408_CC>TT_460684_460655,sbs_23403_GA>GT_460745_460684,ind_1605_--->ATG_466965_460745,ind_1605_atg>---_467023_467022,
EPI_ISL_484595	2020-04-15	United Kingdom	29782	?	?	Ana da Silva Filipe et al	1318	1941	-1.18969e+06	8	0	2	2	0	0	sbs_9479_TG>TG_351780_265,sbs_27881_AC>TG_351780_265,sbs_11083_TG>TT_351744_351745,sbs_541_TC>TG_351743_351744,sbs_1059_AC>TC_351794_351743,sbs_25563_AG>TA_351795_351794,sbs_14408_CC>TT_460684_460655,sbs_23403_GA>GT_460745_460684,ind_1605_--->ATG_466965_460745,ind_1605_atg>---_467023_467022,
EPI_ISL_484526	2020-04-07	United Kingdom	29782	?	?	Ana da Silva Filipe et al	1318	1942	-1.18968e+06	8	0	2	0	0	0	sbs_16579_GA>GC_351779_351786,sbs_26111_CC>TT_351779_351786,sbs_11083_TG>TT_351744_351745,sbs_541_TC>TG_351743_351744,sbs_1059_AC>TC_351794_351743,sbs_25563_AG>TA_351795_351794,sbs_14408_CC>TT_460684_460655,sbs_23403_GA>GT_460745_460684,ind_1605_--->ATG_466965_460745,ind_1605_atg>---_467023_467022,
EPI_ISL_477942	2020-04-14	United Kingdom	29782	?	?	Ana da Silva Filipe et al	1319	1943	-1.18969e+06	9	0	2	0	0	0	sbs_20270_GC>TT_351786_351787,sbs_16579_GA>GC_351779_351786,sbs_26111_CC>TT_351779_351786,sbs_11083_TG>TT_351744_351745,sbs_541_TC>TG_351743_351744,sbs_1059_AC>TC_351794_351743,sbs_25563_AG>TA_351795_351794,sbs_14408_CC>TT_460684_460655,sbs_23403_GA>GT_460745_460684,ind_1605_--->ATG_466965_460745,ind_1605_atg>---_467023_467022,
EPI_ISL_453062	2020-04-16	United Kingdom	29782	?	?	Ana da Silva Filipe et al	1319	1943	-1.18969e+06	9	0	2	0	0	0	sbs_20270_GC>TT_351786_351787,sbs_16579_GA>GC_351779_351786,sbs_26111_CC>TT_351779_351786,sbs_11083_TG>TT_351744_351745,sbs_541_TC>TG_351743_351744,sbs_1059_AC>TC_351794_351743,sbs_25563_AG>TA_351795_351794,sbs_14408_CC>TT_460684_460655,sbs_23403_GA>GT_460745_460684,ind_1605_--->ATG_466965_460745,ind_1605_atg>---_467023_467022,
EPI_ISL_439037	2020-04-24	United Kingdom	29773	?	?	Ana da Silva Filipe et al	1408	1984	-1.18969e+06	9	0	2	0	0	0	sbs_20270_GC>TT_351786_351787,sbs_16579_GA>GC_351779_351786,sbs_26111_CC>TT_351779_351786,sbs_11083_TG>TT_351744_351745,sbs_541_TC>TG_351743_351744,sbs_1059_AC>TC_351794_351743,sbs_25563_AG>TA_351795_351794,sbs_14408_CC>TT_460684_460655,sbs_23403_GA>GT_460745_460684,ind_1605_--->ATG_466965_460745,ind_1605_atg>---_467023_467022,
EPI_ISL_448158	2020-04-11	United Kingdom	29782	?	?	Ana da Silva Filipe et al	1324	1948	-1.18969e+06	9	0	2	0	0	0	sbs_20270_GC>TT_351786_351787,sbs_16579_GA>GC_351779_351786,sbs_26111_CC>TT_351779_351786,sbs_11083_TG>TT_351744_351745,sbs_541_TC>TG_351743_351744,sbs_1059_AC>TC_351794_351743,sbs_25563_AG>TA_351795_351794,sbs_14408_CC>TT_460684_460655,sbs_23403_GA>GT_460745_460684,ind_1605_--->ATG_466965_460745,ind_1605_atg>---_467023_467022,
EPI_ISL_448163	2020-04-12	United Kingdom	29782	?	?	Ana da Silva Filipe et al	1323	1947	-1.18969e+06	9	0	2	0	0	0	sbs_20270_GC>TT_351786_351787,sbs_16579_GA>GC_351779_351786,sbs_26111_CC>TT_351779_351786,sbs_11083_TG>TT_351744_351745,sbs_541_TC>TG_351743_351744,sbs_1059_AC>TC_351794_351743,sbs_25563_AG>TA_351795_351794,sbs_14408_CC>TT_460684_460655,sbs_23403_GA>GT_460745_460684,ind_1605_--->ATG_466965_460745,ind_1605_atg>---_467023_467022,
EPI_ISL_467066	2020-03-16	Spain	29791	72	Female	Salud Rodr챠guez-Pallares et al	1484	2039	-1.18968e+06	6	0	2	0	0	0	sbs_11083_TG>TT_351744_351745,sbs_541_TC>TG_351743_351744,sbs_1059_AC>TC_351794_351743,sbs_25563_AG>TA_351795_351794,sbs_14408_CC>TT_460684_460655,sbs_23403_GA>GT_460745_460684,ind_1605_--->ATG_466965_460745,ind_1605_atg>---_467023_467022,
EPI_ISL_522460	2020-06-22	South Korea	29899	54	Female	Junyoung Kim et al	1304	2010	-1.18968e+06	9	0	2	3	0	0	sbs_1873_TT>GG_351763_273,sbs_6651_GC>TT_351763_273,sbs_17822_CC>TA_351763_273,sbs_11083_TG>TT_351744_351745,sbs_541_TC>TG_351743_351744,sbs_1059_AC>TC_351794_351743,sbs_25563_AG>TA_351795_351794,sbs_14408_CC>TT_460684_460655,sbs_23403_GA>GT_460745_460684,ind_1605_--->ATG_466965_460745,ind_1605_atg>---_467023_467022,
EPI_ISL_470876	2020-05-29	Georgia	29532	?	Female	Giorgi Tomashvili et al	1568	2190	-1.18968e+06	8	0	3	0	0	0	sbs_11418_GT>CT_351791_351792,sbs_15026_GC>TA_351791_351792,sbs_27430_CG>AC_351791_351792,ind_26158_GTTA>----_351791_351792,sbs_541_TC>TG_351743_351744,sbs_1059_AC>TC_351794_351743,sbs_25563_AG>TA_351795_351794,sbs_14408_CC>TT_460684_460655,sbs_23403_GA>GT_460745_460684,ind_1605_--->ATG_466965_460745,ind_1605_atg>---_467023_467022,
EPI_ISL_471529	2020-06-11	Georgia	29818	?	Female	Meri Pantsulaia et al	1284	1987	-1.18968e+06	8	0	3	0	0	0	sbs_11418_GT>CT_351791_351792,sbs_15026_GC>TA_351791_351792,sbs_27430_CG>AC_351791_351792,ind_26158_GTTA>----_351791_351792,sbs_541_TC>TG_351743_351744,sbs_1059_AC>TC_351794_351743,sbs_25563_AG>TA_351795_351794,sbs_14408_CC>TT_460684_460655,sbs_23403_GA>GT_460745_460684,ind_1605_--->ATG_466965_460745,ind_1605_atg>---_467023_467022,
EPI_ISL_433524	2020-03-31	United Kingdom	29782	?	?	Ana da Silva Filipe et al	1654	2270	-1.18968e+06	6	0	2	1	0	0	sbs_26858_TC>TA_351793_276,sbs_541_TC>TG_351743_351744,sbs_1059_AC>TC_351794_351743,sbs_25563_AG>TA_351795_351794,sbs_14408_CC>TT_460684_460655,sbs_23403_GA>GT_460745_460684,ind_1605_--->ATG_466965_460745,ind_1605_atg>---_467023_467022,
EPI_ISL_626570	2020-04-02	Czech Republic	29736	28	Female	Nagy et al	1363	1987	-1.18968e+06	5	0	2	0	0	0	sbs_541_TC>TG_351743_351744,sbs_1059_AC>TC_351794_351743,sbs_25563_AG>TA_351795_351794,sbs_14408_CC>TT_460684_460655,sbs_23403_GA>GT_460745_460684,ind_1605_--->ATG_466965_460745,ind_1605_atg>---_467023_467022,
EPI_ISL_635304	2020-05-14	USA	29903	?	?	SEARCH Alliance San Diego with Tracy Basler et al	1246	1956	-1.18968e+06	9	0	2	1	0	0	sbs_4504_AG>TG_351812_278,sbs_11941_TC>TC_351811_351812,sbs_11224_TT>CT_351810_351811,sbs_1385_TC>TA_351809_351810,sbs_11224_TC>TT_351807_351808,sbs_28854_TC>TA_351804_351805,sbs_20268_TA>GG_351803_351804,sbs_14408_CC>TT_460684_460655,sbs_23403_GA>GT_460745_460684,ind_1605_--->ATG_466965_460745,ind_1605_atg>---_467023_467022,
EPI_ISL_494588	2020-05-04	USA	29854	?	?	SEARCH Alliance San Diego with Tracy Basler et al	1265	1979	-1.18968e+06	8	0	2	0	0	0	sbs_11941_TC>TC_351811_351812,sbs_11224_TT>CT_351810_351811,sbs_1385_TC>TA_351809_351810,sbs_11224_TC>TT_351807_351808,sbs_28854_TC>TA_351804_351805,sbs_20268_TA>GG_351803_351804,sbs_14408_CC>TT_460684_460655,sbs_23403_GA>GT_460745_460684,ind_1605_--->ATG_466965_460745,ind_1605_atg>---_467023_467022,
EPI_ISL_494457	2020-05-06	USA	29858	?	?	SEARCH Alliance San Diego with Tracy Basler et al	1258	1975	-1.18968e+06	9	0	2	1	0	0	sbs_22021_TG>TG_351813_280,sbs_11941_TC>TC_351811_351812,sbs_11224_TT>CT_351810_351811,sbs_1385_TC>TA_351809_351810,sbs_11224_TC>TT_351807_351808,sbs_28854_TC>TA_351804_351805,sbs_20268_TA>GG_351803_351804,sbs_14408_CC>TT_460684_460655,sbs_23403_GA>GT_460745_460684,ind_1605_--->ATG_466965_460745,ind_1605_atg>---_467023_467022,
EPI_ISL_517292	2020-03-25	United Kingdom	29873	?	?	Sam Haldenby et al	1249	1963	-1.18968e+06	7	0	2	0	0	0	sbs_11224_TT>CT_351810_351811,sbs_1385_TC>TA_351809_351810,sbs_11224_TC>TT_351807_351808,sbs_28854_TC>TA_351804_351805,sbs_20268_TA>GG_351803_351804,sbs_14408_CC>TT_460684_460655,sbs_23403_GA>GT_460745_460684,ind_1605_--->ATG_466965_460745,ind_1605_atg>---_467023_467022,
EPI_ISL_453346	2020-04-10	United Kingdom	29873	?	?	Sam Haldenby et al	1809	2516	-1.18968e+06	8	0	2	1	0	0	sbs_16997_CC>TA_351815_282,sbs_11224_TT>CT_351810_351811,sbs_1385_TC>TA_351809_351810,sbs_11224_TC>TT_351807_351808,sbs_28854_TC>TA_351804_351805,sbs_20268_TA>GG_351803_351804,sbs_14408_CC>TT_460684_460655,sbs_23403_GA>GT_460745_460684,ind_1605_--->ATG_466965_460745,ind_1605_atg>---_467023_467022,
EPI_ISL_453263	2020-04-03	United Kingdom	29836	?	?	Sam Haldenby et al	2463	3146	-1.18968e+06	8	0	2	0	0	0	sbs_18970_AA>GA_351815_351816,sbs_11224_TT>CT_351810_351811,sbs_1385_TC>TA_351809_351810,sbs_11224_TC>TT_351807_351808,sbs_28854_TC>TA_351804_351805,sbs_20268_TA>GG_351803_351804,sbs_14408_CC>TT_460684_460655,sbs_23403_GA>GT_460745_460684,ind_1605_--->ATG_466965_460745,ind_1605_atg>---_467023_467022,
EPI_ISL_439795	2020-04-13	United Kingdom	29782	?	?	Sam Haldenby et al	1610	2223	-1.18968e+06	8	0	2	0	0	0	sbs_18970_AA>GA_351815_351816,sbs_11224_TT>CT_351810_351811,sbs_1385_TC>TA_351809_351810,sbs_11224_TC>TT_351807_351808,sbs_28854_TC>TA_351804_351805,sbs_20268_TA>GG_351803_351804,sbs_14408_CC>TT_460684_460655,sbs_23403_GA>GT_460745_460684,ind_1605_--->ATG_466965_460745,ind_1605_atg>---_467023_467022,
EPI_ISL_440900	2020-04-23	United Kingdom	29782	?	?	Sam Haldenby et al	1610	2223	-1.18968e+06	8	0	2	0	0	0	sbs_18970_AA>GA_351815_351816,sbs_11224_TT>CT_351810_351811,sbs_1385_TC>TA_351809_351810,sbs_11224_TC>TT_351807_351808,sbs_28854_TC>TA_351804_351805,sbs_20268_TA>GG_351803_351804,sbs_14408_CC>TT_460684_460655,sbs_23403_GA>GT_460745_460684,ind_1605_--->ATG_466965_460745,ind_1605_atg>---_467023_467022,
EPI_ISL_439808	2020-04-13	United Kingdom	29782	?	?	Sam Haldenby et al	1610	2223	-1.18968e+06	8	0	2	0	0	0	sbs_18970_AA>GA_351815_351816,sbs_11224_TT>CT_351810_351811,sbs_1385_TC>TA_351809_351810,sbs_11224_TC>TT_351807_351808,sbs_28854_TC>TA_351804_351805,sbs_20268_TA>GG_351803_351804,sbs_14408_CC>TT_460684_460655,sbs_23403_GA>GT_460745_460684,ind_1605_--->ATG_466965_460745,ind_1605_atg>---_467023_467022,
EPI_ISL_439690	2020-04-07	United Kingdom	29782	?	?	Sam Haldenby et al	2166	2776	-1.18968e+06	9	0	2	1	0	0	sbs_17491_AC>TC_351817_287,sbs_18970_AA>GA_351815_351816,sbs_11224_TT>CT_351810_351811,sbs_1385_TC>TA_351809_351810,sbs_11224_TC>TT_351807_351808,sbs_28854_TC>TA_351804_351805,sbs_20268_TA>GG_351803_351804,sbs_14408_CC>TT_460684_460655,sbs_23403_GA>GT_460745_460684,ind_1605_--->ATG_466965_460745,ind_1605_atg>---_467023_467022,
EPI_ISL_676519	2020-08-25	Sweden	29903	20	Female	Department of Microbiology et al	1256	1965	-1.18969e+06	16	0	2	4	0	0	sbs_2394_GT>CC_351819_288,sbs_12116_CC>TT_351819_288,sbs_25618_GG>AG_351819_288,sbs_28337_AG>TA_351819_288,sbs_1371_TA>GT_351810_351819,sbs_9532_TC>TA_351810_351819,sbs_14358_GC>TA_351810_351819,sbs_16323_GC>TT_351810_351819,sbs_19175_GA>CT_351810_351819,sbs_22987_CC>TG_351810_351819,sbs_1385_TC>TA_351809_351810,sbs_11224_TC>TT_351807_351808,sbs_28854_TC>TA_351804_351805,sbs_20268_TA>GG_351803_35…
EPI_ISL_635780	2020-06-04	Jordan	29849	?	?	Issa Abu-Dayyeh et al	1274	1990	-1.18969e+06	14	0	2	1	0	0	sbs_6701_TC>TT_351822_289,sbs_3091_AG>TC_351821_351822,sbs_1371_TA>GT_351810_351819,sbs_9532_TC>TA_351810_351819,sbs_14358_GC>TA_351810_351819,sbs_16323_GC>TT_351810_351819,sbs_19175_GA>CT_351810_351819,sbs_22987_CC>TG_351810_351819,sbs_1385_TC>TA_351809_351810,sbs_11224_TC>TT_351807_351808,sbs_28854_TC>TA_351804_351805,sbs_20268_TA>GG_351803_351804,sbs_14408_CC>TT_460684_460655,sbs_23403_GA>GT_4…
EPI_ISL_593724	2020-08-15	Australia	29408	?	?	CIDM-PH et al. et al	1695	2316	-1.18969e+06	16	0	2	3	0	0	sbs_2498_AG>AA_351822_290,sbs_11395_CA>CC_351822_290,sbs_27261_GG>TA_351822_290,sbs_3091_AG>TC_351821_351822,sbs_1371_TA>GT_351810_351819,sbs_9532_TC>TA_351810_351819,sbs_14358_GC>TA_351810_351819,sbs_16323_GC>TT_351810_351819,sbs_19175_GA>CT_351810_351819,sbs_22987_CC>TG_351810_351819,sbs_1385_TC>TA_351809_351810,sbs_11224_TC>TT_351807_351808,sbs_28854_TC>TA_351804_351805,sbs_20268_TA>GG_351803_…
EPI_ISL_712457	2020-12-07	Denmark	29782	?	?	Danish Covid-19 Genome Consortium et al	1328	1947	-1.18969e+06	18	0	2	0	0	0	sbs_7915_AA>GG_351823_351824,sbs_18744_AC>TG_351823_351824,sbs_19100_CA>GG_351823_351824,sbs_21026_AA>GA_351823_351824,sbs_25769_AG>TG_351823_351824,sbs_28086_GG>TC_351823_351824,sbs_1371_TA>GT_351810_351819,sbs_9532_TC>TA_351810_351819,sbs_14358_GC>TA_351810_351819,sbs_16323_GC>TT_351810_351819,sbs_19175_GA>CT_351810_351819,sbs_22987_CC>TG_351810_351819,sbs_1385_TC>TA_351809_351810,sbs_11224_TC>…
EPI_ISL_748074	2020-11-30	Denmark	29782	?	?	Danish Covid-19 Genome Consortium et al	1328	1947	-1.18969e+06	18	0	2	0	0	0	sbs_7915_AA>GG_351823_351824,sbs_18744_AC>TG_351823_351824,sbs_19100_CA>GG_351823_351824,sbs_21026_AA>GA_351823_351824,sbs_25769_AG>TG_351823_351824,sbs_28086_GG>TC_351823_351824,sbs_1371_TA>GT_351810_351819,sbs_9532_TC>TA_351810_351819,sbs_14358_GC>TA_351810_351819,sbs_16323_GC>TT_351810_351819,sbs_19175_GA>CT_351810_351819,sbs_22987_CC>TG_351810_351819,sbs_1385_TC>TA_351809_351810,sbs_11224_TC>…
EPI_ISL_711594	2020-11-30	Denmark	29782	?	?	Danish Covid-19 Genome Consortium et al	1328	1947	-1.18969e+06	18	0	2	0	0	0	sbs_7915_AA>GG_351823_351824,sbs_18744_AC>TG_351823_351824,sbs_19100_CA>GG_351823_351824,sbs_21026_AA>GA_351823_351824,sbs_25769_AG>TG_351823_351824,sbs_28086_GG>TC_351823_351824,sbs_1371_TA>GT_351810_351819,sbs_9532_TC>TA_351810_351819,sbs_14358_GC>TA_351810_351819,sbs_16323_GC>TT_351810_351819,sbs_19175_GA>CT_351810_351819,sbs_22987_CC>TG_351810_351819,sbs_1385_TC>TA_351809_351810,sbs_11224_TC>…
EPI_ISL_711915	2020-11-23	Denmark	29782	?	?	Danish Covid-19 Genome Consortium et al	1328	1947	-1.18969e+06	18	0	2	0	0	0	sbs_7915_AA>GG_351823_351824,sbs_18744_AC>TG_351823_351824,sbs_19100_CA>GG_351823_351824,sbs_21026_AA>GA_351823_351824,sbs_25769_AG>TG_351823_351824,sbs_28086_GG>TC_351823_351824,sbs_1371_TA>GT_351810_351819,sbs_9532_TC>TA_351810_351819,sbs_14358_GC>TA_351810_351819,sbs_16323_GC>TT_351810_351819,sbs_19175_GA>CT_351810_351819,sbs_22987_CC>TG_351810_351819,sbs_1385_TC>TA_351809_351810,sbs_11224_TC>…
EPI_ISL_713782	2020-11-23	Denmark	29782	?	?	Danish Covid-19 Genome Consortium et al	1328	1947	-1.18969e+06	18	0	2	0	0	0	sbs_7915_AA>GG_351823_351824,sbs_18744_AC>TG_351823_351824,sbs_19100_CA>GG_351823_351824,sbs_21026_AA>GA_351823_351824,sbs_25769_AG>TG_351823_351824,sbs_28086_GG>TC_351823_351824,sbs_1371_TA>GT_351810_351819,sbs_9532_TC>TA_351810_351819,sbs_14358_GC>TA_351810_351819,sbs_16323_GC>TT_351810_351819,sbs_19175_GA>CT_351810_351819,sbs_22987_CC>TG_351810_351819,sbs_1385_TC>TA_351809_351810,sbs_11224_TC>…
EPI_ISL_793005	2020-12-07	Denmark	29782	?	?	Danish Covid-19 Genome Consortium et al	1328	1947	-1.18969e+06	18	0	2	0	0	0	sbs_7915_AA>GG_351823_351824,sbs_18744_AC>TG_351823_351824,sbs_19100_CA>GG_351823_351824,sbs_21026_AA>GA_351823_351824,sbs_25769_AG>TG_351823_351824,sbs_28086_GG>TC_351823_351824,sbs_1371_TA>GT_351810_351819,sbs_9532_TC>TA_351810_351819,sbs_14358_GC>TA_351810_351819,sbs_16323_GC>TT_351810_351819,sbs_19175_GA>CT_351810_351819,sbs_22987_CC>TG_351810_351819,sbs_1385_TC>TA_351809_351810,sbs_11224_TC>…
EPI_ISL_712894	2020-11-30	Denmark	29782	?	?	Danish Covid-19 Genome Consortium et al	1328	1947	-1.18969e+06	18	0	2	0	0	0	sbs_7915_AA>GG_351823_351824,sbs_18744_AC>TG_351823_351824,sbs_19100_CA>GG_351823_351824,sbs_21026_AA>GA_351823_351824,sbs_25769_AG>TG_351823_351824,sbs_28086_GG>TC_351823_351824,sbs_1371_TA>GT_351810_351819,sbs_9532_TC>TA_351810_351819,sbs_14358_GC>TA_351810_351819,sbs_16323_GC>TT_351810_351819,sbs_19175_GA>CT_351810_351819,sbs_22987_CC>TG_351810_351819,sbs_1385_TC>TA_351809_351810,sbs_11224_TC>…
EPI_ISL_711733	2020-11-30	Denmark	29782	?	?	Danish Covid-19 Genome Consortium et al	1328	1947	-1.18969e+06	18	0	2	0	0	0	sbs_7915_AA>GG_351823_351824,sbs_18744_AC>TG_351823_351824,sbs_19100_CA>GG_351823_351824,sbs_21026_AA>GA_351823_351824,sbs_25769_AG>TG_351823_351824,sbs_28086_GG>TC_351823_351824,sbs_1371_TA>GT_351810_351819,sbs_9532_TC>TA_351810_351819,sbs_14358_GC>TA_351810_351819,sbs_16323_GC>TT_351810_351819,sbs_19175_GA>CT_351810_351819,sbs_22987_CC>TG_351810_351819,sbs_1385_TC>TA_351809_351810,sbs_11224_TC>…
EPI_ISL_712764	2020-11-30	Denmark	29782	?	?	Danish Covid-19 Genome Consortium et al	1328	1947	-1.18969e+06	18	0	2	0	0	0	sbs_7915_AA>GG_351823_351824,sbs_18744_AC>TG_351823_351824,sbs_19100_CA>GG_351823_351824,sbs_21026_AA>GA_351823_351824,sbs_25769_AG>TG_351823_351824,sbs_28086_GG>TC_351823_351824,sbs_1371_TA>GT_351810_351819,sbs_9532_TC>TA_351810_351819,sbs_14358_GC>TA_351810_351819,sbs_16323_GC>TT_351810_351819,sbs_19175_GA>CT_351810_351819,sbs_22987_CC>TG_351810_351819,sbs_1385_TC>TA_351809_351810,sbs_11224_TC>…
EPI_ISL_748939	2020-12-07	Denmark	29782	?	?	Danish Covid-19 Genome Consortium et al	1328	1947	-1.18969e+06	18	0	2	0	0	0	sbs_7915_AA>GG_351823_351824,sbs_18744_AC>TG_351823_351824,sbs_19100_CA>GG_351823_351824,sbs_21026_AA>GA_351823_351824,sbs_25769_AG>TG_351823_351824,sbs_28086_GG>TC_351823_351824,sbs_1371_TA>GT_351810_351819,sbs_9532_TC>TA_351810_351819,sbs_14358_GC>TA_351810_351819,sbs_16323_GC>TT_351810_351819,sbs_19175_GA>CT_351810_351819,sbs_22987_CC>TG_351810_351819,sbs_1385_TC>TA_351809_351810,sbs_11224_TC>…
EPI_ISL_711795	2020-11-30	Denmark	29782	?	?	Danish Covid-19 Genome Consortium et al	1328	1947	-1.18969e+06	18	0	2	0	0	0	sbs_7915_AA>GG_351823_351824,sbs_18744_AC>TG_351823_351824,sbs_19100_CA>GG_351823_351824,sbs_21026_AA>GA_351823_351824,sbs_25769_AG>TG_351823_351824,sbs_28086_GG>TC_351823_351824,sbs_1371_TA>GT_351810_351819,sbs_9532_TC>TA_351810_351819,sbs_14358_GC>TA_351810_351819,sbs_16323_GC>TT_351810_351819,sbs_19175_GA>CT_351810_351819,sbs_22987_CC>TG_351810_351819,sbs_1385_TC>TA_351809_351810,sbs_11224_TC>…
EPI_ISL_749610	2020-12-14	Denmark	29782	?	?	Danish Covid-19 Genome Consortium et al	1328	1947	-1.18969e+06	18	0	2	0	0	0	sbs_7915_AA>GG_351823_351824,sbs_18744_AC>TG_351823_351824,sbs_19100_CA>GG_351823_351824,sbs_21026_AA>GA_351823_351824,sbs_25769_AG>TG_351823_351824,sbs_28086_GG>TC_351823_351824,sbs_1371_TA>GT_351810_351819,sbs_9532_TC>TA_351810_351819,sbs_14358_GC>TA_351810_351819,sbs_16323_GC>TT_351810_351819,sbs_19175_GA>CT_351810_351819,sbs_22987_CC>TG_351810_351819,sbs_1385_TC>TA_351809_351810,sbs_11224_TC>…
EPI_ISL_711799	2020-11-30	Denmark	29782	?	?	Danish Covid-19 Genome Consortium et al	1328	1947	-1.18969e+06	18	0	2	0	0	0	sbs_7915_AA>GG_351823_351824,sbs_18744_AC>TG_351823_351824,sbs_19100_CA>GG_351823_351824,sbs_21026_AA>GA_351823_351824,sbs_25769_AG>TG_351823_351824,sbs_28086_GG>TC_351823_351824,sbs_1371_TA>GT_351810_351819,sbs_9532_TC>TA_351810_351819,sbs_14358_GC>TA_351810_351819,sbs_16323_GC>TT_351810_351819,sbs_19175_GA>CT_351810_351819,sbs_22987_CC>TG_351810_351819,sbs_1385_TC>TA_351809_351810,sbs_11224_TC>…
EPI_ISL_712029	2020-11-23	Denmark	29782	?	?	Danish Covid-19 Genome Consortium et al	1328	1947	-1.18969e+06	18	0	2	0	0	0	sbs_7915_AA>GG_351823_351824,sbs_18744_AC>TG_351823_351824,sbs_19100_CA>GG_351823_351824,sbs_21026_AA>GA_351823_351824,sbs_25769_AG>TG_351823_351824,sbs_28086_GG>TC_351823_351824,sbs_1371_TA>GT_351810_351819,sbs_9532_TC>TA_351810_351819,sbs_14358_GC>TA_351810_351819,sbs_16323_GC>TT_351810_351819,sbs_19175_GA>CT_351810_351819,sbs_22987_CC>TG_351810_351819,sbs_1385_TC>TA_351809_351810,sbs_11224_TC>…
EPI_ISL_815964	2020-12-14	Denmark	29782	?	?	Danish Covid-19 Genome Consortium et al	1328	1947	-1.18969e+06	18	0	2	0	0	0	sbs_7915_AA>GG_351823_351824,sbs_18744_AC>TG_351823_351824,sbs_19100_CA>GG_351823_351824,sbs_21026_AA>GA_351823_351824,sbs_25769_AG>TG_351823_351824,sbs_28086_GG>TC_351823_351824,sbs_1371_TA>GT_351810_351819,sbs_9532_TC>TA_351810_351819,sbs_14358_GC>TA_351810_351819,sbs_16323_GC>TT_351810_351819,sbs_19175_GA>CT_351810_351819,sbs_22987_CC>TG_351810_351819,sbs_1385_TC>TA_351809_351810,sbs_11224_TC>…
EPI_ISL_795008	2020-11-30	Denmark	29782	?	?	Danish Covid-19 Genome Consortium et al	1328	1947	-1.18969e+06	18	0	2	0	0	0	sbs_7915_AA>GG_351823_351824,sbs_18744_AC>TG_351823_351824,sbs_19100_CA>GG_351823_351824,sbs_21026_AA>GA_351823_351824,sbs_25769_AG>TG_351823_351824,sbs_28086_GG>TC_351823_351824,sbs_1371_TA>GT_351810_351819,sbs_9532_TC>TA_351810_351819,sbs_14358_GC>TA_351810_351819,sbs_16323_GC>TT_351810_351819,sbs_19175_GA>CT_351810_351819,sbs_22987_CC>TG_351810_351819,sbs_1385_TC>TA_351809_351810,sbs_11224_TC>…
EPI_ISL_711480	2020-11-30	Denmark	29782	?	?	Danish Covid-19 Genome Consortium et al	1328	1947	-1.18969e+06	18	0	2	0	0	0	sbs_7915_AA>GG_351823_351824,sbs_18744_AC>TG_351823_351824,sbs_19100_CA>GG_351823_351824,sbs_21026_AA>GA_351823_351824,sbs_25769_AG>TG_351823_351824,sbs_28086_GG>TC_351823_351824,sbs_1371_TA>GT_351810_351819,sbs_9532_TC>TA_351810_351819,sbs_14358_GC>TA_351810_351819,sbs_16323_GC>TT_351810_351819,sbs_19175_GA>CT_351810_351819,sbs_22987_CC>TG_351810_351819,sbs_1385_TC>TA_351809_351810,sbs_11224_TC>…
EPI_ISL_712507	2020-12-07	Denmark	29782	?	?	Danish Covid-19 Genome Consortium et al	1328	1947	-1.18969e+06	18	0	2	0	0	0	sbs_7915_AA>GG_351823_351824,sbs_18744_AC>TG_351823_351824,sbs_19100_CA>GG_351823_351824,sbs_21026_AA>GA_351823_351824,sbs_25769_AG>TG_351823_351824,sbs_28086_GG>TC_351823_351824,sbs_1371_TA>GT_351810_351819,sbs_9532_TC>TA_351810_351819,sbs_14358_GC>TA_351810_351819,sbs_16323_GC>TT_351810_351819,sbs_19175_GA>CT_351810_351819,sbs_22987_CC>TG_351810_351819,sbs_1385_TC>TA_351809_351810,sbs_11224_TC>…
EPI_ISL_748079	2020-11-30	Denmark	29782	?	?	Danish Covid-19 Genome Consortium et al	1328	1947	-1.18969e+06	18	0	2	0	0	0	sbs_7915_AA>GG_351823_351824,sbs_18744_AC>TG_351823_351824,sbs_19100_CA>GG_351823_351824,sbs_21026_AA>GA_351823_351824,sbs_25769_AG>TG_351823_351824,sbs_28086_GG>TC_351823_351824,sbs_1371_TA>GT_351810_351819,sbs_9532_TC>TA_351810_351819,sbs_14358_GC>TA_351810_351819,sbs_16323_GC>TT_351810_351819,sbs_19175_GA>CT_351810_351819,sbs_22987_CC>TG_351810_351819,sbs_1385_TC>TA_351809_351810,sbs_11224_TC>…
EPI_ISL_747990	2020-12-07	Denmark	29782	?	?	Danish Covid-19 Genome Consortium et al	1328	1947	-1.18969e+06	18	0	2	0	0	0	sbs_7915_AA>GG_351823_351824,sbs_18744_AC>TG_351823_351824,sbs_19100_CA>GG_351823_351824,sbs_21026_AA>GA_351823_351824,sbs_25769_AG>TG_351823_351824,sbs_28086_GG>TC_351823_351824,sbs_1371_TA>GT_351810_351819,sbs_9532_TC>TA_351810_351819,sbs_14358_GC>TA_351810_351819,sbs_16323_GC>TT_351810_351819,sbs_19175_GA>CT_351810_351819,sbs_22987_CC>TG_351810_351819,sbs_1385_TC>TA_351809_351810,sbs_11224_TC>…
EPI_ISL_712876	2020-11-30	Denmark	29782	?	?	Danish Covid-19 Genome Consortium et al	1328	1947	-1.18969e+06	18	0	2	0	0	0	sbs_7915_AA>GG_351823_351824,sbs_18744_AC>TG_351823_351824,sbs_19100_CA>GG_351823_351824,sbs_21026_AA>GA_351823_351824,sbs_25769_AG>TG_351823_351824,sbs_28086_GG>TC_351823_351824,sbs_1371_TA>GT_351810_351819,sbs_9532_TC>TA_351810_351819,sbs_14358_GC>TA_351810_351819,sbs_16323_GC>TT_351810_351819,sbs_19175_GA>CT_351810_351819,sbs_22987_CC>TG_351810_351819,sbs_1385_TC>TA_351809_351810,sbs_11224_TC>…
EPI_ISL_749577	2020-12-14	Denmark	29782	?	?	Danish Covid-19 Genome Consortium et al	1329	1948	-1.1897e+06	19	0	2	1	0	0	sbs_18377_AC>TA_351827_312,sbs_7915_AA>GG_351823_351824,sbs_18744_AC>TG_351823_351824,sbs_19100_CA>GG_351823_351824,sbs_21026_AA>GA_351823_351824,sbs_25769_AG>TG_351823_351824,sbs_28086_GG>TC_351823_351824,sbs_1371_TA>GT_351810_351819,sbs_9532_TC>TA_351810_351819,sbs_14358_GC>TA_351810_351819,sbs_16323_GC>TT_351810_351819,sbs_19175_GA>CT_351810_351819,sbs_22987_CC>TG_351810_351819,sbs_1385_TC>TA_…
EPI_ISL_711663	2020-11-30	Denmark	29782	?	?	Danish Covid-19 Genome Consortium et al	1329	1948	-1.18969e+06	18	0	2	0	0	0	sbs_7915_AA>GG_351823_351824,sbs_18744_AC>TG_351823_351824,sbs_19100_CA>GG_351823_351824,sbs_21026_AA>GA_351823_351824,sbs_25769_AG>TG_351823_351824,sbs_28086_GG>TC_351823_351824,sbs_1371_TA>GT_351810_351819,sbs_9532_TC>TA_351810_351819,sbs_14358_GC>TA_351810_351819,sbs_16323_GC>TT_351810_351819,sbs_19175_GA>CT_351810_351819,sbs_22987_CC>TG_351810_351819,sbs_1385_TC>TA_351809_351810,sbs_11224_TC>…
EPI_ISL_757506	2020-12-14	Denmark	29781	?	?	Danish Covid-19 Genome Consortium et al	1329	1948	-1.18969e+06	18	0	3	0	0	1	ind_14225_C>-_351829_314,sbs_7915_AA>GG_351823_351824,sbs_18744_AC>TG_351823_351824,sbs_19100_CA>GG_351823_351824,sbs_21026_AA>GA_351823_351824,sbs_25769_AG>TG_351823_351824,sbs_28086_GG>TC_351823_351824,sbs_1371_TA>GT_351810_351819,sbs_9532_TC>TA_351810_351819,sbs_14358_GC>TA_351810_351819,sbs_16323_GC>TT_351810_351819,sbs_19175_GA>CT_351810_351819,sbs_22987_CC>TG_351810_351819,sbs_1385_TC>TA_35…
EPI_ISL_792891	2020-12-14	Denmark	29782	?	?	Danish Covid-19 Genome Consortium et al	1329	1948	-1.1897e+06	19	0	2	0	0	0	sbs_1281_GC>TC_351825_351830,sbs_7915_AA>GG_351823_351824,sbs_18744_AC>TG_351823_351824,sbs_19100_CA>GG_351823_351824,sbs_21026_AA>GA_351823_351824,sbs_25769_AG>TG_351823_351824,sbs_28086_GG>TC_351823_351824,sbs_1371_TA>GT_351810_351819,sbs_9532_TC>TA_351810_351819,sbs_14358_GC>TA_351810_351819,sbs_16323_GC>TT_351810_351819,sbs_19175_GA>CT_351810_351819,sbs_22987_CC>TG_351810_351819,sbs_1385_TC>T…
EPI_ISL_792959	2020-12-14	Denmark	29782	?	?	Danish Covid-19 Genome Consortium et al	1330	1949	-1.1897e+06	20	0	2	1	0	0	sbs_28262_CG>AA_351830_316,sbs_1281_GC>TC_351825_351830,sbs_7915_AA>GG_351823_351824,sbs_18744_AC>TG_351823_351824,sbs_19100_CA>GG_351823_351824,sbs_21026_AA>GA_351823_351824,sbs_25769_AG>TG_351823_351824,sbs_28086_GG>TC_351823_351824,sbs_1371_TA>GT_351810_351819,sbs_9532_TC>TA_351810_351819,sbs_14358_GC>TA_351810_351819,sbs_16323_GC>TT_351810_351819,sbs_19175_GA>CT_351810_351819,sbs_22987_CC>TG_…
EPI_ISL_747537	2020-11-30	Denmark	29782	?	?	Danish Covid-19 Genome Consortium et al	2192	2841	-1.18969e+06	18	0	2	0	0	0	sbs_7915_AA>GG_351823_351824,sbs_18744_AC>TG_351823_351824,sbs_19100_CA>GG_351823_351824,sbs_21026_AA>GA_351823_351824,sbs_25769_AG>TG_351823_351824,sbs_28086_GG>TC_351823_351824,sbs_1371_TA>GT_351810_351819,sbs_9532_TC>TA_351810_351819,sbs_14358_GC>TA_351810_351819,sbs_16323_GC>TT_351810_351819,sbs_19175_GA>CT_351810_351819,sbs_22987_CC>TG_351810_351819,sbs_1385_TC>TA_351809_351810,sbs_11224_TC>…
EPI_ISL_758191	2020-12-21	Denmark	29782	?	?	Danish Covid-19 Genome Consortium et al	1331	1949	-1.1897e+06	21	0	2	3	0	0	sbs_4545_AG>AT_351834_318,sbs_12747_AC>TT_351834_318,sbs_22992_AG>AC_351834_318,sbs_7915_AA>GG_351823_351824,sbs_18744_AC>TG_351823_351824,sbs_19100_CA>GG_351823_351824,sbs_21026_AA>GA_351823_351824,sbs_25769_AG>TG_351823_351824,sbs_28086_GG>TC_351823_351824,sbs_1371_TA>GT_351810_351819,sbs_9532_TC>TA_351810_351819,sbs_14358_GC>TA_351810_351819,sbs_16323_GC>TT_351810_351819,sbs_19175_GA>CT_351810…
EPI_ISL_795523	2020-12-28	Denmark	29782	?	?	Danish Covid-19 Genome Consortium et al	1328	1947	-1.1897e+06	20	0	2	2	0	0	sbs_15720_AC>TG_351834_319,sbs_29247_AC>TA_351834_319,sbs_7915_AA>GG_351823_351824,sbs_18744_AC>TG_351823_351824,sbs_19100_CA>GG_351823_351824,sbs_21026_AA>GA_351823_351824,sbs_25769_AG>TG_351823_351824,sbs_28086_GG>TC_351823_351824,sbs_1371_TA>GT_351810_351819,sbs_9532_TC>TA_351810_351819,sbs_14358_GC>TA_351810_351819,sbs_16323_GC>TT_351810_351819,sbs_19175_GA>CT_351810_351819,sbs_22987_CC>TG_35…
EPI_ISL_712776	2020-11-30	Denmark	29782	?	?	Danish Covid-19 Genome Consortium et al	1329	1948	-1.18969e+06	19	0	2	1	0	0	sbs_443_CG>AT_351832_320,sbs_7915_AA>GG_351823_351824,sbs_18744_AC>TG_351823_351824,sbs_19100_CA>GG_351823_351824,sbs_21026_AA>GA_351823_351824,sbs_25769_AG>TG_351823_351824,sbs_28086_GG>TC_351823_351824,sbs_1371_TA>GT_351810_351819,sbs_9532_TC>TA_351810_351819,sbs_14358_GC>TA_351810_351819,sbs_16323_GC>TT_351810_351819,sbs_19175_GA>CT_351810_351819,sbs_22987_CC>TG_351810_351819,sbs_1385_TC>TA_35…
EPI_ISL_712877	2020-11-30	Denmark	29782	?	?	Danish Covid-19 Genome Consortium et al	1329	1948	-1.1897e+06	19	0	2	1	0	0	sbs_12049_AC>TA_351831_321,sbs_7915_AA>GG_351823_351824,sbs_18744_AC>TG_351823_351824,sbs_19100_CA>GG_351823_351824,sbs_21026_AA>GA_351823_351824,sbs_25769_AG>TG_351823_351824,sbs_28086_GG>TC_351823_351824,sbs_1371_TA>GT_351810_351819,sbs_9532_TC>TA_351810_351819,sbs_14358_GC>TA_351810_351819,sbs_16323_GC>TT_351810_351819,sbs_19175_GA>CT_351810_351819,sbs_22987_CC>TG_351810_351819,sbs_1385_TC>TA_…
EPI_ISL_777286	2020-12-11	United Kingdom	29782	?	?	Jacquelyn Wynn et al	1330	1947	-1.1897e+06	19	0	2	0	0	0	sbs_745_AC>TT_351823_351835,sbs_3239_AG>TA_351823_351835,sbs_18246_AC>TC_351823_351835,sbs_21255_CG>TT_351823_351835,sbs_21621_AC>TC_351823_351835,sbs_25511_TC>TA_351823_351835,sbs_25904_TC>TA_351823_351835,sbs_1371_TA>GT_351810_351819,sbs_9532_TC>TA_351810_351819,sbs_14358_GC>TA_351810_351819,sbs_16323_GC>TT_351810_351819,sbs_19175_GA>CT_351810_351819,sbs_22987_CC>TG_351810_351819,sbs_1385_TC>TA…
EPI_ISL_778600	2020-12-13	United Kingdom	29782	?	?	The Lighthouse Lab in Milton Keynes et al	1330	1947	-1.1897e+06	19	0	2	0	0	0	sbs_745_AC>TT_351823_351835,sbs_3239_AG>TA_351823_351835,sbs_18246_AC>TC_351823_351835,sbs_21255_CG>TT_351823_351835,sbs_21621_AC>TC_351823_351835,sbs_25511_TC>TA_351823_351835,sbs_25904_TC>TA_351823_351835,sbs_1371_TA>GT_351810_351819,sbs_9532_TC>TA_351810_351819,sbs_14358_GC>TA_351810_351819,sbs_16323_GC>TT_351810_351819,sbs_19175_GA>CT_351810_351819,sbs_22987_CC>TG_351810_351819,sbs_1385_TC>TA…
EPI_ISL_777042	2020-12-11	United Kingdom	29782	?	?	Jacquelyn Wynn et al	1331	1948	-1.1897e+06	19	0	2	0	0	0	sbs_745_AC>TT_351823_351835,sbs_3239_AG>TA_351823_351835,sbs_18246_AC>TC_351823_351835,sbs_21255_CG>TT_351823_351835,sbs_21621_AC>TC_351823_351835,sbs_25511_TC>TA_351823_351835,sbs_25904_TC>TA_351823_351835,sbs_1371_TA>GT_351810_351819,sbs_9532_TC>TA_351810_351819,sbs_14358_GC>TA_351810_351819,sbs_16323_GC>TT_351810_351819,sbs_19175_GA>CT_351810_351819,sbs_22987_CC>TG_351810_351819,sbs_1385_TC>TA…
EPI_ISL_566066	2020-08-13	United Kingdom	29840	68	Male	PHE Covid Sequencing Team et al	1271	1929	-1.18969e+06	13	0	2	1	0	0	sbs_19586_AC>TT_351838_325,sbs_1371_TA>GT_351810_351819,sbs_9532_TC>TA_351810_351819,sbs_14358_GC>TA_351810_351819,sbs_16323_GC>TT_351810_351819,sbs_19175_GA>CT_351810_351819,sbs_22987_CC>TG_351810_351819,sbs_1385_TC>TA_351809_351810,sbs_11224_TC>TT_351807_351808,sbs_28854_TC>TA_351804_351805,sbs_20268_TA>GG_351803_351804,sbs_14408_CC>TT_460684_460655,sbs_23403_GA>GT_460745_460684,ind_1605_--->AT…
EPI_ISL_540140	2020-09-01	United Kingdom	29782	?	?	Harper VanSteenhouse et al	1328	1948	-1.1897e+06	17	0	2	5	0	0	sbs_657_GC>TT_351838_326,sbs_13536_AC>TA_351838_326,sbs_14528_AG>AC_351838_326,sbs_18747_TC>TT_351838_326,sbs_18816_TG>TT_351838_326,sbs_1371_TA>GT_351810_351819,sbs_9532_TC>TA_351810_351819,sbs_14358_GC>TA_351810_351819,sbs_16323_GC>TT_351810_351819,sbs_19175_GA>CT_351810_351819,sbs_22987_CC>TG_351810_351819,sbs_1385_TC>TA_351809_351810,sbs_11224_TC>TT_351807_351808,sbs_28854_TC>TA_351804_351805…
EPI_ISL_635779	2020-06-01	Jordan	29902	?	?	Issa Abu-Dayyeh et al	1252	1961	-1.18969e+06	12	0	2	0	0	0	sbs_1371_TA>GT_351810_351819,sbs_9532_TC>TA_351810_351819,sbs_14358_GC>TA_351810_351819,sbs_16323_GC>TT_351810_351819,sbs_19175_GA>CT_351810_351819,sbs_22987_CC>TG_351810_351819,sbs_1385_TC>TA_351809_351810,sbs_11224_TC>TT_351807_351808,sbs_28854_TC>TA_351804_351805,sbs_20268_TA>GG_351803_351804,sbs_14408_CC>TT_460684_460655,sbs_23403_GA>GT_460745_460684,ind_1605_--->ATG_466965_460745,ind_1605_at…
EPI_ISL_540518	2020-08-04	Belgium	29782	75	Male	Keith Durkin et al	1535	2070	-1.18969e+06	14	0	2	1	0	0	sbs_14575_TG>TC_351842_328,sbs_20930_AC>TG_351839_351840,sbs_1371_TA>GT_351810_351819,sbs_9532_TC>TA_351810_351819,sbs_14358_GC>TA_351810_351819,sbs_16323_GC>TT_351810_351819,sbs_19175_GA>CT_351810_351819,sbs_22987_CC>TG_351810_351819,sbs_1385_TC>TA_351809_351810,sbs_11224_TC>TT_351807_351808,sbs_28854_TC>TA_351804_351805,sbs_20268_TA>GG_351803_351804,sbs_14408_CC>TT_460684_460655,sbs_23403_GA>GT…
EPI_ISL_817149	2021-01-04	Denmark	29782	?	?	Danish Covid-19 Genome Consortium et al	2230	2847	-1.1897e+06	18	0	2	0	0	0	sbs_5305_TG>TT_351842_351843,sbs_9298_AC>TA_351842_351843,sbs_9430_TC>TG_351842_351843,sbs_20237_AG>AG_351842_351843,sbs_24782_GA>TA_351842_351843,sbs_20930_AC>TG_351839_351840,sbs_1371_TA>GT_351810_351819,sbs_9532_TC>TA_351810_351819,sbs_14358_GC>TA_351810_351819,sbs_16323_GC>TT_351810_351819,sbs_19175_GA>CT_351810_351819,sbs_22987_CC>TG_351810_351819,sbs_1385_TC>TA_351809_351810,sbs_11224_TC>TT…
EPI_ISL_750280	2020-12-14	Denmark	29782	?	?	Danish Covid-19 Genome Consortium et al	1667	2295	-1.1897e+06	18	0	2	0	0	0	sbs_5305_TG>TT_351842_351843,sbs_9298_AC>TA_351842_351843,sbs_9430_TC>TG_351842_351843,sbs_20237_AG>AG_351842_351843,sbs_24782_GA>TA_351842_351843,sbs_20930_AC>TG_351839_351840,sbs_1371_TA>GT_351810_351819,sbs_9532_TC>TA_351810_351819,sbs_14358_GC>TA_351810_351819,sbs_16323_GC>TT_351810_351819,sbs_19175_GA>CT_351810_351819,sbs_22987_CC>TG_351810_351819,sbs_1385_TC>TA_351809_351810,sbs_11224_TC>TT…
EPI_ISL_713164	2020-11-23	Denmark	29782	?	?	Danish Covid-19 Genome Consortium et al	2227	2846	-1.1897e+06	18	0	2	0	0	0	sbs_5305_TG>TT_351842_351843,sbs_9298_AC>TA_351842_351843,sbs_9430_TC>TG_351842_351843,sbs_20237_AG>AG_351842_351843,sbs_24782_GA>TA_351842_351843,sbs_20930_AC>TG_351839_351840,sbs_1371_TA>GT_351810_351819,sbs_9532_TC>TA_351810_351819,sbs_14358_GC>TA_351810_351819,sbs_16323_GC>TT_351810_351819,sbs_19175_GA>CT_351810_351819,sbs_22987_CC>TG_351810_351819,sbs_1385_TC>TA_351809_351810,sbs_11224_TC>TT…
EPI_ISL_712214	2020-11-30	Denmark	29782	?	?	Danish Covid-19 Genome Consortium et al	2227	2846	-1.1897e+06	18	0	2	0	0	0	sbs_5305_TG>TT_351842_351843,sbs_9298_AC>TA_351842_351843,sbs_9430_TC>TG_351842_351843,sbs_20237_AG>AG_351842_351843,sbs_24782_GA>TA_351842_351843,sbs_20930_AC>TG_351839_351840,sbs_1371_TA>GT_351810_351819,sbs_9532_TC>TA_351810_351819,sbs_14358_GC>TA_351810_351819,sbs_16323_GC>TT_351810_351819,sbs_19175_GA>CT_351810_351819,sbs_22987_CC>TG_351810_351819,sbs_1385_TC>TA_351809_351810,sbs_11224_TC>TT…
EPI_ISL_711104	2020-11-30	Denmark	29782	?	?	Danish Covid-19 Genome Consortium et al	2227	2846	-1.1897e+06	18	0	2	0	0	0	sbs_5305_TG>TT_351842_351843,sbs_9298_AC>TA_351842_351843,sbs_9430_TC>TG_351842_351843,sbs_20237_AG>AG_351842_351843,sbs_24782_GA>TA_351842_351843,sbs_20930_AC>TG_351839_351840,sbs_1371_TA>GT_351810_351819,sbs_9532_TC>TA_351810_351819,sbs_14358_GC>TA_351810_351819,sbs_16323_GC>TT_351810_351819,sbs_19175_GA>CT_351810_351819,sbs_22987_CC>TG_351810_351819,sbs_1385_TC>TA_351809_351810,sbs_11224_TC>TT…
EPI_ISL_712172	2020-11-30	Denmark	29782	?	?	Danish Covid-19 Genome Consortium et al	2227	2846	-1.1897e+06	18	0	2	0	0	0	sbs_5305_TG>TT_351842_351843,sbs_9298_AC>TA_351842_351843,sbs_9430_TC>TG_351842_351843,sbs_20237_AG>AG_351842_351843,sbs_24782_GA>TA_351842_351843,sbs_20930_AC>TG_351839_351840,sbs_1371_TA>GT_351810_351819,sbs_9532_TC>TA_351810_351819,sbs_14358_GC>TA_351810_351819,sbs_16323_GC>TT_351810_351819,sbs_19175_GA>CT_351810_351819,sbs_22987_CC>TG_351810_351819,sbs_1385_TC>TA_351809_351810,sbs_11224_TC>TT…
EPI_ISL_711160	2020-11-23	Denmark	29782	?	?	Danish Covid-19 Genome Consortium et al	2227	2846	-1.1897e+06	18	0	2	0	0	0	sbs_5305_TG>TT_351842_351843,sbs_9298_AC>TA_351842_351843,sbs_9430_TC>TG_351842_351843,sbs_20237_AG>AG_351842_351843,sbs_24782_GA>TA_351842_351843,sbs_20930_AC>TG_351839_351840,sbs_1371_TA>GT_351810_351819,sbs_9532_TC>TA_351810_351819,sbs_14358_GC>TA_351810_351819,sbs_16323_GC>TT_351810_351819,sbs_19175_GA>CT_351810_351819,sbs_22987_CC>TG_351810_351819,sbs_1385_TC>TA_351809_351810,sbs_11224_TC>TT…
EPI_ISL_713180	2020-11-23	Denmark	29782	?	?	Danish Covid-19 Genome Consortium et al	2227	2846	-1.1897e+06	18	0	2	0	0	0	sbs_5305_TG>TT_351842_351843,sbs_9298_AC>TA_351842_351843,sbs_9430_TC>TG_351842_351843,sbs_20237_AG>AG_351842_351843,sbs_24782_GA>TA_351842_351843,sbs_20930_AC>TG_351839_351840,sbs_1371_TA>GT_351810_351819,sbs_9532_TC>TA_351810_351819,sbs_14358_GC>TA_351810_351819,sbs_16323_GC>TT_351810_351819,sbs_19175_GA>CT_351810_351819,sbs_22987_CC>TG_351810_351819,sbs_1385_TC>TA_351809_351810,sbs_11224_TC>TT…
EPI_ISL_713166	2020-11-23	Denmark	29782	?	?	Danish Covid-19 Genome Consortium et al	2227	2846	-1.1897e+06	18	0	2	0	0	0	sbs_5305_TG>TT_351842_351843,sbs_9298_AC>TA_351842_351843,sbs_9430_TC>TG_351842_351843,sbs_20237_AG>AG_351842_351843,sbs_24782_GA>TA_351842_351843,sbs_20930_AC>TG_351839_351840,sbs_1371_TA>GT_351810_351819,sbs_9532_TC>TA_351810_351819,sbs_14358_GC>TA_351810_351819,sbs_16323_GC>TT_351810_351819,sbs_19175_GA>CT_351810_351819,sbs_22987_CC>TG_351810_351819,sbs_1385_TC>TA_351809_351810,sbs_11224_TC>TT…
EPI_ISL_711087	2020-11-30	Denmark	29782	?	?	Danish Covid-19 Genome Consortium et al	2227	2846	-1.1897e+06	18	0	2	0	0	0	sbs_5305_TG>TT_351842_351843,sbs_9298_AC>TA_351842_351843,sbs_9430_TC>TG_351842_351843,sbs_20237_AG>AG_351842_351843,sbs_24782_GA>TA_351842_351843,sbs_20930_AC>TG_351839_351840,sbs_1371_TA>GT_351810_351819,sbs_9532_TC>TA_351810_351819,sbs_14358_GC>TA_351810_351819,sbs_16323_GC>TT_351810_351819,sbs_19175_GA>CT_351810_351819,sbs_22987_CC>TG_351810_351819,sbs_1385_TC>TA_351809_351810,sbs_11224_TC>TT…
EPI_ISL_711113	2020-11-30	Denmark	29782	?	?	Danish Covid-19 Genome Consortium et al	2227	2846	-1.1897e+06	18	0	2	0	0	0	sbs_5305_TG>TT_351842_351843,sbs_9298_AC>TA_351842_351843,sbs_9430_TC>TG_351842_351843,sbs_20237_AG>AG_351842_351843,sbs_24782_GA>TA_351842_351843,sbs_20930_AC>TG_351839_351840,sbs_1371_TA>GT_351810_351819,sbs_9532_TC>TA_351810_351819,sbs_14358_GC>TA_351810_351819,sbs_16323_GC>TT_351810_351819,sbs_19175_GA>CT_351810_351819,sbs_22987_CC>TG_351810_351819,sbs_1385_TC>TA_351809_351810,sbs_11224_TC>TT…
EPI_ISL_711100	2020-11-30	Denmark	29782	?	?	Danish Covid-19 Genome Consortium et al	2227	2846	-1.1897e+06	18	0	2	0	0	0	sbs_5305_TG>TT_351842_351843,sbs_9298_AC>TA_351842_351843,sbs_9430_TC>TG_351842_351843,sbs_20237_AG>AG_351842_351843,sbs_24782_GA>TA_351842_351843,sbs_20930_AC>TG_351839_351840,sbs_1371_TA>GT_351810_351819,sbs_9532_TC>TA_351810_351819,sbs_14358_GC>TA_351810_351819,sbs_16323_GC>TT_351810_351819,sbs_19175_GA>CT_351810_351819,sbs_22987_CC>TG_351810_351819,sbs_1385_TC>TA_351809_351810,sbs_11224_TC>TT…
EPI_ISL_713192	2020-11-23	Denmark	29782	?	?	Danish Covid-19 Genome Consortium et al	2227	2846	-1.1897e+06	18	0	2	0	0	0	sbs_5305_TG>TT_351842_351843,sbs_9298_AC>TA_351842_351843,sbs_9430_TC>TG_351842_351843,sbs_20237_AG>AG_351842_351843,sbs_24782_GA>TA_351842_351843,sbs_20930_AC>TG_351839_351840,sbs_1371_TA>GT_351810_351819,sbs_9532_TC>TA_351810_351819,sbs_14358_GC>TA_351810_351819,sbs_16323_GC>TT_351810_351819,sbs_19175_GA>CT_351810_351819,sbs_22987_CC>TG_351810_351819,sbs_1385_TC>TA_351809_351810,sbs_11224_TC>TT…
EPI_ISL_794337	2020-11-30	Denmark	29782	?	?	Danish Covid-19 Genome Consortium et al	2227	2846	-1.1897e+06	18	0	2	0	0	0	sbs_5305_TG>TT_351842_351843,sbs_9298_AC>TA_351842_351843,sbs_9430_TC>TG_351842_351843,sbs_20237_AG>AG_351842_351843,sbs_24782_GA>TA_351842_351843,sbs_20930_AC>TG_351839_351840,sbs_1371_TA>GT_351810_351819,sbs_9532_TC>TA_351810_351819,sbs_14358_GC>TA_351810_351819,sbs_16323_GC>TT_351810_351819,sbs_19175_GA>CT_351810_351819,sbs_22987_CC>TG_351810_351819,sbs_1385_TC>TA_351809_351810,sbs_11224_TC>TT…
EPI_ISL_682415	2020-11-16	Denmark	29782	?	?	Danish Covid-19 Genome Consortium et al	2227	2846	-1.1897e+06	18	0	2	0	0	0	sbs_5305_TG>TT_351842_351843,sbs_9298_AC>TA_351842_351843,sbs_9430_TC>TG_351842_351843,sbs_20237_AG>AG_351842_351843,sbs_24782_GA>TA_351842_351843,sbs_20930_AC>TG_351839_351840,sbs_1371_TA>GT_351810_351819,sbs_9532_TC>TA_351810_351819,sbs_14358_GC>TA_351810_351819,sbs_16323_GC>TT_351810_351819,sbs_19175_GA>CT_351810_351819,sbs_22987_CC>TG_351810_351819,sbs_1385_TC>TA_351809_351810,sbs_11224_TC>TT…
EPI_ISL_713170	2020-11-23	Denmark	29782	?	?	Danish Covid-19 Genome Consortium et al	2227	2846	-1.1897e+06	18	0	2	0	0	0	sbs_5305_TG>TT_351842_351843,sbs_9298_AC>TA_351842_351843,sbs_9430_TC>TG_351842_351843,sbs_20237_AG>AG_351842_351843,sbs_24782_GA>TA_351842_351843,sbs_20930_AC>TG_351839_351840,sbs_1371_TA>GT_351810_351819,sbs_9532_TC>TA_351810_351819,sbs_14358_GC>TA_351810_351819,sbs_16323_GC>TT_351810_351819,sbs_19175_GA>CT_351810_351819,sbs_22987_CC>TG_351810_351819,sbs_1385_TC>TA_351809_351810,sbs_11224_TC>TT…
EPI_ISL_711108	2020-11-30	Denmark	29782	?	?	Danish Covid-19 Genome Consortium et al	2228	2848	-1.1897e+06	18	0	2	0	0	0	sbs_5305_TG>TT_351842_351843,sbs_9298_AC>TA_351842_351843,sbs_9430_TC>TG_351842_351843,sbs_20237_AG>AG_351842_351843,sbs_24782_GA>TA_351842_351843,sbs_20930_AC>TG_351839_351840,sbs_1371_TA>GT_351810_351819,sbs_9532_TC>TA_351810_351819,sbs_14358_GC>TA_351810_351819,sbs_16323_GC>TT_351810_351819,sbs_19175_GA>CT_351810_351819,sbs_22987_CC>TG_351810_351819,sbs_1385_TC>TA_351809_351810,sbs_11224_TC>TT…
EPI_ISL_589585	2020-09-25	United Kingdom	29782	?	?	The Lighthouse Lab in Milton Keynes et al	1328	1947	-1.18969e+06	16	0	2	1	0	0	sbs_28822_CT>CT_351848_346,sbs_15601_CC>TG_351847_351848,sbs_18972_AG>TG_351841_351847,sbs_20930_AC>TG_351839_351840,sbs_1371_TA>GT_351810_351819,sbs_9532_TC>TA_351810_351819,sbs_14358_GC>TA_351810_351819,sbs_16323_GC>TT_351810_351819,sbs_19175_GA>CT_351810_351819,sbs_22987_CC>TG_351810_351819,sbs_1385_TC>TA_351809_351810,sbs_11224_TC>TT_351807_351808,sbs_28854_TC>TA_351804_351805,sbs_20268_TA>GG…
EPI_ISL_584437	2020-09-24	United Kingdom	29782	?	?	Gemma Clark et al	1331	1950	-1.18969e+06	18	0	2	2	0	0	sbs_18632_TT>GT_351849_347,sbs_26062_TG>TG_351849_347,sbs_25352_AG>TT_351848_351849,sbs_15601_CC>TG_351847_351848,sbs_18972_AG>TG_351841_351847,sbs_20930_AC>TG_351839_351840,sbs_1371_TA>GT_351810_351819,sbs_9532_TC>TA_351810_351819,sbs_14358_GC>TA_351810_351819,sbs_16323_GC>TT_351810_351819,sbs_19175_GA>CT_351810_351819,sbs_22987_CC>TG_351810_351819,sbs_1385_TC>TA_351809_351810,sbs_11224_TC>TT_35…
EPI_ISL_598535	2020-10-06	United Kingdom	29594	?	?	The Lighthouse Lab in Milton Keynes et al	1935	2560	-1.18969e+06	16	0	2	0	0	0	sbs_25352_AG>TT_351848_351849,sbs_15601_CC>TG_351847_351848,sbs_18972_AG>TG_351841_351847,sbs_20930_AC>TG_351839_351840,sbs_1371_TA>GT_351810_351819,sbs_9532_TC>TA_351810_351819,sbs_14358_GC>TA_351810_351819,sbs_16323_GC>TT_351810_351819,sbs_19175_GA>CT_351810_351819,sbs_22987_CC>TG_351810_351819,sbs_1385_TC>TA_351809_351810,sbs_11224_TC>TT_351807_351808,sbs_28854_TC>TA_351804_351805,sbs_20268_TA…
EPI_ISL_549755	2020-09-07	United Kingdom	29783	?	?	Harper VanSteenhouse et al	1418	2036	-1.18969e+06	15	0	2	0	0	0	sbs_6896_TC>TT_351847_351850,sbs_18972_AG>TG_351841_351847,sbs_20930_AC>TG_351839_351840,sbs_1371_TA>GT_351810_351819,sbs_9532_TC>TA_351810_351819,sbs_14358_GC>TA_351810_351819,sbs_16323_GC>TT_351810_351819,sbs_19175_GA>CT_351810_351819,sbs_22987_CC>TG_351810_351819,sbs_1385_TC>TA_351809_351810,sbs_11224_TC>TT_351807_351808,sbs_28854_TC>TA_351804_351805,sbs_20268_TA>GG_351803_351804,sbs_14408_CC>…
EPI_ISL_610745	2020-10-14	United Kingdom	29782	?	?	Rob Howes et al	1330	1948	-1.18969e+06	18	0	2	3	0	0	sbs_23593_AG>TA_351851_350,sbs_28098_AT>CC_351851_350,sbs_28282_AT>AA_351851_350,sbs_6896_TC>TT_351847_351850,sbs_18972_AG>TG_351841_351847,sbs_20930_AC>TG_351839_351840,sbs_1371_TA>GT_351810_351819,sbs_9532_TC>TA_351810_351819,sbs_14358_GC>TA_351810_351819,sbs_16323_GC>TT_351810_351819,sbs_19175_GA>CT_351810_351819,sbs_22987_CC>TG_351810_351819,sbs_1385_TC>TA_351809_351810,sbs_11224_TC>TT_351807…
EPI_ISL_589588	2020-09-25	United Kingdom	29782	?	?	The Lighthouse Lab in Milton Keynes et al	1329	1947	-1.18969e+06	16	0	2	1	0	0	sbs_6704_TA>TA_351851_351,sbs_6896_TC>TT_351847_351850,sbs_18972_AG>TG_351841_351847,sbs_20930_AC>TG_351839_351840,sbs_1371_TA>GT_351810_351819,sbs_9532_TC>TA_351810_351819,sbs_14358_GC>TA_351810_351819,sbs_16323_GC>TT_351810_351819,sbs_19175_GA>CT_351810_351819,sbs_22987_CC>TG_351810_351819,sbs_1385_TC>TA_351809_351810,sbs_11224_TC>TT_351807_351808,sbs_28854_TC>TA_351804_351805,sbs_20268_TA>GG_3…
EPI_ISL_729579	2020-07-27	Germany	29862	?	?	Victor M Corman et al	1262	1937	-1.1897e+06	18	0	2	1	0	0	sbs_29518_AC>TT_351853_352,sbs_4408_AT>CG_351852_351853,sbs_18457_AC>TC_351852_351853,sbs_26270_AC>TA_351852_351853,sbs_25660_AG>TT_351840_351852,sbs_20930_AC>TG_351839_351840,sbs_1371_TA>GT_351810_351819,sbs_9532_TC>TA_351810_351819,sbs_14358_GC>TA_351810_351819,sbs_16323_GC>TT_351810_351819,sbs_19175_GA>CT_351810_351819,sbs_22987_CC>TG_351810_351819,sbs_1385_TC>TA_351809_351810,sbs_11224_TC>TT_…
EPI_ISL_729582	2020-07-31	Germany	29860	?	?	Victor M Corman et al	1262	1937	-1.18969e+06	18	0	2	1	0	0	sbs_20055_AA>GG_351854_353,sbs_4408_AT>CG_351852_351853,sbs_18457_AC>TC_351852_351853,sbs_26270_AC>TA_351852_351853,sbs_25660_AG>TT_351840_351852,sbs_20930_AC>TG_351839_351840,sbs_1371_TA>GT_351810_351819,sbs_9532_TC>TA_351810_351819,sbs_14358_GC>TA_351810_351819,sbs_16323_GC>TT_351810_351819,sbs_19175_GA>CT_351810_351819,sbs_22987_CC>TG_351810_351819,sbs_1385_TC>TA_351809_351810,sbs_11224_TC>TT_…
EPI_ISL_729578	2020-07-27	Germany	29858	?	?	Victor M Corman et al	1367	2047	-1.18969e+06	17	0	2	0	0	0	sbs_4408_AT>CG_351852_351853,sbs_18457_AC>TC_351852_351853,sbs_26270_AC>TA_351852_351853,sbs_25660_AG>TT_351840_351852,sbs_20930_AC>TG_351839_351840,sbs_1371_TA>GT_351810_351819,sbs_9532_TC>TA_351810_351819,sbs_14358_GC>TA_351810_351819,sbs_16323_GC>TT_351810_351819,sbs_19175_GA>CT_351810_351819,sbs_22987_CC>TG_351810_351819,sbs_1385_TC>TA_351809_351810,sbs_11224_TC>TT_351807_351808,sbs_28854_TC>…
EPI_ISL_552127	2020-08-26	United Kingdom	29782	?	?	The Lighthouse Lab in Milton Keynes et al	1605	2225	-1.1897e+06	16	0	2	0	0	0	sbs_24442_AC>TA_351852_351855,sbs_27798_AG>TC_351852_351855,sbs_25660_AG>TT_351840_351852,sbs_20930_AC>TG_351839_351840,sbs_1371_TA>GT_351810_351819,sbs_9532_TC>TA_351810_351819,sbs_14358_GC>TA_351810_351819,sbs_16323_GC>TT_351810_351819,sbs_19175_GA>CT_351810_351819,sbs_22987_CC>TG_351810_351819,sbs_1385_TC>TA_351809_351810,sbs_11224_TC>TT_351807_351808,sbs_28854_TC>TA_351804_351805,sbs_20268_TA…
EPI_ISL_530687	2020-08-18	United Kingdom	29782	?	?	Harper VanSteenhouse et al	1459	2079	-1.1897e+06	16	0	2	0	0	0	sbs_24442_AC>TA_351852_351855,sbs_27798_AG>TC_351852_351855,sbs_25660_AG>TT_351840_351852,sbs_20930_AC>TG_351839_351840,sbs_1371_TA>GT_351810_351819,sbs_9532_TC>TA_351810_351819,sbs_14358_GC>TA_351810_351819,sbs_16323_GC>TT_351810_351819,sbs_19175_GA>CT_351810_351819,sbs_22987_CC>TG_351810_351819,sbs_1385_TC>TA_351809_351810,sbs_11224_TC>TT_351807_351808,sbs_28854_TC>TA_351804_351805,sbs_20268_TA…
EPI_ISL_512998	2020-04-02	Saudi Arabia	29903	59	Male	Amit Kumar Subudhi et al	1246	1957	-1.18968e+06	5	0	2	0	0	0	sbs_11224_TC>TT_351807_351808,sbs_28854_TC>TA_351804_351805,sbs_20268_TA>GG_351803_351804,sbs_14408_CC>TT_460684_460655,sbs_23403_GA>GT_460745_460684,ind_1605_--->ATG_466965_460745,ind_1605_atg>---_467023_467022,
EPI_ISL_678239	2020-07-29	Saudi Arabia	29903	?	?	Muhammad Shuaib et al	1314	2010	-1.18968e+06	7	0	2	2	0	0	sbs_1087_TA>GT_351857_358,sbs_27626_CG>TT_351857_358,sbs_11224_TC>TT_351807_351808,sbs_28854_TC>TA_351804_351805,sbs_20268_TA>GG_351803_351804,sbs_14408_CC>TT_460684_460655,sbs_23403_GA>GT_460745_460684,ind_1605_--->ATG_466965_460745,ind_1605_atg>---_467023_467022,
EPI_ISL_737977	2020-07-22	Uganda	29551	?	?	Matthew Cotten et al	1547	2168	-1.18968e+06	6	0	2	1	0	0	sbs_1429_AT>CA_351857_359,sbs_11224_TC>TT_351807_351808,sbs_28854_TC>TA_351804_351805,sbs_20268_TA>GG_351803_351804,sbs_14408_CC>TT_460684_460655,sbs_23403_GA>GT_460745_460684,ind_1605_--->ATG_466965_460745,ind_1605_atg>---_467023_467022,
EPI_ISL_817898	2020-12-28	Denmark	29782	?	?	Danish Covid-19 Genome Consortium et al	1325	1946	-1.18969e+06	14	0	2	0	0	0	sbs_10834_CC>TG_351864_351865,sbs_13737_AT>CG_351864_351865,sbs_15193_AG>TC_351864_351865,sbs_14979_GA>GC_351863_351864,sbs_19684_AG>TT_351863_351864,sbs_24751_TG>TC_351863_351864,sbs_11747_AC>TT_351862_351863,sbs_4136_TG>AT_351856_351858,sbs_12295_CC>AC_351856_351858,sbs_11224_TC>TT_351807_351808,sbs_28854_TC>TA_351804_351805,sbs_20268_TA>GG_351803_351804,sbs_14408_CC>TT_460684_460655,sbs_23403_…
EPI_ISL_795890	2020-12-28	Denmark	29782	?	?	Danish Covid-19 Genome Consortium et al	1325	1946	-1.18969e+06	14	0	2	0	0	0	sbs_10834_CC>TG_351864_351865,sbs_13737_AT>CG_351864_351865,sbs_15193_AG>TC_351864_351865,sbs_14979_GA>GC_351863_351864,sbs_19684_AG>TT_351863_351864,sbs_24751_TG>TC_351863_351864,sbs_11747_AC>TT_351862_351863,sbs_4136_TG>AT_351856_351858,sbs_12295_CC>AC_351856_351858,sbs_11224_TC>TT_351807_351808,sbs_28854_TC>TA_351804_351805,sbs_20268_TA>GG_351803_351804,sbs_14408_CC>TT_460684_460655,sbs_23403_…
EPI_ISL_679579	2020-11-17	United Kingdom	29782	?	?	Sergi Castellano et al	2234	2853	-1.18969e+06	17	0	2	6	0	0	sbs_14653_TG>TT_351866_362,sbs_18613_GT>CT_351866_362,sbs_20014_AG>TA_351866_362,sbs_23422_TC>TC_351866_362,sbs_24641_TA>GC_351866_362,sbs_25002_TC>TA_351866_362,sbs_14979_GA>GC_351863_351864,sbs_19684_AG>TT_351863_351864,sbs_24751_TG>TC_351863_351864,sbs_11747_AC>TT_351862_351863,sbs_4136_TG>AT_351856_351858,sbs_12295_CC>AC_351856_351858,sbs_11224_TC>TT_351807_351808,sbs_28854_TC>TA_351804_35180…
EPI_ISL_637110	2020-08-13	Lebanon	29782	32	Female	Georgi Merhi et al	2127	2742	-1.18969e+06	13	0	2	2	0	0	sbs_425_AG>TT_351866_363,sbs_28747_TG>TC_351866_363,sbs_14979_GA>GC_351863_351864,sbs_19684_AG>TT_351863_351864,sbs_24751_TG>TC_351863_351864,sbs_11747_AC>TT_351862_351863,sbs_4136_TG>AT_351856_351858,sbs_12295_CC>AC_351856_351858,sbs_11224_TC>TT_351807_351808,sbs_28854_TC>TA_351804_351805,sbs_20268_TA>GG_351803_351804,sbs_14408_CC>TT_460684_460655,sbs_23403_GA>GT_460745_460684,ind_1605_--->ATG_4…
EPI_ISL_670968	2020-11-02	Denmark	29782	?	?	Danish Covid-19 Genome Consortium et al	1325	1944	-1.18969e+06	12	0	2	0	0	0	sbs_6865_AG>TA_351872_351873,sbs_5218_AT>CC_351871_351872,sbs_28580_AG>TA_351871_351872,sbs_29077_AC>TA_351863_351867,sbs_11747_AC>TT_351862_351863,sbs_4136_TG>AT_351856_351858,sbs_12295_CC>AC_351856_351858,sbs_11224_TC>TT_351807_351808,sbs_28854_TC>TA_351804_351805,sbs_20268_TA>GG_351803_351804,sbs_14408_CC>TT_460684_460655,sbs_23403_GA>GT_460745_460684,ind_1605_--->ATG_466965_460745,ind_1605_at…
EPI_ISL_670964	2020-11-02	Denmark	29782	?	?	Danish Covid-19 Genome Consortium et al	1325	1944	-1.18969e+06	12	0	2	0	0	0	sbs_6865_AG>TA_351872_351873,sbs_5218_AT>CC_351871_351872,sbs_28580_AG>TA_351871_351872,sbs_29077_AC>TA_351863_351867,sbs_11747_AC>TT_351862_351863,sbs_4136_TG>AT_351856_351858,sbs_12295_CC>AC_351856_351858,sbs_11224_TC>TT_351807_351808,sbs_28854_TC>TA_351804_351805,sbs_20268_TA>GG_351803_351804,sbs_14408_CC>TT_460684_460655,sbs_23403_GA>GT_460745_460684,ind_1605_--->ATG_466965_460745,ind_1605_at…
EPI_ISL_670859	2020-11-02	Denmark	29782	?	?	Danish Covid-19 Genome Consortium et al	1324	1943	-1.18969e+06	11	0	2	0	0	0	sbs_5218_AT>CC_351871_351872,sbs_28580_AG>TA_351871_351872,sbs_29077_AC>TA_351863_351867,sbs_11747_AC>TT_351862_351863,sbs_4136_TG>AT_351856_351858,sbs_12295_CC>AC_351856_351858,sbs_11224_TC>TT_351807_351808,sbs_28854_TC>TA_351804_351805,sbs_20268_TA>GG_351803_351804,sbs_14408_CC>TT_460684_460655,sbs_23403_GA>GT_460745_460684,ind_1605_--->ATG_466965_460745,ind_1605_atg>---_467023_467022,
EPI_ISL_618709	2020-10-19	Denmark	29782	?	?	Danish Covid-19 Genome Consortia et al	1330	1950	-1.1897e+06	19	0	2	10	0	0	sbs_3401_TG>AT_351871_367,sbs_6026_TC>TC_351871_367,sbs_14118_CG>TC_351871_367,sbs_17278_AG>TT_351871_367,sbs_17436_GC>TG_351871_367,sbs_18981_AC>TA_351871_367,sbs_19398_AG>TT_351871_367,sbs_24787_TC>TA_351871_367,sbs_24794_TG>TC_351871_367,sbs_27059_AC>TA_351871_367,sbs_29077_AC>TA_351863_351867,sbs_11747_AC>TT_351862_351863,sbs_4136_TG>AT_351856_351858,sbs_12295_CC>AC_351856_351858,sbs_11224_TC…
EPI_ISL_670838	2020-11-02	Denmark	29782	?	?	Danish Covid-19 Genome Consortium et al	1325	1944	-1.18968e+06	12	0	2	0	0	0	sbs_24499_AT>CA_351878_351879,sbs_376_AG>TG_351874_351875,sbs_3080_AG>AA_351874_351875,sbs_29077_AC>TA_351863_351867,sbs_11747_AC>TT_351862_351863,sbs_4136_TG>AT_351856_351858,sbs_12295_CC>AC_351856_351858,sbs_11224_TC>TT_351807_351808,sbs_28854_TC>TA_351804_351805,sbs_20268_TA>GG_351803_351804,sbs_14408_CC>TT_460684_460655,sbs_23403_GA>GT_460745_460684,ind_1605_--->ATG_466965_460745,ind_1605_atg…
EPI_ISL_670293	2020-11-02	Denmark	29782	?	?	Danish Covid-19 Genome Consortium et al	1325	1944	-1.18968e+06	12	0	2	0	0	0	sbs_24499_AT>CA_351878_351879,sbs_376_AG>TG_351874_351875,sbs_3080_AG>AA_351874_351875,sbs_29077_AC>TA_351863_351867,sbs_11747_AC>TT_351862_351863,sbs_4136_TG>AT_351856_351858,sbs_12295_CC>AC_351856_351858,sbs_11224_TC>TT_351807_351808,sbs_28854_TC>TA_351804_351805,sbs_20268_TA>GG_351803_351804,sbs_14408_CC>TT_460684_460655,sbs_23403_GA>GT_460745_460684,ind_1605_--->ATG_466965_460745,ind_1605_atg…
EPI_ISL_714922	2020-11-09	Denmark	29782	?	?	Danish Covid-19 Genome Consortium et al	1326	1944	-1.18968e+06	13	0	2	0	0	0	sbs_15060_CT>CC_351878_351880,sbs_29302_AT>CC_351878_351880,sbs_376_AG>TG_351874_351875,sbs_3080_AG>AA_351874_351875,sbs_29077_AC>TA_351863_351867,sbs_11747_AC>TT_351862_351863,sbs_4136_TG>AT_351856_351858,sbs_12295_CC>AC_351856_351858,sbs_11224_TC>TT_351807_351808,sbs_28854_TC>TA_351804_351805,sbs_20268_TA>GG_351803_351804,sbs_14408_CC>TT_460684_460655,sbs_23403_GA>GT_460745_460684,ind_1605_--->…
EPI_ISL_669319	2020-11-09	Denmark	29782	?	?	Danish Covid-19 Genome Consortium et al	1327	1943	-1.18969e+06	14	0	2	1	0	0	sbs_22093_TG>TG_351881_371,sbs_15060_CT>CC_351878_351880,sbs_29302_AT>CC_351878_351880,sbs_376_AG>TG_351874_351875,sbs_3080_AG>AA_351874_351875,sbs_29077_AC>TA_351863_351867,sbs_11747_AC>TT_351862_351863,sbs_4136_TG>AT_351856_351858,sbs_12295_CC>AC_351856_351858,sbs_11224_TC>TT_351807_351808,sbs_28854_TC>TA_351804_351805,sbs_20268_TA>GG_351803_351804,sbs_14408_CC>TT_460684_460655,sbs_23403_GA>GT_…
EPI_ISL_669394	2020-11-09	Denmark	29782	?	?	Danish Covid-19 Genome Consortium et al	1326	1943	-1.18968e+06	13	0	2	0	0	0	sbs_15060_CT>CC_351878_351880,sbs_29302_AT>CC_351878_351880,sbs_376_AG>TG_351874_351875,sbs_3080_AG>AA_351874_351875,sbs_29077_AC>TA_351863_351867,sbs_11747_AC>TT_351862_351863,sbs_4136_TG>AT_351856_351858,sbs_12295_CC>AC_351856_351858,sbs_11224_TC>TT_351807_351808,sbs_28854_TC>TA_351804_351805,sbs_20268_TA>GG_351803_351804,sbs_14408_CC>TT_460684_460655,sbs_23403_GA>GT_460745_460684,ind_1605_--->…
EPI_ISL_669193	2020-11-09	Denmark	29782	?	?	Danish Covid-19 Genome Consortium et al	1326	1943	-1.18968e+06	13	0	2	0	0	0	sbs_15060_CT>CC_351878_351880,sbs_29302_AT>CC_351878_351880,sbs_376_AG>TG_351874_351875,sbs_3080_AG>AA_351874_351875,sbs_29077_AC>TA_351863_351867,sbs_11747_AC>TT_351862_351863,sbs_4136_TG>AT_351856_351858,sbs_12295_CC>AC_351856_351858,sbs_11224_TC>TT_351807_351808,sbs_28854_TC>TA_351804_351805,sbs_20268_TA>GG_351803_351804,sbs_14408_CC>TT_460684_460655,sbs_23403_GA>GT_460745_460684,ind_1605_--->…
EPI_ISL_668990	2020-11-09	Denmark	29782	?	?	Danish Covid-19 Genome Consortium et al	1325	1944	-1.18969e+06	11	0	2	0	0	0	sbs_376_AG>TG_351874_351875,sbs_3080_AG>AA_351874_351875,sbs_29077_AC>TA_351863_351867,sbs_11747_AC>TT_351862_351863,sbs_4136_TG>AT_351856_351858,sbs_12295_CC>AC_351856_351858,sbs_11224_TC>TT_351807_351808,sbs_28854_TC>TA_351804_351805,sbs_20268_TA>GG_351803_351804,sbs_14408_CC>TT_460684_460655,sbs_23403_GA>GT_460745_460684,ind_1605_--->ATG_466965_460745,ind_1605_atg>---_467023_467022,
EPI_ISL_670430	2020-11-02	Denmark	29782	?	?	Danish Covid-19 Genome Consortium et al	1325	1944	-1.18969e+06	11	0	2	0	0	0	sbs_376_AG>TG_351874_351875,sbs_3080_AG>AA_351874_351875,sbs_29077_AC>TA_351863_351867,sbs_11747_AC>TT_351862_351863,sbs_4136_TG>AT_351856_351858,sbs_12295_CC>AC_351856_351858,sbs_11224_TC>TT_351807_351808,sbs_28854_TC>TA_351804_351805,sbs_20268_TA>GG_351803_351804,sbs_14408_CC>TT_460684_460655,sbs_23403_GA>GT_460745_460684,ind_1605_--->ATG_466965_460745,ind_1605_atg>---_467023_467022,
EPI_ISL_668995	2020-11-09	Denmark	29782	?	?	Danish Covid-19 Genome Consortium et al	1326	1944	-1.18968e+06	13	0	2	2	0	0	sbs_25760_AT>CA_351883_376,sbs_27881_AC>TG_351883_376,sbs_376_AG>TG_351874_351875,sbs_3080_AG>AA_351874_351875,sbs_29077_AC>TA_351863_351867,sbs_11747_AC>TT_351862_351863,sbs_4136_TG>AT_351856_351858,sbs_12295_CC>AC_351856_351858,sbs_11224_TC>TT_351807_351808,sbs_28854_TC>TA_351804_351805,sbs_20268_TA>GG_351803_351804,sbs_14408_CC>TT_460684_460655,sbs_23403_GA>GT_460745_460684,ind_1605_--->ATG_46…
EPI_ISL_671137	2020-10-26	Denmark	29782	?	?	Danish Covid-19 Genome Consortium et al	1324	1943	-1.18969e+06	11	0	2	0	0	0	sbs_376_AG>TG_351874_351875,sbs_3080_AG>AA_351874_351875,sbs_29077_AC>TA_351863_351867,sbs_11747_AC>TT_351862_351863,sbs_4136_TG>AT_351856_351858,sbs_12295_CC>AC_351856_351858,sbs_11224_TC>TT_351807_351808,sbs_28854_TC>TA_351804_351805,sbs_20268_TA>GG_351803_351804,sbs_14408_CC>TT_460684_460655,sbs_23403_GA>GT_460745_460684,ind_1605_--->ATG_466965_460745,ind_1605_atg>---_467023_467022,
EPI_ISL_750952	2020-12-14	Denmark	29782	?	?	Danish Covid-19 Genome Consortium et al	1324	1943	-1.18969e+06	11	0	2	0	0	0	sbs_376_AG>TG_351874_351875,sbs_3080_AG>AA_351874_351875,sbs_29077_AC>TA_351863_351867,sbs_11747_AC>TT_351862_351863,sbs_4136_TG>AT_351856_351858,sbs_12295_CC>AC_351856_351858,sbs_11224_TC>TT_351807_351808,sbs_28854_TC>TA_351804_351805,sbs_20268_TA>GG_351803_351804,sbs_14408_CC>TT_460684_460655,sbs_23403_GA>GT_460745_460684,ind_1605_--->ATG_466965_460745,ind_1605_atg>---_467023_467022,
EPI_ISL_670187	2020-11-02	Denmark	29782	?	?	Danish Covid-19 Genome Consortium et al	1324	1943	-1.18969e+06	11	0	2	0	0	0	sbs_376_AG>TG_351874_351875,sbs_3080_AG>AA_351874_351875,sbs_29077_AC>TA_351863_351867,sbs_11747_AC>TT_351862_351863,sbs_4136_TG>AT_351856_351858,sbs_12295_CC>AC_351856_351858,sbs_11224_TC>TT_351807_351808,sbs_28854_TC>TA_351804_351805,sbs_20268_TA>GG_351803_351804,sbs_14408_CC>TT_460684_460655,sbs_23403_GA>GT_460745_460684,ind_1605_--->ATG_466965_460745,ind_1605_atg>---_467023_467022,
EPI_ISL_625684	2020-10-26	Denmark	29782	?	?	Danish Covid-19 Genome Consortia et al	1324	1943	-1.18969e+06	11	0	2	0	0	0	sbs_376_AG>TG_351874_351875,sbs_3080_AG>AA_351874_351875,sbs_29077_AC>TA_351863_351867,sbs_11747_AC>TT_351862_351863,sbs_4136_TG>AT_351856_351858,sbs_12295_CC>AC_351856_351858,sbs_11224_TC>TT_351807_351808,sbs_28854_TC>TA_351804_351805,sbs_20268_TA>GG_351803_351804,sbs_14408_CC>TT_460684_460655,sbs_23403_GA>GT_460745_460684,ind_1605_--->ATG_466965_460745,ind_1605_atg>---_467023_467022,
EPI_ISL_748703	2020-12-07	Denmark	29782	?	?	Danish Covid-19 Genome Consortium et al	1324	1943	-1.18969e+06	11	0	2	0	0	0	sbs_376_AG>TG_351874_351875,sbs_3080_AG>AA_351874_351875,sbs_29077_AC>TA_351863_351867,sbs_11747_AC>TT_351862_351863,sbs_4136_TG>AT_351856_351858,sbs_12295_CC>AC_351856_351858,sbs_11224_TC>TT_351807_351808,sbs_28854_TC>TA_351804_351805,sbs_20268_TA>GG_351803_351804,sbs_14408_CC>TT_460684_460655,sbs_23403_GA>GT_460745_460684,ind_1605_--->ATG_466965_460745,ind_1605_atg>---_467023_467022,
EPI_ISL_670904	2020-11-02	Denmark	29782	?	?	Danish Covid-19 Genome Consortium et al	1324	1943	-1.18969e+06	11	0	2	0	0	0	sbs_376_AG>TG_351874_351875,sbs_3080_AG>AA_351874_351875,sbs_29077_AC>TA_351863_351867,sbs_11747_AC>TT_351862_351863,sbs_4136_TG>AT_351856_351858,sbs_12295_CC>AC_351856_351858,sbs_11224_TC>TT_351807_351808,sbs_28854_TC>TA_351804_351805,sbs_20268_TA>GG_351803_351804,sbs_14408_CC>TT_460684_460655,sbs_23403_GA>GT_460745_460684,ind_1605_--->ATG_466965_460745,ind_1605_atg>---_467023_467022,
EPI_ISL_669048	2020-11-09	Denmark	29782	?	?	Danish Covid-19 Genome Consortium et al	1324	1943	-1.18969e+06	11	0	2	0	0	0	sbs_376_AG>TG_351874_351875,sbs_3080_AG>AA_351874_351875,sbs_29077_AC>TA_351863_351867,sbs_11747_AC>TT_351862_351863,sbs_4136_TG>AT_351856_351858,sbs_12295_CC>AC_351856_351858,sbs_11224_TC>TT_351807_351808,sbs_28854_TC>TA_351804_351805,sbs_20268_TA>GG_351803_351804,sbs_14408_CC>TT_460684_460655,sbs_23403_GA>GT_460745_460684,ind_1605_--->ATG_466965_460745,ind_1605_atg>---_467023_467022,
EPI_ISL_748927	2020-12-07	Denmark	29782	?	?	Danish Covid-19 Genome Consortium et al	1324	1943	-1.18969e+06	11	0	2	0	0	0	sbs_376_AG>TG_351874_351875,sbs_3080_AG>AA_351874_351875,sbs_29077_AC>TA_351863_351867,sbs_11747_AC>TT_351862_351863,sbs_4136_TG>AT_351856_351858,sbs_12295_CC>AC_351856_351858,sbs_11224_TC>TT_351807_351808,sbs_28854_TC>TA_351804_351805,sbs_20268_TA>GG_351803_351804,sbs_14408_CC>TT_460684_460655,sbs_23403_GA>GT_460745_460684,ind_1605_--->ATG_466965_460745,ind_1605_atg>---_467023_467022,
EPI_ISL_750812	2020-12-14	Denmark	29782	?	?	Danish Covid-19 Genome Consortium et al	1324	1943	-1.18969e+06	11	0	2	0	0	0	sbs_376_AG>TG_351874_351875,sbs_3080_AG>AA_351874_351875,sbs_29077_AC>TA_351863_351867,sbs_11747_AC>TT_351862_351863,sbs_4136_TG>AT_351856_351858,sbs_12295_CC>AC_351856_351858,sbs_11224_TC>TT_351807_351808,sbs_28854_TC>TA_351804_351805,sbs_20268_TA>GG_351803_351804,sbs_14408_CC>TT_460684_460655,sbs_23403_GA>GT_460745_460684,ind_1605_--->ATG_466965_460745,ind_1605_atg>---_467023_467022,
EPI_ISL_670806	2020-11-02	Denmark	29782	?	?	Danish Covid-19 Genome Consortium et al	1324	1943	-1.18969e+06	11	0	2	0	0	0	sbs_376_AG>TG_351874_351875,sbs_3080_AG>AA_351874_351875,sbs_29077_AC>TA_351863_351867,sbs_11747_AC>TT_351862_351863,sbs_4136_TG>AT_351856_351858,sbs_12295_CC>AC_351856_351858,sbs_11224_TC>TT_351807_351808,sbs_28854_TC>TA_351804_351805,sbs_20268_TA>GG_351803_351804,sbs_14408_CC>TT_460684_460655,sbs_23403_GA>GT_460745_460684,ind_1605_--->ATG_466965_460745,ind_1605_atg>---_467023_467022,
EPI_ISL_751073	2020-12-14	Denmark	29782	?	?	Danish Covid-19 Genome Consortium et al	1324	1943	-1.18969e+06	11	0	2	0	0	0	sbs_376_AG>TG_351874_351875,sbs_3080_AG>AA_351874_351875,sbs_29077_AC>TA_351863_351867,sbs_11747_AC>TT_351862_351863,sbs_4136_TG>AT_351856_351858,sbs_12295_CC>AC_351856_351858,sbs_11224_TC>TT_351807_351808,sbs_28854_TC>TA_351804_351805,sbs_20268_TA>GG_351803_351804,sbs_14408_CC>TT_460684_460655,sbs_23403_GA>GT_460745_460684,ind_1605_--->ATG_466965_460745,ind_1605_atg>---_467023_467022,
EPI_ISL_749816	2020-12-14	Denmark	29782	?	?	Danish Covid-19 Genome Consortium et al	1324	1943	-1.18969e+06	11	0	2	0	0	0	sbs_376_AG>TG_351874_351875,sbs_3080_AG>AA_351874_351875,sbs_29077_AC>TA_351863_351867,sbs_11747_AC>TT_351862_351863,sbs_4136_TG>AT_351856_351858,sbs_12295_CC>AC_351856_351858,sbs_11224_TC>TT_351807_351808,sbs_28854_TC>TA_351804_351805,sbs_20268_TA>GG_351803_351804,sbs_14408_CC>TT_460684_460655,sbs_23403_GA>GT_460745_460684,ind_1605_--->ATG_466965_460745,ind_1605_atg>---_467023_467022,
EPI_ISL_779619	2020-12-20	Australia	29781	?	Male	Caly L. et al	1589	2110	-1.18969e+06	15	0	2	6	0	0	sbs_11083_TG>TT_351885_389,sbs_11704_AC>TT_351885_389,sbs_15193_AG>TC_351885_389,sbs_21721_AC>TT_351885_389,sbs_25763_AT>CA_351885_389,sbs_26437_TC>TT_351885_389,sbs_29077_AC>TA_351863_351867,sbs_11747_AC>TT_351862_351863,sbs_4136_TG>AT_351856_351858,sbs_12295_CC>AC_351856_351858,sbs_11224_TC>TT_351807_351808,sbs_28854_TC>TA_351804_351805,sbs_20268_TA>GG_351803_351804,sbs_14408_CC>TT_460684_46065…
EPI_ISL_731227	2020-12-10	United Kingdom	29782	?	?	Jacquelyn Wynn et al	1993	2521	-1.1897e+06	18	0	2	9	0	0	sbs_6358_AG>AG_351886_390,sbs_8090_AC>TT_351886_390,sbs_9474_GC>TT_351886_390,sbs_19999_AG>TT_351886_390,sbs_22484_TG>CT_351886_390,sbs_25302_TG>TT_351886_390,sbs_25455_AG>TG_351886_390,sbs_25756_AA>CG_351886_390,sbs_27071_CT>CT_351886_390,sbs_29077_AC>TA_351863_351867,sbs_11747_AC>TT_351862_351863,sbs_4136_TG>AT_351856_351858,sbs_12295_CC>AC_351856_351858,sbs_11224_TC>TT_351807_351808,sbs_28854_…
EPI_ISL_617272	2020-10-26	Denmark	29782	?	?	Danish Covid-19 Genome Consortia et al	1326	1942	-1.18969e+06	12	0	2	3	0	0	sbs_9598_AC>TT_351886_391,sbs_14335_TG>TT_351886_391,sbs_27297_TC>TA_351886_391,sbs_29077_AC>TA_351863_351867,sbs_11747_AC>TT_351862_351863,sbs_4136_TG>AT_351856_351858,sbs_12295_CC>AC_351856_351858,sbs_11224_TC>TT_351807_351808,sbs_28854_TC>TA_351804_351805,sbs_20268_TA>GG_351803_351804,sbs_14408_CC>TT_460684_460655,sbs_23403_GA>GT_460745_460684,ind_1605_--->ATG_466965_460745,ind_1605_atg>---_46…
EPI_ISL_714568	2020-11-16	Denmark	29782	?	?	Danish Covid-19 Genome Consortium et al	1328	1948	-1.1897e+06	16	0	2	7	0	0	sbs_9271_GT>CA_351887_392,sbs_13082_TG>TC_351887_392,sbs_16795_TG>TT_351887_392,sbs_19348_TG>TT_351887_392,sbs_26268_AG>TA_351887_392,sbs_28706_TC>TA_351887_392,sbs_29284_TC>TA_351887_392,sbs_29077_AC>TA_351863_351867,sbs_11747_AC>TT_351862_351863,sbs_4136_TG>AT_351856_351858,sbs_12295_CC>AC_351856_351858,sbs_11224_TC>TT_351807_351808,sbs_28854_TC>TA_351804_351805,sbs_20268_TA>GG_351803_351804,sb…
EPI_ISL_767855	2020-12-01	Australia	29408	?	?	CIDM-PH et al. et al	1696	2317	-1.18969e+06	16	0	2	7	0	0	sbs_913_CC>AG_351887_393,sbs_1085_TG>TT_351887_393,sbs_8017_CG>TG_351887_393,sbs_13647_AC>TT_351887_393,sbs_16622_AG>AA_351887_393,sbs_24095_TG>TC_351887_393,sbs_28677_AC>TT_351887_393,sbs_29077_AC>TA_351863_351867,sbs_11747_AC>TT_351862_351863,sbs_4136_TG>AT_351856_351858,sbs_12295_CC>AC_351856_351858,sbs_11224_TC>TT_351807_351808,sbs_28854_TC>TA_351804_351805,sbs_20268_TA>GG_351803_351804,sbs_1…
EPI_ISL_812358	2021-01-09	Australia	29816	?	?	Lex Leong et al	1298	1942	-1.1897e+06	15	0	2	6	0	0	sbs_478_TC>TA_351868_394,sbs_12600_AG>TT_351868_394,sbs_26167_AG>TT_351868_394,sbs_26389_CG>TT_351868_394,sbs_26464_TC>TT_351868_394,sbs_28899_AG>TA_351868_394,sbs_29077_AC>TA_351863_351867,sbs_11747_AC>TT_351862_351863,sbs_4136_TG>AT_351856_351858,sbs_12295_CC>AC_351856_351858,sbs_11224_TC>TT_351807_351808,sbs_28854_TC>TA_351804_351805,sbs_20268_TA>GG_351803_351804,sbs_14408_CC>TT_460684_460655,…
EPI_ISL_617285	2020-10-26	Denmark	29782	?	?	Danish Covid-19 Genome Consortia et al	1328	1947	-1.18969e+06	15	0	2	0	0	0	sbs_15051_CT>AA_351889_351890,sbs_22079_TC>AA_351888_351889,sbs_9928_TG>TG_351867_351888,sbs_26372_TG>TC_351867_351888,sbs_28849_AC>TA_351867_351888,sbs_29717_AG>TC_351867_351888,sbs_29077_AC>TA_351863_351867,sbs_11747_AC>TT_351862_351863,sbs_4136_TG>AT_351856_351858,sbs_12295_CC>AC_351856_351858,sbs_11224_TC>TT_351807_351808,sbs_28854_TC>TA_351804_351805,sbs_20268_TA>GG_351803_351804,sbs_14408_C…
EPI_ISL_617286	2020-10-26	Denmark	29782	?	?	Danish Covid-19 Genome Consortia et al	1328	1947	-1.18969e+06	15	0	2	0	0	0	sbs_15051_CT>AA_351889_351890,sbs_22079_TC>AA_351888_351889,sbs_9928_TG>TG_351867_351888,sbs_26372_TG>TC_351867_351888,sbs_28849_AC>TA_351867_351888,sbs_29717_AG>TC_351867_351888,sbs_29077_AC>TA_351863_351867,sbs_11747_AC>TT_351862_351863,sbs_4136_TG>AT_351856_351858,sbs_12295_CC>AC_351856_351858,sbs_11224_TC>TT_351807_351808,sbs_28854_TC>TA_351804_351805,sbs_20268_TA>GG_351803_351804,sbs_14408_C…
EPI_ISL_753714	2020-11-18	Germany	29778	?	?	Victor M Corman et al	2197	2661	-1.1897e+06	18	0	2	4	0	0	sbs_1731_GA>GA_351889_397,sbs_23683_AC>TT_351889_397,sbs_23689_AT>CA_351889_397,sbs_27493_AC>TC_351889_397,sbs_22079_TC>AA_351888_351889,sbs_9928_TG>TG_351867_351888,sbs_26372_TG>TC_351867_351888,sbs_28849_AC>TA_351867_351888,sbs_29717_AG>TC_351867_351888,sbs_29077_AC>TA_351863_351867,sbs_11747_AC>TT_351862_351863,sbs_4136_TG>AT_351856_351858,sbs_12295_CC>AC_351856_351858,sbs_11224_TC>TT_351807_3…
EPI_ISL_753833	2020-11-16	Germany	29821	?	?	Victor M Corman et al	1294	1911	-1.1897e+06	17	0	2	3	0	0	sbs_1387_AC>TA_351891_398,sbs_16694_AC>TT_351891_398,sbs_22019_GA>GT_351891_398,sbs_24197_AG>TC_351888_351891,sbs_9928_TG>TG_351867_351888,sbs_26372_TG>TC_351867_351888,sbs_28849_AC>TA_351867_351888,sbs_29717_AG>TC_351867_351888,sbs_29077_AC>TA_351863_351867,sbs_11747_AC>TT_351862_351863,sbs_4136_TG>AT_351856_351858,sbs_12295_CC>AC_351856_351858,sbs_11224_TC>TT_351807_351808,sbs_28854_TC>TA_35180…
EPI_ISL_753830	2020-11-21	Germany	29813	?	?	Victor M Corman et al	1301	1918	-1.1897e+06	15	0	2	0	0	0	sbs_29743_GC>TG_351892_351893,sbs_24197_AG>TC_351888_351891,sbs_9928_TG>TG_351867_351888,sbs_26372_TG>TC_351867_351888,sbs_28849_AC>TA_351867_351888,sbs_29717_AG>TC_351867_351888,sbs_29077_AC>TA_351863_351867,sbs_11747_AC>TT_351862_351863,sbs_4136_TG>AT_351856_351858,sbs_12295_CC>AC_351856_351858,sbs_11224_TC>TT_351807_351808,sbs_28854_TC>TA_351804_351805,sbs_20268_TA>GG_351803_351804,sbs_14408_C…
EPI_ISL_753735	2020-11-11	Germany	29807	?	?	Victor M Corman et al	1859	2462	-1.1897e+06	16	0	2	1	0	0	sbs_16580_AC>TA_351893_400,sbs_29743_GC>TG_351892_351893,sbs_24197_AG>TC_351888_351891,sbs_9928_TG>TG_351867_351888,sbs_26372_TG>TC_351867_351888,sbs_28849_AC>TA_351867_351888,sbs_29717_AG>TC_351867_351888,sbs_29077_AC>TA_351863_351867,sbs_11747_AC>TT_351862_351863,sbs_4136_TG>AT_351856_351858,sbs_12295_CC>AC_351856_351858,sbs_11224_TC>TT_351807_351808,sbs_28854_TC>TA_351804_351805,sbs_20268_TA>G…
EPI_ISL_753827	2020-11-16	Germany	29804	?	?	Victor M Corman et al	1309	1926	-1.1897e+06	14	0	2	0	0	0	sbs_24197_AG>TC_351888_351891,sbs_9928_TG>TG_351867_351888,sbs_26372_TG>TC_351867_351888,sbs_28849_AC>TA_351867_351888,sbs_29717_AG>TC_351867_351888,sbs_29077_AC>TA_351863_351867,sbs_11747_AC>TT_351862_351863,sbs_4136_TG>AT_351856_351858,sbs_12295_CC>AC_351856_351858,sbs_11224_TC>TT_351807_351808,sbs_28854_TC>TA_351804_351805,sbs_20268_TA>GG_351803_351804,sbs_14408_CC>TT_460684_460655,sbs_23403_G…
EPI_ISL_729387	2020-09-23	Germany	29778	?	?	Victor M Corman et al	1755	2308	-1.1897e+06	14	0	2	0	0	0	sbs_24197_AG>TC_351888_351891,sbs_9928_TG>TG_351867_351888,sbs_26372_TG>TC_351867_351888,sbs_28849_AC>TA_351867_351888,sbs_29717_AG>TC_351867_351888,sbs_29077_AC>TA_351863_351867,sbs_11747_AC>TT_351862_351863,sbs_4136_TG>AT_351856_351858,sbs_12295_CC>AC_351856_351858,sbs_11224_TC>TT_351807_351808,sbs_28854_TC>TA_351804_351805,sbs_20268_TA>GG_351803_351804,sbs_14408_CC>TT_460684_460655,sbs_23403_G…
EPI_ISL_669500	2020-11-02	Denmark	29782	?	?	Danish Covid-19 Genome Consortium et al	2177	2828	-1.1897e+06	14	0	2	0	0	0	sbs_24197_AG>TC_351888_351891,sbs_9928_TG>TG_351867_351888,sbs_26372_TG>TC_351867_351888,sbs_28849_AC>TA_351867_351888,sbs_29717_AG>TC_351867_351888,sbs_29077_AC>TA_351863_351867,sbs_11747_AC>TT_351862_351863,sbs_4136_TG>AT_351856_351858,sbs_12295_CC>AC_351856_351858,sbs_11224_TC>TT_351807_351808,sbs_28854_TC>TA_351804_351805,sbs_20268_TA>GG_351803_351804,sbs_14408_CC>TT_460684_460655,sbs_23403_G…
EPI_ISL_729605	2020-09-20	Germany	29779	?	?	Victor M Corman et al	1333	1950	-1.1897e+06	14	0	2	0	0	0	sbs_24197_AG>TC_351888_351891,sbs_9928_TG>TG_351867_351888,sbs_26372_TG>TC_351867_351888,sbs_28849_AC>TA_351867_351888,sbs_29717_AG>TC_351867_351888,sbs_29077_AC>TA_351863_351867,sbs_11747_AC>TT_351862_351863,sbs_4136_TG>AT_351856_351858,sbs_12295_CC>AC_351856_351858,sbs_11224_TC>TT_351807_351808,sbs_28854_TC>TA_351804_351805,sbs_20268_TA>GG_351803_351804,sbs_14408_CC>TT_460684_460655,sbs_23403_G…
EPI_ISL_670967	2020-11-02	Denmark	29782	?	?	Danish Covid-19 Genome Consortium et al	1329	1948	-1.1897e+06	14	0	2	0	0	0	sbs_24197_AG>TC_351888_351891,sbs_9928_TG>TG_351867_351888,sbs_26372_TG>TC_351867_351888,sbs_28849_AC>TA_351867_351888,sbs_29717_AG>TC_351867_351888,sbs_29077_AC>TA_351863_351867,sbs_11747_AC>TT_351862_351863,sbs_4136_TG>AT_351856_351858,sbs_12295_CC>AC_351856_351858,sbs_11224_TC>TT_351807_351808,sbs_28854_TC>TA_351804_351805,sbs_20268_TA>GG_351803_351804,sbs_14408_CC>TT_460684_460655,sbs_23403_G…
EPI_ISL_753741	2020-11-21	Germany	29807	?	?	Victor M Corman et al	1789	2254	-1.1897e+06	19	0	2	2	0	0	sbs_22031_GT>CT_351901_406,sbs_29224_TG>AT_351901_406,sbs_8139_TC>TC_351896_351901,sbs_18315_AG>AG_351896_351901,sbs_25593_AG>TA_351896_351901,sbs_24197_AG>TC_351888_351891,sbs_9928_TG>TG_351867_351888,sbs_26372_TG>TC_351867_351888,sbs_28849_AC>TA_351867_351888,sbs_29717_AG>TC_351867_351888,sbs_29077_AC>TA_351863_351867,sbs_11747_AC>TT_351862_351863,sbs_4136_TG>AT_351856_351858,sbs_12295_CC>AC_35…
EPI_ISL_753828	2020-11-21	Germany	29807	?	?	Victor M Corman et al	1371	1961	-1.1897e+06	19	0	2	1	0	0	sbs_25889_TC>TA_351902_407,sbs_27504_CT>AG_351901_351902,sbs_8139_TC>TC_351896_351901,sbs_18315_AG>AG_351896_351901,sbs_25593_AG>TA_351896_351901,sbs_24197_AG>TC_351888_351891,sbs_9928_TG>TG_351867_351888,sbs_26372_TG>TC_351867_351888,sbs_28849_AC>TA_351867_351888,sbs_29717_AG>TC_351867_351888,sbs_29077_AC>TA_351863_351867,sbs_11747_AC>TT_351862_351863,sbs_4136_TG>AT_351856_351858,sbs_12295_CC>AC…
EPI_ISL_753829	2020-11-22	Germany	29778	?	?	Victor M Corman et al	1340	1957	-1.1897e+06	20	0	2	2	0	0	sbs_12763_AC>TA_351903_408,sbs_28300_AG>TC_351903_408,sbs_27504_CT>AG_351901_351902,sbs_8139_TC>TC_351896_351901,sbs_18315_AG>AG_351896_351901,sbs_25593_AG>TA_351896_351901,sbs_24197_AG>TC_351888_351891,sbs_9928_TG>TG_351867_351888,sbs_26372_TG>TC_351867_351888,sbs_28849_AC>TA_351867_351888,sbs_29717_AG>TC_351867_351888,sbs_29077_AC>TA_351863_351867,sbs_11747_AC>TT_351862_351863,sbs_4136_TG>AT_35…
EPI_ISL_753831	2020-11-16	Germany	29779	?	?	Victor M Corman et al	1337	1954	-1.1897e+06	19	0	2	1	0	0	sbs_17747_CC>TT_351903_409,sbs_27504_CT>AG_351901_351902,sbs_8139_TC>TC_351896_351901,sbs_18315_AG>AG_351896_351901,sbs_25593_AG>TA_351896_351901,sbs_24197_AG>TC_351888_351891,sbs_9928_TG>TG_351867_351888,sbs_26372_TG>TC_351867_351888,sbs_28849_AC>TA_351867_351888,sbs_29717_AG>TC_351867_351888,sbs_29077_AC>TA_351863_351867,sbs_11747_AC>TT_351862_351863,sbs_4136_TG>AT_351856_351858,sbs_12295_CC>AC…
EPI_ISL_753769	2020-11-17	Germany	29807	?	?	Victor M Corman et al	1632	2140	-1.1897e+06	17	0	2	3	0	0	sbs_3882_AT>CT_351904_410,sbs_10809_CC>TT_351904_410,sbs_20268_TG>AG_351904_410,sbs_24197_AG>TC_351888_351891,sbs_9928_TG>TG_351867_351888,sbs_26372_TG>TC_351867_351888,sbs_28849_AC>TA_351867_351888,sbs_29717_AG>TC_351867_351888,sbs_29077_AC>TA_351863_351867,sbs_11747_AC>TT_351862_351863,sbs_4136_TG>AT_351856_351858,sbs_12295_CC>AC_351856_351858,sbs_11224_TC>TT_351807_351808,sbs_28854_TC>TA_35180…
EPI_ISL_729604	2020-09-22	Germany	29807	?	?	Victor M Corman et al	1396	2002	-1.1897e+06	14	0	2	0	0	0	sbs_24197_AG>TC_351888_351891,sbs_9928_TG>TG_351867_351888,sbs_26372_TG>TC_351867_351888,sbs_28849_AC>TA_351867_351888,sbs_29717_AG>TC_351867_351888,sbs_29077_AC>TA_351863_351867,sbs_11747_AC>TT_351862_351863,sbs_4136_TG>AT_351856_351858,sbs_12295_CC>AC_351856_351858,sbs_11224_TC>TT_351807_351808,sbs_28854_TC>TA_351804_351805,sbs_20268_TA>GG_351803_351804,sbs_14408_CC>TT_460684_460655,sbs_23403_G…
EPI_ISL_753832	2020-11-10	Germany	29808	?	?	Victor M Corman et al	1316	1931	-1.1897e+06	15	0	2	1	0	0	sbs_5872_AA>CG_351894_412,sbs_24197_AG>TC_351888_351891,sbs_9928_TG>TG_351867_351888,sbs_26372_TG>TC_351867_351888,sbs_28849_AC>TA_351867_351888,sbs_29717_AG>TC_351867_351888,sbs_29077_AC>TA_351863_351867,sbs_11747_AC>TT_351862_351863,sbs_4136_TG>AT_351856_351858,sbs_12295_CC>AC_351856_351858,sbs_11224_TC>TT_351807_351808,sbs_28854_TC>TA_351804_351805,sbs_20268_TA>GG_351803_351804,sbs_14408_CC>TT…
EPI_ISL_678170	2020-07-29	Saudi Arabia	29913	?	?	Muhammad Shuaib et al	1998	2682	-1.18968e+06	9	0	2	2	0	0	sbs_11417_CG>TT_351862_413,sbs_20268_TG>AG_351862_413,sbs_4136_TG>AT_351856_351858,sbs_12295_CC>AC_351856_351858,sbs_11224_TC>TT_351807_351808,sbs_28854_TC>TA_351804_351805,sbs_20268_TA>GG_351803_351804,sbs_14408_CC>TT_460684_460655,sbs_23403_GA>GT_460745_460684,ind_1605_--->ATG_466965_460745,ind_1605_atg>---_467023_467022,
EPI_ISL_617435	2020-08-10	Denmark	29782	?	?	Danish Covid-19 Genome Consortia et al	1330	1949	-1.18968e+06	14	0	2	0	0	0	sbs_13093_CT>AG_351861_351905,sbs_16062_AT>CC_351861_351905,sbs_17331_AG>TA_351861_351905,sbs_18175_AC>TC_351861_351905,sbs_25074_GG>TC_351861_351905,sbs_26103_TT>CG_351861_351905,sbs_27843_GT>CT_351861_351905,sbs_4136_TG>AT_351856_351858,sbs_12295_CC>AC_351856_351858,sbs_11224_TC>TT_351807_351808,sbs_28854_TC>TA_351804_351805,sbs_20268_TA>GG_351803_351804,sbs_14408_CC>TT_460684_460655,sbs_23403_…
EPI_ISL_617417	2020-08-03	Denmark	29782	?	?	Danish Covid-19 Genome Consortia et al	1330	1949	-1.18968e+06	14	0	2	0	0	0	sbs_13093_CT>AG_351861_351905,sbs_16062_AT>CC_351861_351905,sbs_17331_AG>TA_351861_351905,sbs_18175_AC>TC_351861_351905,sbs_25074_GG>TC_351861_351905,sbs_26103_TT>CG_351861_351905,sbs_27843_GT>CT_351861_351905,sbs_4136_TG>AT_351856_351858,sbs_12295_CC>AC_351856_351858,sbs_11224_TC>TT_351807_351808,sbs_28854_TC>TA_351804_351805,sbs_20268_TA>GG_351803_351804,sbs_14408_CC>TT_460684_460655,sbs_23403_…
EPI_ISL_617416	2020-08-03	Denmark	29782	?	?	Danish Covid-19 Genome Consortia et al	1330	1950	-1.18968e+06	14	0	2	0	0	0	sbs_13093_CT>AG_351861_351905,sbs_16062_AT>CC_351861_351905,sbs_17331_AG>TA_351861_351905,sbs_18175_AC>TC_351861_351905,sbs_25074_GG>TC_351861_351905,sbs_26103_TT>CG_351861_351905,sbs_27843_GT>CT_351861_351905,sbs_4136_TG>AT_351856_351858,sbs_12295_CC>AC_351856_351858,sbs_11224_TC>TT_351807_351808,sbs_28854_TC>TA_351804_351805,sbs_20268_TA>GG_351803_351804,sbs_14408_CC>TT_460684_460655,sbs_23403_…
EPI_ISL_637112	2020-08-14	Lebanon	29782	38	Male	Georgi Merhi et al	1905	2516	-1.18968e+06	10	0	2	3	0	0	sbs_1111_AG>TA_351860_417,sbs_1186_CG>AT_351860_417,sbs_25501_GA>GT_351860_417,sbs_4136_TG>AT_351856_351858,sbs_12295_CC>AC_351856_351858,sbs_11224_TC>TT_351807_351808,sbs_28854_TC>TA_351804_351805,sbs_20268_TA>GG_351803_351804,sbs_14408_CC>TT_460684_460655,sbs_23403_GA>GT_460745_460684,ind_1605_--->ATG_466965_460745,ind_1605_atg>---_467023_467022,
EPI_ISL_767090	2020-12-06	United Kingdom	29782	?	?	The Lighthouse Lab in Milton Keynes et al	1338	1957	-1.1897e+06	23	0	2	12	0	0	sbs_219_CG>TA_351908_418,sbs_8327_CC>TT_351908_418,sbs_9756_CG>AT_351908_418,sbs_10833_GC>TC_351908_418,sbs_11600_TA>GT_351908_418,sbs_12970_AC>TA_351908_418,sbs_13692_AA>GA_351908_418,sbs_15194_GC>TT_351908_418,sbs_19955_AC>TT_351908_418,sbs_21255_CG>CT_351908_418,sbs_21962_TC>GA_351908_418,sbs_23873_AG>TC_351908_418,sbs_2676_CC>TT_351907_351908,sbs_20483_TC>TT_351907_351908,sbs_29722_CC>TA_3519…
EPI_ISL_637113	2020-08-14	Lebanon	29782	58	Male	Georgi Merhi et al	2170	2787	-1.18969e+06	14	0	2	3	0	0	sbs_4467_AC>TT_351908_419,sbs_12768_GC>TG_351908_419,sbs_25244_AG>CT_351908_419,sbs_2676_CC>TT_351907_351908,sbs_20483_TC>TT_351907_351908,sbs_29722_CC>TA_351907_351908,sbs_7869_TC>TA_351859_351907,sbs_4136_TG>AT_351856_351858,sbs_12295_CC>AC_351856_351858,sbs_11224_TC>TT_351807_351808,sbs_28854_TC>TA_351804_351805,sbs_20268_TA>GG_351803_351804,sbs_14408_CC>TT_460684_460655,sbs_23403_GA>GT_460745…
EPI_ISL_754019	2020-10-16	Germany	29857	?	?	Victor M Corman et al	1265	1935	-1.18969e+06	18	0	2	8	0	0	sbs_593_TC>TA_351910_420,sbs_6527_AG>AA_351910_420,sbs_6539_CC>TA_351910_420,sbs_8131_AG>TA_351910_420,sbs_11167_CA>TT_351910_420,sbs_16887_AC>TA_351910_420,sbs_28226_AT>CC_351910_420,sbs_28677_AC>TT_351910_420,sbs_14979_GA>GC_351907_351909,sbs_29445_AC>TT_351907_351909,sbs_7869_TC>TA_351859_351907,sbs_4136_TG>AT_351856_351858,sbs_12295_CC>AC_351856_351858,sbs_11224_TC>TT_351807_351808,sbs_28854_…
EPI_ISL_790128	2020-09-16	USA	29836	?	?	S. Wesley Long et al	1277	1945	-1.18968e+06	12	0	2	2	0	0	sbs_9427_CT>AA_351911_421,sbs_17331_AG>TA_351911_421,sbs_14979_GA>GC_351907_351909,sbs_29445_AC>TT_351907_351909,sbs_7869_TC>TA_351859_351907,sbs_4136_TG>AT_351856_351858,sbs_12295_CC>AC_351856_351858,sbs_11224_TC>TT_351807_351808,sbs_28854_TC>TA_351804_351805,sbs_20268_TA>GG_351803_351804,sbs_14408_CC>TT_460684_460655,sbs_23403_GA>GT_460745_460684,ind_1605_--->ATG_466965_460745,ind_1605_atg>---_…
EPI_ISL_603660	2020-10-14	Switzerland	29837	?	?	Christian Beisel et al	1281	1948	-1.18969e+06	15	0	2	4	0	0	sbs_3180_GA>TA_351913_422,sbs_22484_TG>TT_351913_422,sbs_25049_AG>TA_351913_422,sbs_28874_CA>GG_351913_422,sbs_28080_GG>TA_351912_351913,sbs_14979_GA>GC_351907_351909,sbs_29445_AC>TT_351907_351909,sbs_7869_TC>TA_351859_351907,sbs_4136_TG>AT_351856_351858,sbs_12295_CC>AC_351856_351858,sbs_11224_TC>TT_351807_351808,sbs_28854_TC>TA_351804_351805,sbs_20268_TA>GG_351803_351804,sbs_14408_CC>TT_460684_4…
EPI_ISL_641907	2020-11-02	United Kingdom	29782	?	?	Harper VanSteenhouse et al	1332	1947	-1.1897e+06	16	0	2	0	0	0	sbs_5079_AC>TT_351916_351917,sbs_11083_TG>TT_351916_351917,sbs_27870_TG>TA_351916_351917,sbs_28606_AC>TT_351916_351917,sbs_28705_AT>CC_351916_351917,sbs_28080_GG>TA_351912_351913,sbs_14979_GA>GC_351907_351909,sbs_29445_AC>TT_351907_351909,sbs_7869_TC>TA_351859_351907,sbs_4136_TG>AT_351856_351858,sbs_12295_CC>AC_351856_351858,sbs_11224_TC>TT_351807_351808,sbs_28854_TC>TA_351804_351805,sbs_20268_TA…
EPI_ISL_641810	2020-11-02	United Kingdom	29782	?	?	Harper VanSteenhouse et al	1332	1945	-1.18969e+06	17	0	2	1	0	0	sbs_22087_TT>GC_351917_424,sbs_5079_AC>TT_351916_351917,sbs_11083_TG>TT_351916_351917,sbs_27870_TG>TA_351916_351917,sbs_28606_AC>TT_351916_351917,sbs_28705_AT>CC_351916_351917,sbs_28080_GG>TA_351912_351913,sbs_14979_GA>GC_351907_351909,sbs_29445_AC>TT_351907_351909,sbs_7869_TC>TA_351859_351907,sbs_4136_TG>AT_351856_351858,sbs_12295_CC>AC_351856_351858,sbs_11224_TC>TT_351807_351808,sbs_28854_TC>TA…
EPI_ISL_626332	2020-10-23	Belgium	29782	23	Female	Keith Durkin et al	1540	2072	-1.18969e+06	16	0	2	5	0	0	sbs_7164_AC>TC_351916_425,sbs_13762_CG>TG_351916_425,sbs_20342_AG>TT_351916_425,sbs_24956_AA>TT_351916_425,sbs_29825_AG>TT_351916_425,sbs_28080_GG>TA_351912_351913,sbs_14979_GA>GC_351907_351909,sbs_29445_AC>TT_351907_351909,sbs_7869_TC>TA_351859_351907,sbs_4136_TG>AT_351856_351858,sbs_12295_CC>AC_351856_351858,sbs_11224_TC>TT_351807_351808,sbs_28854_TC>TA_351804_351805,sbs_20268_TA>GG_351803_3518…
EPI_ISL_714541	2020-11-23	Denmark	29782	?	?	Danish Covid-19 Genome Consortium et al	1329	1947	-1.18969e+06	16	0	2	1	0	0	sbs_19524_TC>TG_351919_426,sbs_1738_TG>TA_351918_351919,sbs_8085_GA>GA_351918_351919,sbs_19011_AC>TA_351918_351919,sbs_26607_CC>TT_351918_351919,sbs_28080_GG>TA_351912_351913,sbs_14979_GA>GC_351907_351909,sbs_29445_AC>TT_351907_351909,sbs_7869_TC>TA_351859_351907,sbs_4136_TG>AT_351856_351858,sbs_12295_CC>AC_351856_351858,sbs_11224_TC>TT_351807_351808,sbs_28854_TC>TA_351804_351805,sbs_20268_TA>GG_…
EPI_ISL_714809	2020-11-16	Denmark	29782	?	?	Danish Covid-19 Genome Consortium et al	1330	1948	-1.18969e+06	15	0	2	0	0	0	sbs_1738_TG>TA_351918_351919,sbs_8085_GA>GA_351918_351919,sbs_19011_AC>TA_351918_351919,sbs_26607_CC>TT_351918_351919,sbs_28080_GG>TA_351912_351913,sbs_14979_GA>GC_351907_351909,sbs_29445_AC>TT_351907_351909,sbs_7869_TC>TA_351859_351907,sbs_4136_TG>AT_351856_351858,sbs_12295_CC>AC_351856_351858,sbs_11224_TC>TT_351807_351808,sbs_28854_TC>TA_351804_351805,sbs_20268_TA>GG_351803_351804,sbs_14408_CC>…
EPI_ISL_668872	2020-11-16	Denmark	29782	?	?	Danish Covid-19 Genome Consortium et al	1330	1948	-1.18969e+06	15	0	2	0	0	0	sbs_1738_TG>TA_351918_351919,sbs_8085_GA>GA_351918_351919,sbs_19011_AC>TA_351918_351919,sbs_26607_CC>TT_351918_351919,sbs_28080_GG>TA_351912_351913,sbs_14979_GA>GC_351907_351909,sbs_29445_AC>TT_351907_351909,sbs_7869_TC>TA_351859_351907,sbs_4136_TG>AT_351856_351858,sbs_12295_CC>AC_351856_351858,sbs_11224_TC>TT_351807_351808,sbs_28854_TC>TA_351804_351805,sbs_20268_TA>GG_351803_351804,sbs_14408_CC>…
EPI_ISL_714784	2020-11-16	Denmark	29782	?	?	Danish Covid-19 Genome Consortium et al	1330	1948	-1.18969e+06	15	0	2	0	0	0	sbs_1738_TG>TA_351918_351919,sbs_8085_GA>GA_351918_351919,sbs_19011_AC>TA_351918_351919,sbs_26607_CC>TT_351918_351919,sbs_28080_GG>TA_351912_351913,sbs_14979_GA>GC_351907_351909,sbs_29445_AC>TT_351907_351909,sbs_7869_TC>TA_351859_351907,sbs_4136_TG>AT_351856_351858,sbs_12295_CC>AC_351856_351858,sbs_11224_TC>TT_351807_351808,sbs_28854_TC>TA_351804_351805,sbs_20268_TA>GG_351803_351804,sbs_14408_CC>…
EPI_ISL_637111	2020	Lebanon	29782	42	Male	Georgi Merhi et al	2127	2741	-1.18969e+06	11	0	2	0	0	0	sbs_28080_GG>TA_351912_351913,sbs_14979_GA>GC_351907_351909,sbs_29445_AC>TT_351907_351909,sbs_7869_TC>TA_351859_351907,sbs_4136_TG>AT_351856_351858,sbs_12295_CC>AC_351856_351858,sbs_11224_TC>TT_351807_351808,sbs_28854_TC>TA_351804_351805,sbs_20268_TA>GG_351803_351804,sbs_14408_CC>TT_460684_460655,sbs_23403_GA>GT_460745_460684,ind_1605_--->ATG_466965_460745,ind_1605_atg>---_467023_467022,
EPI_ISL_626150	2020-10-26	Denmark	29782	?	?	Danish Covid-19 Genome Consortia et al	1330	1946	-1.18969e+06	15	0	2	4	0	0	sbs_2406_AA>GG_351914_431,sbs_21724_TG>TT_351914_431,sbs_27476_AC>TA_351914_431,sbs_28153_AC>TA_351914_431,sbs_28080_GG>TA_351912_351913,sbs_14979_GA>GC_351907_351909,sbs_29445_AC>TT_351907_351909,sbs_7869_TC>TA_351859_351907,sbs_4136_TG>AT_351856_351858,sbs_12295_CC>AC_351856_351858,sbs_11224_TC>TT_351807_351808,sbs_28854_TC>TA_351804_351805,sbs_20268_TA>GG_351803_351804,sbs_14408_CC>TT_460684_4…
EPI_ISL_722436	2020-09-09	Netherlands	29738	?	?	Bas Oude Munnink et al	1371	1990	-1.18969e+06	13	0	2	1	0	0	sbs_7648_GT>CA_351923_432,sbs_149_TG>TT_351922_351923,sbs_29376_CC>TT_351921_351922,sbs_14979_GA>GC_351907_351909,sbs_29445_AC>TT_351907_351909,sbs_7869_TC>TA_351859_351907,sbs_4136_TG>AT_351856_351858,sbs_12295_CC>AC_351856_351858,sbs_11224_TC>TT_351807_351808,sbs_28854_TC>TA_351804_351805,sbs_20268_TA>GG_351803_351804,sbs_14408_CC>TT_460684_460655,sbs_23403_GA>GT_460745_460684,ind_1605_--->ATG_…
EPI_ISL_722435	2020-10-09	Netherlands	29738	?	?	Bas Oude Munnink et al	1371	1990	-1.18969e+06	13	0	2	1	0	0	sbs_10151_TG>AA_351923_433,sbs_149_TG>TT_351922_351923,sbs_29376_CC>TT_351921_351922,sbs_14979_GA>GC_351907_351909,sbs_29445_AC>TT_351907_351909,sbs_7869_TC>TA_351859_351907,sbs_4136_TG>AT_351856_351858,sbs_12295_CC>AC_351856_351858,sbs_11224_TC>TT_351807_351808,sbs_28854_TC>TA_351804_351805,sbs_20268_TA>GG_351803_351804,sbs_14408_CC>TT_460684_460655,sbs_23403_GA>GT_460745_460684,ind_1605_--->ATG…
EPI_ISL_621433	2020-09-21	Denmark	29782	?	?	Danish Covid-19 Genome Consortia et al	1367	1986	-1.18969e+06	15	0	2	4	0	0	sbs_1170_TC>TT_351925_434,sbs_8733_AC>TA_351925_434,sbs_17523_TG>TA_351925_434,sbs_23410_AC>TT_351925_434,sbs_29376_CC>TT_351921_351922,sbs_14979_GA>GC_351907_351909,sbs_29445_AC>TT_351907_351909,sbs_7869_TC>TA_351859_351907,sbs_4136_TG>AT_351856_351858,sbs_12295_CC>AC_351856_351858,sbs_11224_TC>TT_351807_351808,sbs_28854_TC>TA_351804_351805,sbs_20268_TA>GG_351803_351804,sbs_14408_CC>TT_460684_46…
EPI_ISL_617201	2020-10-26	Denmark	29782	?	?	Danish Covid-19 Genome Consortia et al	1366	1985	-1.18969e+06	14	0	2	3	0	0	sbs_5934_AC>TA_351925_435,sbs_27556_TG>TC_351925_435,sbs_28077_CG>TT_351925_435,sbs_29376_CC>TT_351921_351922,sbs_14979_GA>GC_351907_351909,sbs_29445_AC>TT_351907_351909,sbs_7869_TC>TA_351859_351907,sbs_4136_TG>AT_351856_351858,sbs_12295_CC>AC_351856_351858,sbs_11224_TC>TT_351807_351808,sbs_28854_TC>TA_351804_351805,sbs_20268_TA>GG_351803_351804,sbs_14408_CC>TT_460684_460655,sbs_23403_GA>GT_46074…
EPI_ISL_666649	2020-09-11	Germany	29745	?	?	Maximilian Damagnez et al	1655	2277	-1.18969e+06	13	0	2	2	0	0	sbs_28378_CG>TC_351924_436,sbs_28580_AG>CA_351924_436,sbs_29376_CC>TT_351921_351922,sbs_14979_GA>GC_351907_351909,sbs_29445_AC>TT_351907_351909,sbs_7869_TC>TA_351859_351907,sbs_4136_TG>AT_351856_351858,sbs_12295_CC>AC_351856_351858,sbs_11224_TC>TT_351807_351808,sbs_28854_TC>TA_351804_351805,sbs_20268_TA>GG_351803_351804,sbs_14408_CC>TT_460684_460655,sbs_23403_GA>GT_460745_460684,ind_1605_--->ATG_…
EPI_ISL_619251	2020-10-12	Denmark	29782	?	?	Danish Covid-19 Genome Consortia et al	1334	1954	-1.1897e+06	20	0	2	10	0	0	sbs_7753_TG>AA_351921_437,sbs_12312_GC>TT_351921_437,sbs_12706_TT>AG_351921_437,sbs_12747_AC>TT_351921_437,sbs_13201_CG>TG_351921_437,sbs_14676_CC>TG_351921_437,sbs_19882_CT>CA_351921_437,sbs_19947_AG>TA_351921_437,sbs_25217_AG>TG_351921_437,sbs_29649_GA>GT_351921_437,sbs_14979_GA>GC_351907_351909,sbs_29445_AC>TT_351907_351909,sbs_7869_TC>TA_351859_351907,sbs_4136_TG>AT_351856_351858,sbs_12295_CC…
EPI_ISL_766624	2020-11-02	Sweden	29903	94	Male	Department of Microbiology et al	1263	1968	-1.18969e+06	20	0	2	10	0	0	sbs_4321_CC>TT_351926_438,sbs_5088_AA>GA_351926_438,sbs_11298_AA>GG_351926_438,sbs_12676_TC>TA_351926_438,sbs_15543_CG>TG_351926_438,sbs_17252_CG>AT_351926_438,sbs_23077_AC>TC_351926_438,sbs_25278_AG>CT_351926_438,sbs_25516_CC>GC_351926_438,sbs_28948_AC>TA_351926_438,sbs_14979_GA>GC_351907_351909,sbs_29445_AC>TT_351907_351909,sbs_7869_TC>TA_351859_351907,sbs_4136_TG>AT_351856_351858,sbs_12295_CC>…
EPI_ISL_682846	2020-11-16	Denmark	29782	?	?	Danish Covid-19 Genome Consortium et al	1332	1953	-1.1897e+06	18	0	2	5	0	0	sbs_9928_TG>TG_351930_439,sbs_12177_GG>AT_351930_439,sbs_23501_TG>TC_351930_439,sbs_28621_GG>TC_351930_439,sbs_29195_TG>TC_351930_439,sbs_21727_TC>TT_351929_351930,sbs_9808_GC>TA_351926_351927,sbs_15907_GG>AG_351926_351927,sbs_14979_GA>GC_351907_351909,sbs_29445_AC>TT_351907_351909,sbs_7869_TC>TA_351859_351907,sbs_4136_TG>AT_351856_351858,sbs_12295_CC>AC_351856_351858,sbs_11224_TC>TT_351807_35180…
EPI_ISL_682520	2020-11-16	Denmark	29782	?	?	Danish Covid-19 Genome Consortium et al	1331	1952	-1.1897e+06	20	0	2	0	0	0	sbs_875_CC>TT_351930_351931,sbs_6468_AC>TT_351930_351931,sbs_11455_CC>TA_351930_351931,sbs_11962_TC>TT_351930_351931,sbs_20756_AG>TT_351930_351931,sbs_26060_AC>TT_351930_351931,sbs_28618_CT>CG_351930_351931,sbs_21727_TC>TT_351929_351930,sbs_9808_GC>TA_351926_351927,sbs_15907_GG>AG_351926_351927,sbs_14979_GA>GC_351907_351909,sbs_29445_AC>TT_351907_351909,sbs_7869_TC>TA_351859_351907,sbs_4136_TG>AT…
EPI_ISL_711988	2020-11-23	Denmark	29782	?	?	Danish Covid-19 Genome Consortium et al	1331	1952	-1.1897e+06	20	0	2	0	0	0	sbs_875_CC>TT_351930_351931,sbs_6468_AC>TT_351930_351931,sbs_11455_CC>TA_351930_351931,sbs_11962_TC>TT_351930_351931,sbs_20756_AG>TT_351930_351931,sbs_26060_AC>TT_351930_351931,sbs_28618_CT>CG_351930_351931,sbs_21727_TC>TT_351929_351930,sbs_9808_GC>TA_351926_351927,sbs_15907_GG>AG_351926_351927,sbs_14979_GA>GC_351907_351909,sbs_29445_AC>TT_351907_351909,sbs_7869_TC>TA_351859_351907,sbs_4136_TG>AT…
EPI_ISL_712668	2020-11-30	Denmark	29782	?	?	Danish Covid-19 Genome Consortium et al	1333	1954	-1.1897e+06	21	0	2	0	0	0	sbs_28487_CG>CT_351931_351933,sbs_875_CC>TT_351930_351931,sbs_6468_AC>TT_351930_351931,sbs_11455_CC>TA_351930_351931,sbs_11962_TC>TT_351930_351931,sbs_20756_AG>TT_351930_351931,sbs_26060_AC>TT_351930_351931,sbs_28618_CT>CG_351930_351931,sbs_21727_TC>TT_351929_351930,sbs_9808_GC>TA_351926_351927,sbs_15907_GG>AG_351926_351927,sbs_14979_GA>GC_351907_351909,sbs_29445_AC>TT_351907_351909,sbs_7869_TC>T…
EPI_ISL_759314	2020-12-21	Denmark	29782	?	?	Danish Covid-19 Genome Consortium et al	1333	1954	-1.1897e+06	21	0	2	0	0	0	sbs_28487_CG>CT_351931_351933,sbs_875_CC>TT_351930_351931,sbs_6468_AC>TT_351930_351931,sbs_11455_CC>TA_351930_351931,sbs_11962_TC>TT_351930_351931,sbs_20756_AG>TT_351930_351931,sbs_26060_AC>TT_351930_351931,sbs_28618_CT>CG_351930_351931,sbs_21727_TC>TT_351929_351930,sbs_9808_GC>TA_351926_351927,sbs_15907_GG>AG_351926_351927,sbs_14979_GA>GC_351907_351909,sbs_29445_AC>TT_351907_351909,sbs_7869_TC>T…
EPI_ISL_815472	2020-12-28	Denmark	29782	?	?	Danish Covid-19 Genome Consortium et al	2163	2795	-1.1897e+06	21	0	2	0	0	0	sbs_28487_CG>CT_351931_351933,sbs_875_CC>TT_351930_351931,sbs_6468_AC>TT_351930_351931,sbs_11455_CC>TA_351930_351931,sbs_11962_TC>TT_351930_351931,sbs_20756_AG>TT_351930_351931,sbs_26060_AC>TT_351930_351931,sbs_28618_CT>CG_351930_351931,sbs_21727_TC>TT_351929_351930,sbs_9808_GC>TA_351926_351927,sbs_15907_GG>AG_351926_351927,sbs_14979_GA>GC_351907_351909,sbs_29445_AC>TT_351907_351909,sbs_7869_TC>T…
EPI_ISL_748881	2020-12-07	Denmark	29782	?	?	Danish Covid-19 Genome Consortium et al	1333	1954	-1.1897e+06	21	0	2	0	0	0	sbs_28487_CG>CT_351931_351933,sbs_875_CC>TT_351930_351931,sbs_6468_AC>TT_351930_351931,sbs_11455_CC>TA_351930_351931,sbs_11962_TC>TT_351930_351931,sbs_20756_AG>TT_351930_351931,sbs_26060_AC>TT_351930_351931,sbs_28618_CT>CG_351930_351931,sbs_21727_TC>TT_351929_351930,sbs_9808_GC>TA_351926_351927,sbs_15907_GG>AG_351926_351927,sbs_14979_GA>GC_351907_351909,sbs_29445_AC>TT_351907_351909,sbs_7869_TC>T…
EPI_ISL_750705	2020-12-14	Denmark	29782	?	?	Danish Covid-19 Genome Consortium et al	1332	1953	-1.1897e+06	21	0	2	0	0	0	sbs_28487_CG>CT_351931_351933,sbs_875_CC>TT_351930_351931,sbs_6468_AC>TT_351930_351931,sbs_11455_CC>TA_351930_351931,sbs_11962_TC>TT_351930_351931,sbs_20756_AG>TT_351930_351931,sbs_26060_AC>TT_351930_351931,sbs_28618_CT>CG_351930_351931,sbs_21727_TC>TT_351929_351930,sbs_9808_GC>TA_351926_351927,sbs_15907_GG>AG_351926_351927,sbs_14979_GA>GC_351907_351909,sbs_29445_AC>TT_351907_351909,sbs_7869_TC>T…
EPI_ISL_795992	2020-12-21	Denmark	29782	?	?	Danish Covid-19 Genome Consortium et al	1332	1953	-1.1897e+06	21	0	2	0	0	0	sbs_28487_CG>CT_351931_351933,sbs_875_CC>TT_351930_351931,sbs_6468_AC>TT_351930_351931,sbs_11455_CC>TA_351930_351931,sbs_11962_TC>TT_351930_351931,sbs_20756_AG>TT_351930_351931,sbs_26060_AC>TT_351930_351931,sbs_28618_CT>CG_351930_351931,sbs_21727_TC>TT_351929_351930,sbs_9808_GC>TA_351926_351927,sbs_15907_GG>AG_351926_351927,sbs_14979_GA>GC_351907_351909,sbs_29445_AC>TT_351907_351909,sbs_7869_TC>T…
EPI_ISL_747936	2020-12-07	Denmark	29782	?	?	Danish Covid-19 Genome Consortium et al	1332	1953	-1.1897e+06	21	0	2	0	0	0	sbs_28487_CG>CT_351931_351933,sbs_875_CC>TT_351930_351931,sbs_6468_AC>TT_351930_351931,sbs_11455_CC>TA_351930_351931,sbs_11962_TC>TT_351930_351931,sbs_20756_AG>TT_351930_351931,sbs_26060_AC>TT_351930_351931,sbs_28618_CT>CG_351930_351931,sbs_21727_TC>TT_351929_351930,sbs_9808_GC>TA_351926_351927,sbs_15907_GG>AG_351926_351927,sbs_14979_GA>GC_351907_351909,sbs_29445_AC>TT_351907_351909,sbs_7869_TC>T…
EPI_ISL_759378	2020-12-21	Denmark	29782	?	?	Danish Covid-19 Genome Consortium et al	1332	1953	-1.1897e+06	21	0	2	0	0	0	sbs_28487_CG>CT_351931_351933,sbs_875_CC>TT_351930_351931,sbs_6468_AC>TT_351930_351931,sbs_11455_CC>TA_351930_351931,sbs_11962_TC>TT_351930_351931,sbs_20756_AG>TT_351930_351931,sbs_26060_AC>TT_351930_351931,sbs_28618_CT>CG_351930_351931,sbs_21727_TC>TT_351929_351930,sbs_9808_GC>TA_351926_351927,sbs_15907_GG>AG_351926_351927,sbs_14979_GA>GC_351907_351909,sbs_29445_AC>TT_351907_351909,sbs_7869_TC>T…
EPI_ISL_750735	2020-12-14	Denmark	29782	?	?	Danish Covid-19 Genome Consortium et al	1332	1953	-1.1897e+06	21	0	2	0	0	0	sbs_28487_CG>CT_351931_351933,sbs_875_CC>TT_351930_351931,sbs_6468_AC>TT_351930_351931,sbs_11455_CC>TA_351930_351931,sbs_11962_TC>TT_351930_351931,sbs_20756_AG>TT_351930_351931,sbs_26060_AC>TT_351930_351931,sbs_28618_CT>CG_351930_351931,sbs_21727_TC>TT_351929_351930,sbs_9808_GC>TA_351926_351927,sbs_15907_GG>AG_351926_351927,sbs_14979_GA>GC_351907_351909,sbs_29445_AC>TT_351907_351909,sbs_7869_TC>T…
EPI_ISL_749143	2020-12-07	Denmark	29782	?	?	Danish Covid-19 Genome Consortium et al	1332	1953	-1.1897e+06	21	0	2	0	0	0	sbs_28487_CG>CT_351931_351933,sbs_875_CC>TT_351930_351931,sbs_6468_AC>TT_351930_351931,sbs_11455_CC>TA_351930_351931,sbs_11962_TC>TT_351930_351931,sbs_20756_AG>TT_351930_351931,sbs_26060_AC>TT_351930_351931,sbs_28618_CT>CG_351930_351931,sbs_21727_TC>TT_351929_351930,sbs_9808_GC>TA_351926_351927,sbs_15907_GG>AG_351926_351927,sbs_14979_GA>GC_351907_351909,sbs_29445_AC>TT_351907_351909,sbs_7869_TC>T…
EPI_ISL_747802	2020-12-07	Denmark	29782	?	?	Danish Covid-19 Genome Consortium et al	1332	1953	-1.1897e+06	21	0	2	0	0	0	sbs_28487_CG>CT_351931_351933,sbs_875_CC>TT_351930_351931,sbs_6468_AC>TT_351930_351931,sbs_11455_CC>TA_351930_351931,sbs_11962_TC>TT_351930_351931,sbs_20756_AG>TT_351930_351931,sbs_26060_AC>TT_351930_351931,sbs_28618_CT>CG_351930_351931,sbs_21727_TC>TT_351929_351930,sbs_9808_GC>TA_351926_351927,sbs_15907_GG>AG_351926_351927,sbs_14979_GA>GC_351907_351909,sbs_29445_AC>TT_351907_351909,sbs_7869_TC>T…
EPI_ISL_748925	2020-12-07	Denmark	29782	?	?	Danish Covid-19 Genome Consortium et al	1332	1953	-1.1897e+06	21	0	2	0	0	0	sbs_28487_CG>CT_351931_351933,sbs_875_CC>TT_351930_351931,sbs_6468_AC>TT_351930_351931,sbs_11455_CC>TA_351930_351931,sbs_11962_TC>TT_351930_351931,sbs_20756_AG>TT_351930_351931,sbs_26060_AC>TT_351930_351931,sbs_28618_CT>CG_351930_351931,sbs_21727_TC>TT_351929_351930,sbs_9808_GC>TA_351926_351927,sbs_15907_GG>AG_351926_351927,sbs_14979_GA>GC_351907_351909,sbs_29445_AC>TT_351907_351909,sbs_7869_TC>T…
EPI_ISL_748760	2020-12-07	Denmark	29782	?	?	Danish Covid-19 Genome Consortium et al	1332	1953	-1.1897e+06	21	0	2	0	0	0	sbs_28487_CG>CT_351931_351933,sbs_875_CC>TT_351930_351931,sbs_6468_AC>TT_351930_351931,sbs_11455_CC>TA_351930_351931,sbs_11962_TC>TT_351930_351931,sbs_20756_AG>TT_351930_351931,sbs_26060_AC>TT_351930_351931,sbs_28618_CT>CG_351930_351931,sbs_21727_TC>TT_351929_351930,sbs_9808_GC>TA_351926_351927,sbs_15907_GG>AG_351926_351927,sbs_14979_GA>GC_351907_351909,sbs_29445_AC>TT_351907_351909,sbs_7869_TC>T…
EPI_ISL_748759	2020-12-07	Denmark	29782	?	?	Danish Covid-19 Genome Consortium et al	1332	1953	-1.1897e+06	21	0	2	0	0	0	sbs_28487_CG>CT_351931_351933,sbs_875_CC>TT_351930_351931,sbs_6468_AC>TT_351930_351931,sbs_11455_CC>TA_351930_351931,sbs_11962_TC>TT_351930_351931,sbs_20756_AG>TT_351930_351931,sbs_26060_AC>TT_351930_351931,sbs_28618_CT>CG_351930_351931,sbs_21727_TC>TT_351929_351930,sbs_9808_GC>TA_351926_351927,sbs_15907_GG>AG_351926_351927,sbs_14979_GA>GC_351907_351909,sbs_29445_AC>TT_351907_351909,sbs_7869_TC>T…
EPI_ISL_749854	2020-12-14	Denmark	29782	?	?	Danish Covid-19 Genome Consortium et al	1332	1953	-1.1897e+06	21	0	2	0	0	0	sbs_28487_CG>CT_351931_351933,sbs_875_CC>TT_351930_351931,sbs_6468_AC>TT_351930_351931,sbs_11455_CC>TA_351930_351931,sbs_11962_TC>TT_351930_351931,sbs_20756_AG>TT_351930_351931,sbs_26060_AC>TT_351930_351931,sbs_28618_CT>CG_351930_351931,sbs_21727_TC>TT_351929_351930,sbs_9808_GC>TA_351926_351927,sbs_15907_GG>AG_351926_351927,sbs_14979_GA>GC_351907_351909,sbs_29445_AC>TT_351907_351909,sbs_7869_TC>T…
EPI_ISL_793008	2020-12-07	Denmark	29782	?	?	Danish Covid-19 Genome Consortium et al	1332	1953	-1.1897e+06	21	0	2	0	0	0	sbs_28487_CG>CT_351931_351933,sbs_875_CC>TT_351930_351931,sbs_6468_AC>TT_351930_351931,sbs_11455_CC>TA_351930_351931,sbs_11962_TC>TT_351930_351931,sbs_20756_AG>TT_351930_351931,sbs_26060_AC>TT_351930_351931,sbs_28618_CT>CG_351930_351931,sbs_21727_TC>TT_351929_351930,sbs_9808_GC>TA_351926_351927,sbs_15907_GG>AG_351926_351927,sbs_14979_GA>GC_351907_351909,sbs_29445_AC>TT_351907_351909,sbs_7869_TC>T…
EPI_ISL_795852	2020-12-28	Denmark	29782	?	?	Danish Covid-19 Genome Consortium et al	1332	1953	-1.1897e+06	21	0	2	0	0	0	sbs_28487_CG>CT_351931_351933,sbs_875_CC>TT_351930_351931,sbs_6468_AC>TT_351930_351931,sbs_11455_CC>TA_351930_351931,sbs_11962_TC>TT_351930_351931,sbs_20756_AG>TT_351930_351931,sbs_26060_AC>TT_351930_351931,sbs_28618_CT>CG_351930_351931,sbs_21727_TC>TT_351929_351930,sbs_9808_GC>TA_351926_351927,sbs_15907_GG>AG_351926_351927,sbs_14979_GA>GC_351907_351909,sbs_29445_AC>TT_351907_351909,sbs_7869_TC>T…
EPI_ISL_749106	2020-12-07	Denmark	29782	?	?	Danish Covid-19 Genome Consortium et al	1332	1953	-1.1897e+06	21	0	2	0	0	0	sbs_28487_CG>CT_351931_351933,sbs_875_CC>TT_351930_351931,sbs_6468_AC>TT_351930_351931,sbs_11455_CC>TA_351930_351931,sbs_11962_TC>TT_351930_351931,sbs_20756_AG>TT_351930_351931,sbs_26060_AC>TT_351930_351931,sbs_28618_CT>CG_351930_351931,sbs_21727_TC>TT_351929_351930,sbs_9808_GC>TA_351926_351927,sbs_15907_GG>AG_351926_351927,sbs_14979_GA>GC_351907_351909,sbs_29445_AC>TT_351907_351909,sbs_7869_TC>T…
EPI_ISL_758413	2020-12-21	Denmark	29782	?	?	Danish Covid-19 Genome Consortium et al	1332	1953	-1.1897e+06	21	0	2	0	0	0	sbs_28487_CG>CT_351931_351933,sbs_875_CC>TT_351930_351931,sbs_6468_AC>TT_351930_351931,sbs_11455_CC>TA_351930_351931,sbs_11962_TC>TT_351930_351931,sbs_20756_AG>TT_351930_351931,sbs_26060_AC>TT_351930_351931,sbs_28618_CT>CG_351930_351931,sbs_21727_TC>TT_351929_351930,sbs_9808_GC>TA_351926_351927,sbs_15907_GG>AG_351926_351927,sbs_14979_GA>GC_351907_351909,sbs_29445_AC>TT_351907_351909,sbs_7869_TC>T…
EPI_ISL_749941	2020-12-07	Denmark	29782	?	?	Danish Covid-19 Genome Consortium et al	1332	1953	-1.1897e+06	21	0	2	0	0	0	sbs_28487_CG>CT_351931_351933,sbs_875_CC>TT_351930_351931,sbs_6468_AC>TT_351930_351931,sbs_11455_CC>TA_351930_351931,sbs_11962_TC>TT_351930_351931,sbs_20756_AG>TT_351930_351931,sbs_26060_AC>TT_351930_351931,sbs_28618_CT>CG_351930_351931,sbs_21727_TC>TT_351929_351930,sbs_9808_GC>TA_351926_351927,sbs_15907_GG>AG_351926_351927,sbs_14979_GA>GC_351907_351909,sbs_29445_AC>TT_351907_351909,sbs_7869_TC>T…
EPI_ISL_750771	2020-12-14	Denmark	29782	?	?	Danish Covid-19 Genome Consortium et al	1332	1953	-1.1897e+06	21	0	2	0	0	0	sbs_28487_CG>CT_351931_351933,sbs_875_CC>TT_351930_351931,sbs_6468_AC>TT_351930_351931,sbs_11455_CC>TA_351930_351931,sbs_11962_TC>TT_351930_351931,sbs_20756_AG>TT_351930_351931,sbs_26060_AC>TT_351930_351931,sbs_28618_CT>CG_351930_351931,sbs_21727_TC>TT_351929_351930,sbs_9808_GC>TA_351926_351927,sbs_15907_GG>AG_351926_351927,sbs_14979_GA>GC_351907_351909,sbs_29445_AC>TT_351907_351909,sbs_7869_TC>T…
EPI_ISL_712870	2020-11-30	Denmark	29782	?	?	Danish Covid-19 Genome Consortium et al	1332	1953	-1.1897e+06	21	0	2	0	0	0	sbs_28487_CG>CT_351931_351933,sbs_875_CC>TT_351930_351931,sbs_6468_AC>TT_351930_351931,sbs_11455_CC>TA_351930_351931,sbs_11962_TC>TT_351930_351931,sbs_20756_AG>TT_351930_351931,sbs_26060_AC>TT_351930_351931,sbs_28618_CT>CG_351930_351931,sbs_21727_TC>TT_351929_351930,sbs_9808_GC>TA_351926_351927,sbs_15907_GG>AG_351926_351927,sbs_14979_GA>GC_351907_351909,sbs_29445_AC>TT_351907_351909,sbs_7869_TC>T…
EPI_ISL_759197	2020-12-21	Denmark	29782	?	?	Danish Covid-19 Genome Consortium et al	1332	1953	-1.1897e+06	21	0	2	0	0	0	sbs_28487_CG>CT_351931_351933,sbs_875_CC>TT_351930_351931,sbs_6468_AC>TT_351930_351931,sbs_11455_CC>TA_351930_351931,sbs_11962_TC>TT_351930_351931,sbs_20756_AG>TT_351930_351931,sbs_26060_AC>TT_351930_351931,sbs_28618_CT>CG_351930_351931,sbs_21727_TC>TT_351929_351930,sbs_9808_GC>TA_351926_351927,sbs_15907_GG>AG_351926_351927,sbs_14979_GA>GC_351907_351909,sbs_29445_AC>TT_351907_351909,sbs_7869_TC>T…
EPI_ISL_748845	2020-12-07	Denmark	29782	?	?	Danish Covid-19 Genome Consortium et al	1332	1953	-1.1897e+06	21	0	2	0	0	0	sbs_28487_CG>CT_351931_351933,sbs_875_CC>TT_351930_351931,sbs_6468_AC>TT_351930_351931,sbs_11455_CC>TA_351930_351931,sbs_11962_TC>TT_351930_351931,sbs_20756_AG>TT_351930_351931,sbs_26060_AC>TT_351930_351931,sbs_28618_CT>CG_351930_351931,sbs_21727_TC>TT_351929_351930,sbs_9808_GC>TA_351926_351927,sbs_15907_GG>AG_351926_351927,sbs_14979_GA>GC_351907_351909,sbs_29445_AC>TT_351907_351909,sbs_7869_TC>T…
EPI_ISL_759699	2020-12-21	Denmark	29782	?	?	Danish Covid-19 Genome Consortium et al	1332	1953	-1.1897e+06	21	0	2	0	0	0	sbs_28487_CG>CT_351931_351933,sbs_875_CC>TT_351930_351931,sbs_6468_AC>TT_351930_351931,sbs_11455_CC>TA_351930_351931,sbs_11962_TC>TT_351930_351931,sbs_20756_AG>TT_351930_351931,sbs_26060_AC>TT_351930_351931,sbs_28618_CT>CG_351930_351931,sbs_21727_TC>TT_351929_351930,sbs_9808_GC>TA_351926_351927,sbs_15907_GG>AG_351926_351927,sbs_14979_GA>GC_351907_351909,sbs_29445_AC>TT_351907_351909,sbs_7869_TC>T…
EPI_ISL_794974	2020-12-14	Denmark	29782	?	?	Danish Covid-19 Genome Consortium et al	1332	1953	-1.1897e+06	21	0	2	0	0	0	sbs_28487_CG>CT_351931_351933,sbs_875_CC>TT_351930_351931,sbs_6468_AC>TT_351930_351931,sbs_11455_CC>TA_351930_351931,sbs_11962_TC>TT_351930_351931,sbs_20756_AG>TT_351930_351931,sbs_26060_AC>TT_351930_351931,sbs_28618_CT>CG_351930_351931,sbs_21727_TC>TT_351929_351930,sbs_9808_GC>TA_351926_351927,sbs_15907_GG>AG_351926_351927,sbs_14979_GA>GC_351907_351909,sbs_29445_AC>TT_351907_351909,sbs_7869_TC>T…
EPI_ISL_795821	2020-12-28	Denmark	29782	?	?	Danish Covid-19 Genome Consortium et al	1332	1953	-1.1897e+06	21	0	2	0	0	0	sbs_28487_CG>CT_351931_351933,sbs_875_CC>TT_351930_351931,sbs_6468_AC>TT_351930_351931,sbs_11455_CC>TA_351930_351931,sbs_11962_TC>TT_351930_351931,sbs_20756_AG>TT_351930_351931,sbs_26060_AC>TT_351930_351931,sbs_28618_CT>CG_351930_351931,sbs_21727_TC>TT_351929_351930,sbs_9808_GC>TA_351926_351927,sbs_15907_GG>AG_351926_351927,sbs_14979_GA>GC_351907_351909,sbs_29445_AC>TT_351907_351909,sbs_7869_TC>T…
EPI_ISL_795616	2020-12-28	Denmark	29782	?	?	Danish Covid-19 Genome Consortium et al	1332	1953	-1.1897e+06	21	0	2	0	0	0	sbs_28487_CG>CT_351931_351933,sbs_875_CC>TT_351930_351931,sbs_6468_AC>TT_351930_351931,sbs_11455_CC>TA_351930_351931,sbs_11962_TC>TT_351930_351931,sbs_20756_AG>TT_351930_351931,sbs_26060_AC>TT_351930_351931,sbs_28618_CT>CG_351930_351931,sbs_21727_TC>TT_351929_351930,sbs_9808_GC>TA_351926_351927,sbs_15907_GG>AG_351926_351927,sbs_14979_GA>GC_351907_351909,sbs_29445_AC>TT_351907_351909,sbs_7869_TC>T…
EPI_ISL_747814	2020-12-07	Denmark	29782	?	?	Danish Covid-19 Genome Consortium et al	1332	1953	-1.1897e+06	21	0	2	0	0	0	sbs_28487_CG>CT_351931_351933,sbs_875_CC>TT_351930_351931,sbs_6468_AC>TT_351930_351931,sbs_11455_CC>TA_351930_351931,sbs_11962_TC>TT_351930_351931,sbs_20756_AG>TT_351930_351931,sbs_26060_AC>TT_351930_351931,sbs_28618_CT>CG_351930_351931,sbs_21727_TC>TT_351929_351930,sbs_9808_GC>TA_351926_351927,sbs_15907_GG>AG_351926_351927,sbs_14979_GA>GC_351907_351909,sbs_29445_AC>TT_351907_351909,sbs_7869_TC>T…
EPI_ISL_712657	2020-11-30	Denmark	29782	?	?	Danish Covid-19 Genome Consortium et al	1332	1953	-1.1897e+06	21	0	2	0	0	0	sbs_28487_CG>CT_351931_351933,sbs_875_CC>TT_351930_351931,sbs_6468_AC>TT_351930_351931,sbs_11455_CC>TA_351930_351931,sbs_11962_TC>TT_351930_351931,sbs_20756_AG>TT_351930_351931,sbs_26060_AC>TT_351930_351931,sbs_28618_CT>CG_351930_351931,sbs_21727_TC>TT_351929_351930,sbs_9808_GC>TA_351926_351927,sbs_15907_GG>AG_351926_351927,sbs_14979_GA>GC_351907_351909,sbs_29445_AC>TT_351907_351909,sbs_7869_TC>T…
EPI_ISL_748688	2020-12-07	Denmark	29782	?	?	Danish Covid-19 Genome Consortium et al	1333	1954	-1.1897e+06	22	0	2	1	0	0	sbs_29311_TC>TA_351941_472,sbs_28487_CG>CT_351931_351933,sbs_875_CC>TT_351930_351931,sbs_6468_AC>TT_351930_351931,sbs_11455_CC>TA_351930_351931,sbs_11962_TC>TT_351930_351931,sbs_20756_AG>TT_351930_351931,sbs_26060_AC>TT_351930_351931,sbs_28618_CT>CG_351930_351931,sbs_21727_TC>TT_351929_351930,sbs_9808_GC>TA_351926_351927,sbs_15907_GG>AG_351926_351927,sbs_14979_GA>GC_351907_351909,sbs_29445_AC>TT_…
EPI_ISL_712929	2020-11-30	Denmark	29782	?	?	Danish Covid-19 Genome Consortium et al	1333	1954	-1.1897e+06	22	0	2	0	0	0	sbs_4206_GC>TG_351941_351942,sbs_28487_CG>CT_351931_351933,sbs_875_CC>TT_351930_351931,sbs_6468_AC>TT_351930_351931,sbs_11455_CC>TA_351930_351931,sbs_11962_TC>TT_351930_351931,sbs_20756_AG>TT_351930_351931,sbs_26060_AC>TT_351930_351931,sbs_28618_CT>CG_351930_351931,sbs_21727_TC>TT_351929_351930,sbs_9808_GC>TA_351926_351927,sbs_15907_GG>AG_351926_351927,sbs_14979_GA>GC_351907_351909,sbs_29445_AC>T…
EPI_ISL_794986	2020-12-07	Denmark	29782	?	?	Danish Covid-19 Genome Consortium et al	1333	1954	-1.1897e+06	22	0	2	0	0	0	sbs_4206_GC>TG_351941_351942,sbs_28487_CG>CT_351931_351933,sbs_875_CC>TT_351930_351931,sbs_6468_AC>TT_351930_351931,sbs_11455_CC>TA_351930_351931,sbs_11962_TC>TT_351930_351931,sbs_20756_AG>TT_351930_351931,sbs_26060_AC>TT_351930_351931,sbs_28618_CT>CG_351930_351931,sbs_21727_TC>TT_351929_351930,sbs_9808_GC>TA_351926_351927,sbs_15907_GG>AG_351926_351927,sbs_14979_GA>GC_351907_351909,sbs_29445_AC>T…
EPI_ISL_712611	2020-11-30	Denmark	29782	?	?	Danish Covid-19 Genome Consortium et al	1333	1954	-1.1897e+06	22	0	2	0	0	0	sbs_4206_GC>TG_351941_351942,sbs_28487_CG>CT_351931_351933,sbs_875_CC>TT_351930_351931,sbs_6468_AC>TT_351930_351931,sbs_11455_CC>TA_351930_351931,sbs_11962_TC>TT_351930_351931,sbs_20756_AG>TT_351930_351931,sbs_26060_AC>TT_351930_351931,sbs_28618_CT>CG_351930_351931,sbs_21727_TC>TT_351929_351930,sbs_9808_GC>TA_351926_351927,sbs_15907_GG>AG_351926_351927,sbs_14979_GA>GC_351907_351909,sbs_29445_AC>T…
EPI_ISL_713073	2020-11-30	Denmark	29782	?	?	Danish Covid-19 Genome Consortium et al	1333	1954	-1.1897e+06	22	0	2	0	0	0	sbs_4206_GC>TG_351941_351942,sbs_28487_CG>CT_351931_351933,sbs_875_CC>TT_351930_351931,sbs_6468_AC>TT_351930_351931,sbs_11455_CC>TA_351930_351931,sbs_11962_TC>TT_351930_351931,sbs_20756_AG>TT_351930_351931,sbs_26060_AC>TT_351930_351931,sbs_28618_CT>CG_351930_351931,sbs_21727_TC>TT_351929_351930,sbs_9808_GC>TA_351926_351927,sbs_15907_GG>AG_351926_351927,sbs_14979_GA>GC_351907_351909,sbs_29445_AC>T…
EPI_ISL_747902	2020-12-07	Denmark	29782	?	?	Danish Covid-19 Genome Consortium et al	1333	1954	-1.1897e+06	22	0	2	0	0	0	sbs_4206_GC>TG_351941_351942,sbs_28487_CG>CT_351931_351933,sbs_875_CC>TT_351930_351931,sbs_6468_AC>TT_351930_351931,sbs_11455_CC>TA_351930_351931,sbs_11962_TC>TT_351930_351931,sbs_20756_AG>TT_351930_351931,sbs_26060_AC>TT_351930_351931,sbs_28618_CT>CG_351930_351931,sbs_21727_TC>TT_351929_351930,sbs_9808_GC>TA_351926_351927,sbs_15907_GG>AG_351926_351927,sbs_14979_GA>GC_351907_351909,sbs_29445_AC>T…
EPI_ISL_711841	2020-11-30	Denmark	29782	?	?	Danish Covid-19 Genome Consortium et al	1333	1954	-1.1897e+06	22	0	2	0	0	0	sbs_4206_GC>TG_351941_351942,sbs_28487_CG>CT_351931_351933,sbs_875_CC>TT_351930_351931,sbs_6468_AC>TT_351930_351931,sbs_11455_CC>TA_351930_351931,sbs_11962_TC>TT_351930_351931,sbs_20756_AG>TT_351930_351931,sbs_26060_AC>TT_351930_351931,sbs_28618_CT>CG_351930_351931,sbs_21727_TC>TT_351929_351930,sbs_9808_GC>TA_351926_351927,sbs_15907_GG>AG_351926_351927,sbs_14979_GA>GC_351907_351909,sbs_29445_AC>T…
EPI_ISL_748261	2020-12-07	Denmark	29782	?	?	Danish Covid-19 Genome Consortium et al	2165	2797	-1.1897e+06	22	0	2	0	0	0	sbs_8299_AC>TA_351938_351944,sbs_28487_CG>CT_351931_351933,sbs_875_CC>TT_351930_351931,sbs_6468_AC>TT_351930_351931,sbs_11455_CC>TA_351930_351931,sbs_11962_TC>TT_351930_351931,sbs_20756_AG>TT_351930_351931,sbs_26060_AC>TT_351930_351931,sbs_28618_CT>CG_351930_351931,sbs_21727_TC>TT_351929_351930,sbs_9808_GC>TA_351926_351927,sbs_15907_GG>AG_351926_351927,sbs_14979_GA>GC_351907_351909,sbs_29445_AC>T…
EPI_ISL_748817	2020-12-07	Denmark	29782	?	?	Danish Covid-19 Genome Consortium et al	1333	1954	-1.1897e+06	22	0	2	0	0	0	sbs_8299_AC>TA_351938_351944,sbs_28487_CG>CT_351931_351933,sbs_875_CC>TT_351930_351931,sbs_6468_AC>TT_351930_351931,sbs_11455_CC>TA_351930_351931,sbs_11962_TC>TT_351930_351931,sbs_20756_AG>TT_351930_351931,sbs_26060_AC>TT_351930_351931,sbs_28618_CT>CG_351930_351931,sbs_21727_TC>TT_351929_351930,sbs_9808_GC>TA_351926_351927,sbs_15907_GG>AG_351926_351927,sbs_14979_GA>GC_351907_351909,sbs_29445_AC>T…
EPI_ISL_793540	2020-12-28	Denmark	29782	?	?	Danish Covid-19 Genome Consortium et al	1333	1954	-1.1897e+06	22	0	2	0	0	0	sbs_8299_AC>TA_351938_351944,sbs_28487_CG>CT_351931_351933,sbs_875_CC>TT_351930_351931,sbs_6468_AC>TT_351930_351931,sbs_11455_CC>TA_351930_351931,sbs_11962_TC>TT_351930_351931,sbs_20756_AG>TT_351930_351931,sbs_26060_AC>TT_351930_351931,sbs_28618_CT>CG_351930_351931,sbs_21727_TC>TT_351929_351930,sbs_9808_GC>TA_351926_351927,sbs_15907_GG>AG_351926_351927,sbs_14979_GA>GC_351907_351909,sbs_29445_AC>T…
EPI_ISL_750561	2020-12-14	Denmark	29782	?	?	Danish Covid-19 Genome Consortium et al	1333	1954	-1.1897e+06	22	0	2	0	0	0	sbs_8299_AC>TA_351938_351944,sbs_28487_CG>CT_351931_351933,sbs_875_CC>TT_351930_351931,sbs_6468_AC>TT_351930_351931,sbs_11455_CC>TA_351930_351931,sbs_11962_TC>TT_351930_351931,sbs_20756_AG>TT_351930_351931,sbs_26060_AC>TT_351930_351931,sbs_28618_CT>CG_351930_351931,sbs_21727_TC>TT_351929_351930,sbs_9808_GC>TA_351926_351927,sbs_15907_GG>AG_351926_351927,sbs_14979_GA>GC_351907_351909,sbs_29445_AC>T…
EPI_ISL_750555	2020-12-14	Denmark	29782	?	?	Danish Covid-19 Genome Consortium et al	1334	1955	-1.1897e+06	23	0	2	1	0	0	sbs_28958_CC>AA_351945_483,sbs_8299_AC>TA_351938_351944,sbs_28487_CG>CT_351931_351933,sbs_875_CC>TT_351930_351931,sbs_6468_AC>TT_351930_351931,sbs_11455_CC>TA_351930_351931,sbs_11962_TC>TT_351930_351931,sbs_20756_AG>TT_351930_351931,sbs_26060_AC>TT_351930_351931,sbs_28618_CT>CG_351930_351931,sbs_21727_TC>TT_351929_351930,sbs_9808_GC>TA_351926_351927,sbs_15907_GG>AG_351926_351927,sbs_14979_GA>GC_3…
EPI_ISL_748061	2020-11-30	Denmark	29782	?	?	Danish Covid-19 Genome Consortium et al	1333	1954	-1.1897e+06	22	0	2	0	0	0	sbs_4782_TC>TA_351948_351949,sbs_28487_CG>CT_351931_351933,sbs_875_CC>TT_351930_351931,sbs_6468_AC>TT_351930_351931,sbs_11455_CC>TA_351930_351931,sbs_11962_TC>TT_351930_351931,sbs_20756_AG>TT_351930_351931,sbs_26060_AC>TT_351930_351931,sbs_28618_CT>CG_351930_351931,sbs_21727_TC>TT_351929_351930,sbs_9808_GC>TA_351926_351927,sbs_15907_GG>AG_351926_351927,sbs_14979_GA>GC_351907_351909,sbs_29445_AC>T…
EPI_ISL_712504	2020-12-07	Denmark	29782	?	?	Danish Covid-19 Genome Consortium et al	1333	1954	-1.1897e+06	22	0	2	0	0	0	sbs_4782_TC>TA_351948_351949,sbs_28487_CG>CT_351931_351933,sbs_875_CC>TT_351930_351931,sbs_6468_AC>TT_351930_351931,sbs_11455_CC>TA_351930_351931,sbs_11962_TC>TT_351930_351931,sbs_20756_AG>TT_351930_351931,sbs_26060_AC>TT_351930_351931,sbs_28618_CT>CG_351930_351931,sbs_21727_TC>TT_351929_351930,sbs_9808_GC>TA_351926_351927,sbs_15907_GG>AG_351926_351927,sbs_14979_GA>GC_351907_351909,sbs_29445_AC>T…
EPI_ISL_748975	2020-12-07	Denmark	29782	?	?	Danish Covid-19 Genome Consortium et al	1333	1954	-1.1897e+06	22	0	2	1	0	0	sbs_17586_AC>TA_351948_486,sbs_28487_CG>CT_351931_351933,sbs_875_CC>TT_351930_351931,sbs_6468_AC>TT_351930_351931,sbs_11455_CC>TA_351930_351931,sbs_11962_TC>TT_351930_351931,sbs_20756_AG>TT_351930_351931,sbs_26060_AC>TT_351930_351931,sbs_28618_CT>CG_351930_351931,sbs_21727_TC>TT_351929_351930,sbs_9808_GC>TA_351926_351927,sbs_15907_GG>AG_351926_351927,sbs_14979_GA>GC_351907_351909,sbs_29445_AC>TT_…
EPI_ISL_712472	2020-12-07	Denmark	29782	?	?	Danish Covid-19 Genome Consortium et al	1333	1954	-1.1897e+06	22	0	2	1	0	0	sbs_6539_CC>TA_351947_487,sbs_28487_CG>CT_351931_351933,sbs_875_CC>TT_351930_351931,sbs_6468_AC>TT_351930_351931,sbs_11455_CC>TA_351930_351931,sbs_11962_TC>TT_351930_351931,sbs_20756_AG>TT_351930_351931,sbs_26060_AC>TT_351930_351931,sbs_28618_CT>CG_351930_351931,sbs_21727_TC>TT_351929_351930,sbs_9808_GC>TA_351926_351927,sbs_15907_GG>AG_351926_351927,sbs_14979_GA>GC_351907_351909,sbs_29445_AC>TT_3…
EPI_ISL_670580	2020-11-02	Denmark	29776	?	?	Danish Covid-19 Genome Consortium et al	1336	1953	-1.18969e+06	16	0	3	0	0	0	sbs_4473_CA>GG_351950_351951,sbs_16687_TA>GT_351929_351950,sbs_18162_AC>TA_351929_351950,sbs_23277_AC>TT_351929_351950,ind_6524_ACAGAA>------_351929_351950,sbs_9808_GC>TA_351926_351927,sbs_15907_GG>AG_351926_351927,sbs_14979_GA>GC_351907_351909,sbs_29445_AC>TT_351907_351909,sbs_7869_TC>TA_351859_351907,sbs_4136_TG>AT_351856_351858,sbs_12295_CC>AC_351856_351858,sbs_11224_TC>TT_351807_351808,sbs_28…
EPI_ISL_670634	2020-10-26	Denmark	29776	?	?	Danish Covid-19 Genome Consortium et al	1336	1953	-1.18969e+06	16	0	3	0	0	0	sbs_4473_CA>GG_351950_351951,sbs_16687_TA>GT_351929_351950,sbs_18162_AC>TA_351929_351950,sbs_23277_AC>TT_351929_351950,ind_6524_ACAGAA>------_351929_351950,sbs_9808_GC>TA_351926_351927,sbs_15907_GG>AG_351926_351927,sbs_14979_GA>GC_351907_351909,sbs_29445_AC>TT_351907_351909,sbs_7869_TC>TA_351859_351907,sbs_4136_TG>AT_351856_351858,sbs_12295_CC>AC_351856_351858,sbs_11224_TC>TT_351807_351808,sbs_28…
EPI_ISL_669670	2020-11-02	Denmark	29776	?	?	Danish Covid-19 Genome Consortium et al	1336	1953	-1.18969e+06	16	0	3	0	0	0	sbs_4473_CA>GG_351950_351951,sbs_16687_TA>GT_351929_351950,sbs_18162_AC>TA_351929_351950,sbs_23277_AC>TT_351929_351950,ind_6524_ACAGAA>------_351929_351950,sbs_9808_GC>TA_351926_351927,sbs_15907_GG>AG_351926_351927,sbs_14979_GA>GC_351907_351909,sbs_29445_AC>TT_351907_351909,sbs_7869_TC>TA_351859_351907,sbs_4136_TG>AT_351856_351858,sbs_12295_CC>AC_351856_351858,sbs_11224_TC>TT_351807_351808,sbs_28…
EPI_ISL_670595	2020-11-02	Denmark	29776	?	?	Danish Covid-19 Genome Consortium et al	1336	1953	-1.18969e+06	16	0	3	0	0	0	sbs_4473_CA>GG_351950_351951,sbs_16687_TA>GT_351929_351950,sbs_18162_AC>TA_351929_351950,sbs_23277_AC>TT_351929_351950,ind_6524_ACAGAA>------_351929_351950,sbs_9808_GC>TA_351926_351927,sbs_15907_GG>AG_351926_351927,sbs_14979_GA>GC_351907_351909,sbs_29445_AC>TT_351907_351909,sbs_7869_TC>TA_351859_351907,sbs_4136_TG>AT_351856_351858,sbs_12295_CC>AC_351856_351858,sbs_11224_TC>TT_351807_351808,sbs_28…
EPI_ISL_656154	2020-11-07	United Kingdom	29776	?	?	Jacquelyn Wynn et al	1336	1953	-1.18969e+06	16	0	3	1	0	0	sbs_28528_GC>TT_351952_492,sbs_16687_TA>GT_351929_351950,sbs_18162_AC>TA_351929_351950,sbs_23277_AC>TT_351929_351950,ind_6524_ACAGAA>------_351929_351950,sbs_9808_GC>TA_351926_351927,sbs_15907_GG>AG_351926_351927,sbs_14979_GA>GC_351907_351909,sbs_29445_AC>TT_351907_351909,sbs_7869_TC>TA_351859_351907,sbs_4136_TG>AT_351856_351858,sbs_12295_CC>AC_351856_351858,sbs_11224_TC>TT_351807_351808,sbs_2885…
EPI_ISL_656300	2020-11-07	United Kingdom	29776	?	?	Jacquelyn Wynn et al	1335	1952	-1.18969e+06	15	0	3	0	0	0	sbs_16687_TA>GT_351929_351950,sbs_18162_AC>TA_351929_351950,sbs_23277_AC>TT_351929_351950,ind_6524_ACAGAA>------_351929_351950,sbs_9808_GC>TA_351926_351927,sbs_15907_GG>AG_351926_351927,sbs_14979_GA>GC_351907_351909,sbs_29445_AC>TT_351907_351909,sbs_7869_TC>TA_351859_351907,sbs_4136_TG>AT_351856_351858,sbs_12295_CC>AC_351856_351858,sbs_11224_TC>TT_351807_351808,sbs_28854_TC>TA_351804_351805,sbs_2…
EPI_ISL_656182	2020-11-07	United Kingdom	29776	?	?	Jacquelyn Wynn et al	1335	1952	-1.18969e+06	15	0	3	0	0	0	sbs_16687_TA>GT_351929_351950,sbs_18162_AC>TA_351929_351950,sbs_23277_AC>TT_351929_351950,ind_6524_ACAGAA>------_351929_351950,sbs_9808_GC>TA_351926_351927,sbs_15907_GG>AG_351926_351927,sbs_14979_GA>GC_351907_351909,sbs_29445_AC>TT_351907_351909,sbs_7869_TC>TA_351859_351907,sbs_4136_TG>AT_351856_351858,sbs_12295_CC>AC_351856_351858,sbs_11224_TC>TT_351807_351808,sbs_28854_TC>TA_351804_351805,sbs_2…
EPI_ISL_705564	2020-11-22	United Kingdom	29782	?	?	Aminu S. Jahun et al	1331	1950	-1.18969e+06	13	0	2	0	0	0	sbs_11752_TC>TC_351928_351954,sbs_9808_GC>TA_351926_351927,sbs_15907_GG>AG_351926_351927,sbs_14979_GA>GC_351907_351909,sbs_29445_AC>TT_351907_351909,sbs_7869_TC>TA_351859_351907,sbs_4136_TG>AT_351856_351858,sbs_12295_CC>AC_351856_351858,sbs_11224_TC>TT_351807_351808,sbs_28854_TC>TA_351804_351805,sbs_20268_TA>GG_351803_351804,sbs_14408_CC>TT_460684_460655,sbs_23403_GA>GT_460745_460684,ind_1605_---…
EPI_ISL_741178	2020-11-12	United Kingdom	29782	?	?	Tanya Golubchik et al	1357	1969	-1.18969e+06	13	0	2	0	0	0	sbs_11752_TC>TC_351928_351954,sbs_9808_GC>TA_351926_351927,sbs_15907_GG>AG_351926_351927,sbs_14979_GA>GC_351907_351909,sbs_29445_AC>TT_351907_351909,sbs_7869_TC>TA_351859_351907,sbs_4136_TG>AT_351856_351858,sbs_12295_CC>AC_351856_351858,sbs_11224_TC>TT_351807_351808,sbs_28854_TC>TA_351804_351805,sbs_20268_TA>GG_351803_351804,sbs_14408_CC>TT_460684_460655,sbs_23403_GA>GT_460745_460684,ind_1605_---…
EPI_ISL_646353	2020-11-04	United Kingdom	29782	?	?	Harper VanSteenhouse et al	1329	1948	-1.18969e+06	13	0	2	0	0	0	sbs_11752_TC>TC_351928_351954,sbs_9808_GC>TA_351926_351927,sbs_15907_GG>AG_351926_351927,sbs_14979_GA>GC_351907_351909,sbs_29445_AC>TT_351907_351909,sbs_7869_TC>TA_351859_351907,sbs_4136_TG>AT_351856_351858,sbs_12295_CC>AC_351856_351858,sbs_11224_TC>TT_351807_351808,sbs_28854_TC>TA_351804_351805,sbs_20268_TA>GG_351803_351804,sbs_14408_CC>TT_460684_460655,sbs_23403_GA>GT_460745_460684,ind_1605_---…
EPI_ISL_623854	2020-10-23	United Kingdom	29627	?	?	Rob Howes et al	1703	2326	-1.18969e+06	13	0	2	0	0	0	sbs_11752_TC>TC_351928_351954,sbs_9808_GC>TA_351926_351927,sbs_15907_GG>AG_351926_351927,sbs_14979_GA>GC_351907_351909,sbs_29445_AC>TT_351907_351909,sbs_7869_TC>TA_351859_351907,sbs_4136_TG>AT_351856_351858,sbs_12295_CC>AC_351856_351858,sbs_11224_TC>TT_351807_351808,sbs_28854_TC>TA_351804_351805,sbs_20268_TA>GG_351803_351804,sbs_14408_CC>TT_460684_460655,sbs_23403_GA>GT_460745_460684,ind_1605_---…
EPI_ISL_741034	2020-11-12	United Kingdom	29903	?	?	Tanya Golubchik et al	1260	1968	-1.18969e+06	16	0	2	1	0	0	sbs_11083_TG>TT_351957_499,sbs_4881_AG>AT_351927_351957,sbs_23426_TG>TT_351927_351957,sbs_28103_CC>TA_351927_351957,sbs_9808_GC>TA_351926_351927,sbs_15907_GG>AG_351926_351927,sbs_14979_GA>GC_351907_351909,sbs_29445_AC>TT_351907_351909,sbs_7869_TC>TA_351859_351907,sbs_4136_TG>AT_351856_351858,sbs_12295_CC>AC_351856_351858,sbs_11224_TC>TT_351807_351808,sbs_28854_TC>TA_351804_351805,sbs_20268_TA>GG_…
EPI_ISL_678887	2020-11-09	United Kingdom	29782	?	?	Aminu S. Jahun et al	1331	1949	-1.18969e+06	16	0	2	0	0	0	sbs_27463_TG>TT_351957_351958,sbs_4881_AG>AT_351927_351957,sbs_23426_TG>TT_351927_351957,sbs_28103_CC>TA_351927_351957,sbs_9808_GC>TA_351926_351927,sbs_15907_GG>AG_351926_351927,sbs_14979_GA>GC_351907_351909,sbs_29445_AC>TT_351907_351909,sbs_7869_TC>TA_351859_351907,sbs_4136_TG>AT_351856_351858,sbs_12295_CC>AC_351856_351858,sbs_11224_TC>TT_351807_351808,sbs_28854_TC>TA_351804_351805,sbs_20268_TA>…
EPI_ISL_702745	2020-11-19	United Kingdom	29782	?	?	Jacquelyn Wynn et al	1333	1951	-1.18969e+06	17	0	2	1	0	0	sbs_6027_CC>TA_351959_501,sbs_27463_TG>TT_351957_351958,sbs_4881_AG>AT_351927_351957,sbs_23426_TG>TT_351927_351957,sbs_28103_CC>TA_351927_351957,sbs_9808_GC>TA_351926_351927,sbs_15907_GG>AG_351926_351927,sbs_14979_GA>GC_351907_351909,sbs_29445_AC>TT_351907_351909,sbs_7869_TC>TA_351859_351907,sbs_4136_TG>AT_351856_351858,sbs_12295_CC>AC_351856_351858,sbs_11224_TC>TT_351807_351808,sbs_28854_TC>TA_3…
EPI_ISL_731018	2020-12-10	United Kingdom	29782	?	?	Jacquelyn Wynn et al	1334	1950	-1.18969e+06	18	0	2	2	0	0	sbs_421_GC>TT_351960_502,sbs_7442_TG>AT_351960_502,sbs_27463_TG>TT_351957_351958,sbs_4881_AG>AT_351927_351957,sbs_23426_TG>TT_351927_351957,sbs_28103_CC>TA_351927_351957,sbs_9808_GC>TA_351926_351927,sbs_15907_GG>AG_351926_351927,sbs_14979_GA>GC_351907_351909,sbs_29445_AC>TT_351907_351909,sbs_7869_TC>TA_351859_351907,sbs_4136_TG>AT_351856_351858,sbs_12295_CC>AC_351856_351858,sbs_11224_TC>TT_351807…
EPI_ISL_676154	2020-11-13	United Kingdom	29782	?	?	The Lighthouse Lab in Milton Keynes et al	1332	1950	-1.18969e+06	16	0	2	0	0	0	sbs_27463_TG>TT_351957_351958,sbs_4881_AG>AT_351927_351957,sbs_23426_TG>TT_351927_351957,sbs_28103_CC>TA_351927_351957,sbs_9808_GC>TA_351926_351927,sbs_15907_GG>AG_351926_351927,sbs_14979_GA>GC_351907_351909,sbs_29445_AC>TT_351907_351909,sbs_7869_TC>TA_351859_351907,sbs_4136_TG>AT_351856_351858,sbs_12295_CC>AC_351856_351858,sbs_11224_TC>TT_351807_351808,sbs_28854_TC>TA_351804_351805,sbs_20268_TA>…
EPI_ISL_661925	2020-11-12	United Kingdom	29782	?	?	Rob Howes et al	1332	1950	-1.18969e+06	16	0	2	0	0	0	sbs_27463_TG>TT_351957_351958,sbs_4881_AG>AT_351927_351957,sbs_23426_TG>TT_351927_351957,sbs_28103_CC>TA_351927_351957,sbs_9808_GC>TA_351926_351927,sbs_15907_GG>AG_351926_351927,sbs_14979_GA>GC_351907_351909,sbs_29445_AC>TT_351907_351909,sbs_7869_TC>TA_351859_351907,sbs_4136_TG>AT_351856_351858,sbs_12295_CC>AC_351856_351858,sbs_11224_TC>TT_351807_351808,sbs_28854_TC>TA_351804_351805,sbs_20268_TA>…
EPI_ISL_678201	2020-06-15	Saudi Arabia	29903	?	?	Raushan Nugmanova et al	1251	1960	-1.18968e+06	9	0	2	1	0	0	sbs_29739_CC>TA_351963_505,sbs_20073_TA>GC_351962_351963,sbs_4136_TG>AT_351856_351858,sbs_12295_CC>AC_351856_351858,sbs_11224_TC>TT_351807_351808,sbs_28854_TC>TA_351804_351805,sbs_20268_TA>GG_351803_351804,sbs_14408_CC>TT_460684_460655,sbs_23403_GA>GT_460745_460684,ind_1605_--->ATG_466965_460745,ind_1605_atg>---_467023_467022,
EPI_ISL_558633	2020-06-17	United Kingdom	29782	?	?	The Lighthouse Lab in Alderley Park et al	1322	1943	-1.18968e+06	10	0	2	2	0	0	sbs_2071_CA>GG_351963_506,sbs_4960_TG>TA_351963_506,sbs_20073_TA>GC_351962_351963,sbs_4136_TG>AT_351856_351858,sbs_12295_CC>AC_351856_351858,sbs_11224_TC>TT_351807_351808,sbs_28854_TC>TA_351804_351805,sbs_20268_TA>GG_351803_351804,sbs_14408_CC>TT_460684_460655,sbs_23403_GA>GT_460745_460684,ind_1605_--->ATG_466965_460745,ind_1605_atg>---_467023_467022,
EPI_ISL_678162	2020-06-18	Saudi Arabia	29903	?	?	Sara Mfarrej et al	2393	3052	-1.18968e+06	9	0	2	2	0	0	sbs_23332_GT>CT_351964_507,sbs_23403_GG>AT_351964_507,sbs_4136_TG>AT_351856_351858,sbs_12295_CC>AC_351856_351858,sbs_11224_TC>TT_351807_351808,sbs_28854_TC>TA_351804_351805,sbs_20268_TA>GG_351803_351804,sbs_14408_CC>TT_460684_460655,sbs_23403_GA>GT_460745_460684,ind_1605_--->ATG_466965_460745,ind_1605_atg>---_467023_467022,
EPI_ISL_751225	2020-08-23	Saudi Arabia	29903	?	?	Raushan Nugmanova et al	1457	2103	-1.18969e+06	12	0	2	2	0	0	sbs_18292_TG>TC_351968_508,sbs_22820_TG>AA_351968_508,sbs_3903_CC>TA_351967_351968,sbs_28789_AC>TG_351967_351968,sbs_11417_CG>TT_351965_351966,sbs_4136_TG>AT_351856_351858,sbs_12295_CC>AC_351856_351858,sbs_11224_TC>TT_351807_351808,sbs_28854_TC>TA_351804_351805,sbs_20268_TA>GG_351803_351804,sbs_14408_CC>TT_460684_460655,sbs_23403_GA>GT_460745_460684,ind_1605_--->ATG_466965_460745,ind_1605_atg>---…
EPI_ISL_678212	2020-08-11	Saudi Arabia	29903	?	?	Muhammad Shuaib et al	1334	2044	-1.18969e+06	15	0	2	3	0	0	sbs_61_TG>TT_351969_509,sbs_9223_AC>TG_351969_509,sbs_20268_TA>GG_351969_509,sbs_1681_AG>AA_351968_351969,sbs_29543_AG>TA_351968_351969,sbs_3903_CC>TA_351967_351968,sbs_28789_AC>TG_351967_351968,sbs_11417_CG>TT_351965_351966,sbs_4136_TG>AT_351856_351858,sbs_12295_CC>AC_351856_351858,sbs_11224_TC>TT_351807_351808,sbs_28854_TC>TA_351804_351805,sbs_20268_TA>GG_351803_351804,sbs_14408_CC>TT_460684_46…
EPI_ISL_678211	2020-07-29	Saudi Arabia	29903	?	?	Muhammad Shuaib et al	1271	1979	-1.18969e+06	14	0	2	2	0	0	sbs_26750_TC>TA_351969_510,sbs_29253_TC>TG_351969_510,sbs_1681_AG>AA_351968_351969,sbs_29543_AG>TA_351968_351969,sbs_3903_CC>TA_351967_351968,sbs_28789_AC>TG_351967_351968,sbs_11417_CG>TT_351965_351966,sbs_4136_TG>AT_351856_351858,sbs_12295_CC>AC_351856_351858,sbs_11224_TC>TT_351807_351808,sbs_28854_TC>TA_351804_351805,sbs_20268_TA>GG_351803_351804,sbs_14408_CC>TT_460684_460655,sbs_23403_GA>GT_46…
EPI_ISL_678184	2020-07-29	Saudi Arabia	29903	?	?	Muhammad Shuaib et al	1505	2151	-1.18969e+06	10	0	2	2	0	0	sbs_6555_GC>TT_351970_511,sbs_28817_AG>TC_351970_511,sbs_11417_CG>TT_351965_351966,sbs_4136_TG>AT_351856_351858,sbs_12295_CC>AC_351856_351858,sbs_11224_TC>TT_351807_351808,sbs_28854_TC>TA_351804_351805,sbs_20268_TA>GG_351803_351804,sbs_14408_CC>TT_460684_460655,sbs_23403_GA>GT_460745_460684,ind_1605_--->ATG_466965_460745,ind_1605_atg>---_467023_467022,
EPI_ISL_678214	2020-07-29	Saudi Arabia	29903	?	?	Muhammad Shuaib et al	1264	1974	-1.18968e+06	10	0	2	2	0	0	sbs_10323_AA>GG_351970_512,sbs_12295_CA>CC_351970_512,sbs_11417_CG>TT_351965_351966,sbs_4136_TG>AT_351856_351858,sbs_12295_CC>AC_351856_351858,sbs_11224_TC>TT_351807_351808,sbs_28854_TC>TA_351804_351805,sbs_20268_TA>GG_351803_351804,sbs_14408_CC>TT_460684_460655,sbs_23403_GA>GT_460745_460684,ind_1605_--->ATG_466965_460745,ind_1605_atg>---_467023_467022,
EPI_ISL_751227	2020-08-23	Saudi Arabia	29903	?	?	Sara Mfarrej et al	1417	2063	-1.18968e+06	8	0	2	0	0	0	sbs_11417_CG>TT_351965_351966,sbs_4136_TG>AT_351856_351858,sbs_12295_CC>AC_351856_351858,sbs_11224_TC>TT_351807_351808,sbs_28854_TC>TA_351804_351805,sbs_20268_TA>GG_351803_351804,sbs_14408_CC>TT_460684_460655,sbs_23403_GA>GT_460745_460684,ind_1605_--->ATG_466965_460745,ind_1605_atg>---_467023_467022,
EPI_ISL_678206	2020-06-05	Saudi Arabia	29903	?	?	Muhammad Shuaib et al	1251	1959	-1.18968e+06	10	0	2	2	0	0	sbs_6285_AC>TC_351972_514,sbs_27625_AC>TG_351972_514,sbs_21624_AG>TA_351971_351972,sbs_4136_TG>AT_351856_351858,sbs_12295_CC>AC_351856_351858,sbs_11224_TC>TT_351807_351808,sbs_28854_TC>TA_351804_351805,sbs_20268_TA>GG_351803_351804,sbs_14408_CC>TT_460684_460655,sbs_23403_GA>GT_460745_460684,ind_1605_--->ATG_466965_460745,ind_1605_atg>---_467023_467022,
EPI_ISL_677924	2020-06-30	Saudi Arabia	29903	?	?	Muhammad Shuaib et al	1324	2032	-1.18969e+06	10	0	2	2	0	0	sbs_6317_AC>TC_351972_515,sbs_18186_TG>TA_351972_515,sbs_21624_AG>TA_351971_351972,sbs_4136_TG>AT_351856_351858,sbs_12295_CC>AC_351856_351858,sbs_11224_TC>TT_351807_351808,sbs_28854_TC>TA_351804_351805,sbs_20268_TA>GG_351803_351804,sbs_14408_CC>TT_460684_460655,sbs_23403_GA>GT_460745_460684,ind_1605_--->ATG_466965_460745,ind_1605_atg>---_467023_467022,
EPI_ISL_678217	2020-08-11	Saudi Arabia	29903	?	?	Sara Mfarrej et al	1390	2072	-1.18968e+06	7	0	2	0	0	0	sbs_4136_TG>AT_351856_351858,sbs_12295_CC>AC_351856_351858,sbs_11224_TC>TT_351807_351808,sbs_28854_TC>TA_351804_351805,sbs_20268_TA>GG_351803_351804,sbs_14408_CC>TT_460684_460655,sbs_23403_GA>GT_460745_460684,ind_1605_--->ATG_466965_460745,ind_1605_atg>---_467023_467022,
EPI_ISL_558918	2020-06-02	United Kingdom	29782	?	?	The Lighthouse Lab in Alderley Park et al	1444	2058	-1.18968e+06	7	0	2	0	0	0	sbs_11020_TC>TA_351807_351973,sbs_11771_AG>AA_351807_351973,sbs_15906_AG>TG_351807_351973,sbs_28854_TC>TA_351804_351805,sbs_20268_TA>GG_351803_351804,sbs_14408_CC>TT_460684_460655,sbs_23403_GA>GT_460745_460684,ind_1605_--->ATG_466965_460745,ind_1605_atg>---_467023_467022,
EPI_ISL_554300	2020-06-06	United Kingdom	29782	?	?	The Lighthouse Lab in Milton Keynes et al	1322	1940	-1.18968e+06	8	0	2	1	0	0	sbs_941_GA>GG_351973_518,sbs_11020_TC>TA_351807_351973,sbs_11771_AG>AA_351807_351973,sbs_15906_AG>TG_351807_351973,sbs_28854_TC>TA_351804_351805,sbs_20268_TA>GG_351803_351804,sbs_14408_CC>TT_460684_460655,sbs_23403_GA>GT_460745_460684,ind_1605_--->ATG_466965_460745,ind_1605_atg>---_467023_467022,
EPI_ISL_433154	2020-04-17	United Kingdom	29782	?	?	McHugh M et al	1320	1941	-1.18968e+06	5	0	2	1	0	0	sbs_9526_TG>TT_351975_519,sbs_28854_TC>TA_351804_351805,sbs_20268_TA>GG_351803_351804,sbs_14408_CC>TT_460684_460655,sbs_23403_GA>GT_460745_460684,ind_1605_--->ATG_466965_460745,ind_1605_atg>---_467023_467022,
EPI_ISL_494439	2020-04-09	USA	29892	?	?	SEARCH Alliance San Diego with Tracy Basler et al	1235	1944	-1.18968e+06	5	0	2	0	0	0	sbs_920_AC>TT_351975_351976,sbs_28854_TC>TA_351804_351805,sbs_20268_TA>GG_351803_351804,sbs_14408_CC>TT_460684_460655,sbs_23403_GA>GT_460745_460684,ind_1605_--->ATG_466965_460745,ind_1605_atg>---_467023_467022,
EPI_ISL_494449	2020-04-09	USA	29891	?	?	SEARCH Alliance San Diego with Tracy Basler et al	1234	1943	-1.18968e+06	5	0	2	0	0	0	sbs_920_AC>TT_351975_351976,sbs_28854_TC>TA_351804_351805,sbs_20268_TA>GG_351803_351804,sbs_14408_CC>TT_460684_460655,sbs_23403_GA>GT_460745_460684,ind_1605_--->ATG_466965_460745,ind_1605_atg>---_467023_467022,
EPI_ISL_512230	2020-04-22	USA	29854	?	?	SEARCH Alliance San Diego with Tracy Basler et al	1263	1979	-1.18968e+06	6	0	2	1	0	0	sbs_16414_TG>TT_351983_522,sbs_920_AC>TT_351975_351976,sbs_28854_TC>TA_351804_351805,sbs_20268_TA>GG_351803_351804,sbs_14408_CC>TT_460684_460655,sbs_23403_GA>GT_460745_460684,ind_1605_--->ATG_466965_460745,ind_1605_atg>---_467023_467022,
EPI_ISL_483162	2020-04-15	USA	29865	?	?	SEARCH Alliance San Diego with Tracy Basler et al	1252	1968	-1.18968e+06	5	0	2	0	0	0	sbs_920_AC>TT_351975_351976,sbs_28854_TC>TA_351804_351805,sbs_20268_TA>GG_351803_351804,sbs_14408_CC>TT_460684_460655,sbs_23403_GA>GT_460745_460684,ind_1605_--->ATG_466965_460745,ind_1605_atg>---_467023_467022,
EPI_ISL_512207	2020-05-19	USA	29864	?	?	SEARCH Alliance San Diego with Tracy Basler et al	1253	1969	-1.18968e+06	5	0	2	0	0	0	sbs_920_AC>TT_351975_351976,sbs_28854_TC>TA_351804_351805,sbs_20268_TA>GG_351803_351804,sbs_14408_CC>TT_460684_460655,sbs_23403_GA>GT_460745_460684,ind_1605_--->ATG_466965_460745,ind_1605_atg>---_467023_467022,
EPI_ISL_494448	2020-04-16	USA	29849	?	?	SEARCH Alliance San Diego with Tracy Basler et al	1267	1983	-1.18968e+06	5	0	2	0	0	0	sbs_920_AC>TT_351975_351976,sbs_28854_TC>TA_351804_351805,sbs_20268_TA>GG_351803_351804,sbs_14408_CC>TT_460684_460655,sbs_23403_GA>GT_460745_460684,ind_1605_--->ATG_466965_460745,ind_1605_atg>---_467023_467022,
EPI_ISL_483453	2020-04-22	USA	29863	?	?	SEARCH Alliance San Diego with David Pride et al	1255	1971	-1.18968e+06	6	0	2	1	0	0	sbs_15760_AG>TG_351986_526,sbs_920_AC>TT_351975_351976,sbs_28854_TC>TA_351804_351805,sbs_20268_TA>GG_351803_351804,sbs_14408_CC>TT_460684_460655,sbs_23403_GA>GT_460745_460684,ind_1605_--->ATG_466965_460745,ind_1605_atg>---_467023_467022,
EPI_ISL_635857	2020-07-14	USA	29899	?	?	SEARCH Alliance San Diego with Tracy Basler et al	1482	2187	-1.18969e+06	12	0	2	1	0	0	sbs_29679_TC>TT_351987_527,sbs_398_AC>TA_351980_351987,sbs_1300_GC>TA_351980_351987,sbs_3405_GA>GA_351980_351987,sbs_4403_TG>AC_351980_351987,sbs_7360_TG>TT_351980_351987,sbs_12325_AC>TA_351980_351987,sbs_920_AC>TT_351975_351976,sbs_28854_TC>TA_351804_351805,sbs_20268_TA>GG_351803_351804,sbs_14408_CC>TT_460684_460655,sbs_23403_GA>GT_460745_460684,ind_1605_--->ATG_466965_460745,ind_1605_atg>---_46…
EPI_ISL_635702	2020-07-21	USA	29864	?	?	SEARCH Alliance San Diego with Tracy Basler et al	1262	1978	-1.18969e+06	14	0	2	2	0	0	sbs_15700_CT>AC_351989_528,sbs_24928_TG>TT_351989_528,sbs_6395_TC>TT_351988_351989,sbs_398_AC>TA_351980_351987,sbs_1300_GC>TA_351980_351987,sbs_3405_GA>GA_351980_351987,sbs_4403_TG>AC_351980_351987,sbs_7360_TG>TT_351980_351987,sbs_12325_AC>TA_351980_351987,sbs_920_AC>TT_351975_351976,sbs_28854_TC>TA_351804_351805,sbs_20268_TA>GG_351803_351804,sbs_14408_CC>TT_460684_460655,sbs_23403_GA>GT_460745_4…
EPI_ISL_635723	2020-07-25	USA	29849	?	?	SEARCH Alliance San Diego with Tracy Basler et al	2418	3059	-1.18969e+06	13	0	2	1	0	0	sbs_21114_AC>TA_351989_529,sbs_6395_TC>TT_351988_351989,sbs_398_AC>TA_351980_351987,sbs_1300_GC>TA_351980_351987,sbs_3405_GA>GA_351980_351987,sbs_4403_TG>AC_351980_351987,sbs_7360_TG>TT_351980_351987,sbs_12325_AC>TA_351980_351987,sbs_920_AC>TT_351975_351976,sbs_28854_TC>TA_351804_351805,sbs_20268_TA>GG_351803_351804,sbs_14408_CC>TT_460684_460655,sbs_23403_GA>GT_460745_460684,ind_1605_--->ATG_4669…
EPI_ISL_635858	2020-07-14	USA	29873	?	?	SEARCH Alliance San Diego with Tracy Basler et al	1453	2163	-1.18969e+06	15	0	2	4	0	0	sbs_515_TG>TT_351988_530,sbs_2446_CT>CG_351988_530,sbs_10371_AT>CT_351988_530,sbs_18255_TG>TT_351988_530,sbs_398_AC>TA_351980_351987,sbs_1300_GC>TA_351980_351987,sbs_3405_GA>GA_351980_351987,sbs_4403_TG>AC_351980_351987,sbs_7360_TG>TT_351980_351987,sbs_12325_AC>TA_351980_351987,sbs_920_AC>TT_351975_351976,sbs_28854_TC>TA_351804_351805,sbs_20268_TA>GG_351803_351804,sbs_14408_CC>TT_460684_460655,sb…
EPI_ISL_483195	2020-04-09	USA	29900	?	?	SEARCH Alliance San Diego with David Pride et al	1243	1952	-1.18968e+06	5	0	2	0	0	0	sbs_920_AC>TT_351975_351976,sbs_28854_TC>TA_351804_351805,sbs_20268_TA>GG_351803_351804,sbs_14408_CC>TT_460684_460655,sbs_23403_GA>GT_460745_460684,ind_1605_--->ATG_466965_460745,ind_1605_atg>---_467023_467022,
EPI_ISL_483471	2020-04-09	USA	29902	?	?	SEARCH Alliance San Diego with David Pride et al	1245	1954	-1.18968e+06	5	0	2	0	0	0	sbs_920_AC>TT_351975_351976,sbs_28854_TC>TA_351804_351805,sbs_20268_TA>GG_351803_351804,sbs_14408_CC>TT_460684_460655,sbs_23403_GA>GT_460745_460684,ind_1605_--->ATG_466965_460745,ind_1605_atg>---_467023_467022,
EPI_ISL_494440	2020-04-09	USA	29903	?	?	SEARCH Alliance San Diego with Tracy Basler et al	1246	1955	-1.18968e+06	5	0	2	0	0	0	sbs_920_AC>TT_351975_351976,sbs_28854_TC>TA_351804_351805,sbs_20268_TA>GG_351803_351804,sbs_14408_CC>TT_460684_460655,sbs_23403_GA>GT_460745_460684,ind_1605_--->ATG_466965_460745,ind_1605_atg>---_467023_467022,
EPI_ISL_494438	2020-04-09	USA	29903	?	?	SEARCH Alliance San Diego with Tracy Basler et al	1246	1955	-1.18968e+06	5	0	2	0	0	0	sbs_920_AC>TT_351975_351976,sbs_28854_TC>TA_351804_351805,sbs_20268_TA>GG_351803_351804,sbs_14408_CC>TT_460684_460655,sbs_23403_GA>GT_460745_460684,ind_1605_--->ATG_466965_460745,ind_1605_atg>---_467023_467022,
EPI_ISL_483349	2020-04-16	USA	29903	?	?	SEARCH Alliance San Diego with David Pride et al	1247	1956	-1.18968e+06	6	0	2	0	0	0	sbs_23449_TT>CA_351990_351992,sbs_920_AC>TT_351975_351976,sbs_28854_TC>TA_351804_351805,sbs_20268_TA>GG_351803_351804,sbs_14408_CC>TT_460684_460655,sbs_23403_GA>GT_460745_460684,ind_1605_--->ATG_466965_460745,ind_1605_atg>---_467023_467022,
EPI_ISL_483175	2020-04-09	USA	29901	?	?	SEARCH Alliance San Diego with David Pride et al	1245	1954	-1.18968e+06	6	0	2	0	0	0	sbs_23449_TT>CA_351990_351992,sbs_920_AC>TT_351975_351976,sbs_28854_TC>TA_351804_351805,sbs_20268_TA>GG_351803_351804,sbs_14408_CC>TT_460684_460655,sbs_23403_GA>GT_460745_460684,ind_1605_--->ATG_466965_460745,ind_1605_atg>---_467023_467022,
EPI_ISL_483459	2020-04-09	USA	29865	?	?	SEARCH Alliance San Diego with David Pride et al	1253	1969	-1.18968e+06	6	0	2	0	0	0	sbs_23449_TT>CA_351990_351992,sbs_920_AC>TT_351975_351976,sbs_28854_TC>TA_351804_351805,sbs_20268_TA>GG_351803_351804,sbs_14408_CC>TT_460684_460655,sbs_23403_GA>GT_460745_460684,ind_1605_--->ATG_466965_460745,ind_1605_atg>---_467023_467022,
EPI_ISL_786108	2020-11-16	USA	29854	?	?	S. Wesley Long et al	1497	2117	-1.18968e+06	12	0	2	7	0	0	sbs_9246_GC>TT_351994_538,sbs_14180_TT>CG_351994_538,sbs_16870_CC>TG_351994_538,sbs_23753_TA>GT_351994_538,sbs_23757_AC>TC_351994_538,sbs_28208_AT>CG_351994_538,sbs_28378_CG>AC_351994_538,sbs_920_AC>TT_351975_351976,sbs_28854_TC>TA_351804_351805,sbs_20268_TA>GG_351803_351804,sbs_14408_CC>TT_460684_460655,sbs_23403_GA>GT_460745_460684,ind_1605_--->ATG_466965_460745,ind_1605_atg>---_467023_467022,
EPI_ISL_788560	2020-08-24	USA	29866	?	?	S. Wesley Long et al	1450	2138	-1.1897e+06	15	0	2	7	0	0	sbs_799_AC>TG_351997_539,sbs_906_AC>TT_351997_539,sbs_15763_TC>TT_351997_539,sbs_26533_TC>TC_351997_539,sbs_26720_TG>TC_351997_539,sbs_27933_AG>TC_351997_539,sbs_29449_TG>TA_351997_539,sbs_2749_AC>TA_351994_351995,sbs_4582_AC>TG_351994_351995,sbs_28916_CG>TG_351994_351995,sbs_920_AC>TT_351975_351976,sbs_28854_TC>TA_351804_351805,sbs_20268_TA>GG_351803_351804,sbs_14408_CC>TT_460684_460655,sbs_2340…
EPI_ISL_789948	2020-09-16	USA	29867	?	?	S. Wesley Long et al	1284	1948	-1.18968e+06	9	0	2	1	0	0	sbs_26062_TT>GG_351997_540,sbs_2749_AC>TA_351994_351995,sbs_4582_AC>TG_351994_351995,sbs_28916_CG>TG_351994_351995,sbs_920_AC>TT_351975_351976,sbs_28854_TC>TA_351804_351805,sbs_20268_TA>GG_351803_351804,sbs_14408_CC>TT_460684_460655,sbs_23403_GA>GT_460745_460684,ind_1605_--->ATG_466965_460745,ind_1605_atg>---_467023_467022,
EPI_ISL_790145	2020-09-17	USA	29862	?	?	S. Wesley Long et al	1268	1930	-1.18968e+06	8	0	2	0	0	0	sbs_2749_AC>TA_351994_351995,sbs_4582_AC>TG_351994_351995,sbs_28916_CG>TG_351994_351995,sbs_920_AC>TT_351975_351976,sbs_28854_TC>TA_351804_351805,sbs_20268_TA>GG_351803_351804,sbs_14408_CC>TT_460684_460655,sbs_23403_GA>GT_460745_460684,ind_1605_--->ATG_466965_460745,ind_1605_atg>---_467023_467022,
EPI_ISL_788196	2020-08-28	USA	29891	?	?	S. Wesley Long et al	1243	1953	-1.1897e+06	14	1	2	6	1	0	sbs_5497_GC>TA_351998_542,sbs_11083_TG>TT_351998_542,sbs_14599_TC>TT_351998_542,sbs_17064_AG>TT_351998_542,sbs_17470_GC>TT_351998_542,sbs_29425_AG>TA_351998_542,mbs_25797_CA>TC_351998_542,sbs_2749_AC>TA_351994_351995,sbs_4582_AC>TG_351994_351995,sbs_28916_CG>TG_351994_351995,sbs_920_AC>TT_351975_351976,sbs_28854_TC>TA_351804_351805,sbs_20268_TA>GG_351803_351804,sbs_14408_CC>TT_460684_460655,sbs_2…
EPI_ISL_577587	2020-09-10	USA	29825	?	?	Blankenship HM et al	1317	1957	-1.18969e+06	12	0	2	3	0	0	sbs_2983_AC>TT_352001_543,sbs_9693_GC>TT_352001_543,sbs_12937_AA>GG_352001_543,sbs_19011_AC>TA_352000_352001,sbs_2749_AC>TA_351994_351995,sbs_4582_AC>TG_351994_351995,sbs_28916_CG>TG_351994_351995,sbs_920_AC>TT_351975_351976,sbs_28854_TC>TA_351804_351805,sbs_20268_TA>GG_351803_351804,sbs_14408_CC>TT_460684_460655,sbs_23403_GA>GT_460745_460684,ind_1605_--->ATG_466965_460745,ind_1605_atg>---_467023…
EPI_ISL_566020	2020-08-23	USA	29813	?	?	Blankenship HM et al	1473	2109	-1.18968e+06	11	0	2	2	0	0	sbs_10076_AT>CT_352001_544,sbs_20286_TT>CG_352001_544,sbs_19011_AC>TA_352000_352001,sbs_2749_AC>TA_351994_351995,sbs_4582_AC>TG_351994_351995,sbs_28916_CG>TG_351994_351995,sbs_920_AC>TT_351975_351976,sbs_28854_TC>TA_351804_351805,sbs_20268_TA>GG_351803_351804,sbs_14408_CC>TT_460684_460655,sbs_23403_GA>GT_460745_460684,ind_1605_--->ATG_466965_460745,ind_1605_atg>---_467023_467022,
EPI_ISL_784513	2020-11-14	USA	29867	?	?	S. Wesley Long et al	1484	2115	-1.18969e+06	17	0	2	7	0	0	sbs_920_AT>CT_352002_545,sbs_3944_AC>TA_352002_545,sbs_12521_TG>AG_352002_545,sbs_12556_AA>TA_352002_545,sbs_16209_CT>AA_352002_545,sbs_18129_AC>TA_352002_545,sbs_21796_GG>TT_352002_545,sbs_1121_AC>TC_352000_352002,sbs_1157_GG>AG_352000_352002,sbs_2749_AC>TA_351994_351995,sbs_4582_AC>TG_351994_351995,sbs_28916_CG>TG_351994_351995,sbs_920_AC>TT_351975_351976,sbs_28854_TC>TA_351804_351805,sbs_20268…
EPI_ISL_784905	2020-11-19	USA	29836	?	?	S. Wesley Long et al	1276	1945	-1.18969e+06	12	0	2	0	0	0	sbs_22747_TC>TT_352002_352003,sbs_29769_AC>TA_352002_352003,sbs_1121_AC>TC_352000_352002,sbs_1157_GG>AG_352000_352002,sbs_2749_AC>TA_351994_351995,sbs_4582_AC>TG_351994_351995,sbs_28916_CG>TG_351994_351995,sbs_920_AC>TT_351975_351976,sbs_28854_TC>TA_351804_351805,sbs_20268_TA>GG_351803_351804,sbs_14408_CC>TT_460684_460655,sbs_23403_GA>GT_460745_460684,ind_1605_--->ATG_466965_460745,ind_1605_atg>-…
EPI_ISL_783734	2020-11-23	USA	29889	?	?	S. Wesley Long et al	1244	1955	-1.18969e+06	13	0	2	1	0	0	sbs_10202_GC>TT_352003_547,sbs_22747_TC>TT_352002_352003,sbs_29769_AC>TA_352002_352003,sbs_1121_AC>TC_352000_352002,sbs_1157_GG>AG_352000_352002,sbs_2749_AC>TA_351994_351995,sbs_4582_AC>TG_351994_351995,sbs_28916_CG>TG_351994_351995,sbs_920_AC>TT_351975_351976,sbs_28854_TC>TA_351804_351805,sbs_20268_TA>GG_351803_351804,sbs_14408_CC>TT_460684_460655,sbs_23403_GA>GT_460745_460684,ind_1605_--->ATG_4…
EPI_ISL_784655	2020-11-17	USA	29867	?	?	S. Wesley Long et al	1260	1977	-1.18969e+06	14	0	2	5	0	0	sbs_2343_AT>CC_352004_548,sbs_3206_AG>TA_352004_548,sbs_12781_AC>TA_352004_548,sbs_20915_AG>AA_352004_548,sbs_26058_AC>TA_352004_548,sbs_29477_TG>TA_351999_352004,sbs_2749_AC>TA_351994_351995,sbs_4582_AC>TG_351994_351995,sbs_28916_CG>TG_351994_351995,sbs_920_AC>TT_351975_351976,sbs_28854_TC>TA_351804_351805,sbs_20268_TA>GG_351803_351804,sbs_14408_CC>TT_460684_460655,sbs_23403_GA>GT_460745_460684,…
EPI_ISL_746972	2020-11-12	USA	29897	?	?	Erin Young et al	1514	2207	-1.18969e+06	13	0	2	3	0	0	sbs_11916_TC>TA_352006_549,sbs_23868_GG>TA_352006_549,sbs_28907_TG>AG_352006_549,sbs_29864_AG>AA_352004_352005,sbs_29477_TG>TA_351999_352004,sbs_2749_AC>TA_351994_351995,sbs_4582_AC>TG_351994_351995,sbs_28916_CG>TG_351994_351995,sbs_920_AC>TT_351975_351976,sbs_28854_TC>TA_351804_351805,sbs_20268_TA>GG_351803_351804,sbs_14408_CC>TT_460684_460655,sbs_23403_GA>GT_460745_460684,ind_1605_--->ATG_46696…
EPI_ISL_723508	2020-11-14	USA	29894	?	?	Virginia DCLS et al	1252	1953	-1.18969e+06	10	1	2	0	1	0	mbs_21304_CG>AA_352006_550,sbs_29864_AG>AA_352004_352005,sbs_29477_TG>TA_351999_352004,sbs_2749_AC>TA_351994_351995,sbs_4582_AC>TG_351994_351995,sbs_28916_CG>TG_351994_351995,sbs_920_AC>TT_351975_351976,sbs_28854_TC>TA_351804_351805,sbs_20268_TA>GG_351803_351804,sbs_14408_CC>TT_460684_460655,sbs_23403_GA>GT_460745_460684,ind_1605_--->ATG_466965_460745,ind_1605_atg>---_467023_467022,
EPI_ISL_788187	2020-08-29	USA	29902	?	?	S. Wesley Long et al	1252	1959	-1.18969e+06	12	0	2	2	0	0	sbs_583_TC>TC_352005_551,sbs_14195_AC>TT_352005_551,sbs_29864_AG>AA_352004_352005,sbs_29477_TG>TA_351999_352004,sbs_2749_AC>TA_351994_351995,sbs_4582_AC>TG_351994_351995,sbs_28916_CG>TG_351994_351995,sbs_920_AC>TT_351975_351976,sbs_28854_TC>TA_351804_351805,sbs_20268_TA>GG_351803_351804,sbs_14408_CC>TT_460684_460655,sbs_23403_GA>GT_460745_460684,ind_1605_--->ATG_466965_460745,ind_1605_atg>---_467…
EPI_ISL_635513	2020-06-08	Mexico	29832	?	?	SEARCH Alliance San Diego with Idanya Rub챠 Seraf챠n Higuera et al	1296	1910	-1.18968e+06	7	0	2	1	0	0	sbs_9924_GC>TA_352013_552,sbs_7768_TC>TC_352009_352010,sbs_11575_TC>TA_352008_352009,sbs_28854_TC>TA_351804_351805,sbs_20268_TA>GG_351803_351804,sbs_14408_CC>TT_460684_460655,sbs_23403_GA>GT_460745_460684,ind_1605_--->ATG_466965_460745,ind_1605_atg>---_467023_467022,
EPI_ISL_468472	2020-05-05	USA	29856	?	?	CZB Cliahub Consortium et al	1278	1923	-1.18969e+06	12	0	2	4	0	0	sbs_466_CC>TT_352017_553,sbs_7119_TC>TT_352017_553,sbs_16394_CC>TA_352017_553,sbs_29095_TC>TG_352017_553,sbs_19029_AC>TG_352016_352017,sbs_7768_TT>CC_352015_352016,sbs_7768_TC>TC_352009_352010,sbs_11575_TC>TA_352008_352009,sbs_28854_TC>TA_351804_351805,sbs_20268_TA>GG_351803_351804,sbs_14408_CC>TT_460684_460655,sbs_23403_GA>GT_460745_460684,ind_1605_--->ATG_466965_460745,ind_1605_atg>---_467023_4…
EPI_ISL_635480	2020-05-14	Mexico	29893	?	?	SEARCH Alliance San Diego with Idanya Rub챠 Seraf챠n Higuera et al	1291	1978	-1.18968e+06	8	0	2	0	0	0	sbs_19029_AC>TG_352016_352017,sbs_7768_TT>CC_352015_352016,sbs_7768_TC>TC_352009_352010,sbs_11575_TC>TA_352008_352009,sbs_28854_TC>TA_351804_351805,sbs_20268_TA>GG_351803_351804,sbs_14408_CC>TT_460684_460655,sbs_23403_GA>GT_460745_460684,ind_1605_--->ATG_466965_460745,ind_1605_atg>---_467023_467022,
EPI_ISL_496357	2020-04-24	Mexico	29855	?	?	SEARCH Alliance San Diego with Samuel Navarro Alvarez et al	1438	2129	-1.18968e+06	8	0	2	0	0	0	sbs_19029_AC>TG_352016_352017,sbs_7768_TT>CC_352015_352016,sbs_7768_TC>TC_352009_352010,sbs_11575_TC>TA_352008_352009,sbs_28854_TC>TA_351804_351805,sbs_20268_TA>GG_351803_351804,sbs_14408_CC>TT_460684_460655,sbs_23403_GA>GT_460745_460684,ind_1605_--->ATG_466965_460745,ind_1605_atg>---_467023_467022,
EPI_ISL_635485	2020-05-16	Mexico	29892	?	?	SEARCH Alliance San Diego with Idanya Rub챠 Seraf챠n Higuera et al	1690	2379	-1.18968e+06	11	0	2	3	0	0	sbs_8320_CC>TC_352019_556,sbs_28178_TG>TG_352019_556,sbs_29595_AT>CA_352019_556,sbs_19029_AC>TG_352016_352017,sbs_7768_TT>CC_352015_352016,sbs_7768_TC>TC_352009_352010,sbs_11575_TC>TA_352008_352009,sbs_28854_TC>TA_351804_351805,sbs_20268_TA>GG_351803_351804,sbs_14408_CC>TT_460684_460655,sbs_23403_GA>GT_460745_460684,ind_1605_--->ATG_466965_460745,ind_1605_atg>---_467023_467022,
EPI_ISL_635497	2020-05-26	Mexico	29893	?	?	SEARCH Alliance San Diego with Idanya Rub챠 Seraf챠n Higuera et al	1265	1954	-1.18968e+06	10	0	2	2	0	0	sbs_15054_CT>CA_352021_557,sbs_18115_AC>TA_352021_557,sbs_1288_GC>TG_352020_352021,sbs_7768_TT>CC_352015_352016,sbs_7768_TC>TC_352009_352010,sbs_11575_TC>TA_352008_352009,sbs_28854_TC>TA_351804_351805,sbs_20268_TA>GG_351803_351804,sbs_14408_CC>TT_460684_460655,sbs_23403_GA>GT_460745_460684,ind_1605_--->ATG_466965_460745,ind_1605_atg>---_467023_467022,
EPI_ISL_437575	2020-04-06	USA	29891	?	?	SEARCH Alliance San Diego with Michael Quigley et al	1317	2006	-1.18968e+06	8	0	2	0	0	0	sbs_1288_GC>TG_352020_352021,sbs_7768_TT>CC_352015_352016,sbs_7768_TC>TC_352009_352010,sbs_11575_TC>TA_352008_352009,sbs_28854_TC>TA_351804_351805,sbs_20268_TA>GG_351803_351804,sbs_14408_CC>TT_460684_460655,sbs_23403_GA>GT_460745_460684,ind_1605_--->ATG_466965_460745,ind_1605_atg>---_467023_467022,
EPI_ISL_635488	2020-05-20	Mexico	29863	?	?	SEARCH Alliance San Diego with Idanya Rub챠 Seraf챠n Higuera et al	2283	2986	-1.18968e+06	11	0	2	3	0	0	sbs_29254_CG>TG_352023_559,sbs_29326_TT>CT_352023_559,sbs_29595_AT>CA_352023_559,sbs_1288_GC>TG_352020_352021,sbs_7768_TT>CC_352015_352016,sbs_7768_TC>TC_352009_352010,sbs_11575_TC>TA_352008_352009,sbs_28854_TC>TA_351804_351805,sbs_20268_TA>GG_351803_351804,sbs_14408_CC>TT_460684_460655,sbs_23403_GA>GT_460745_460684,ind_1605_--->ATG_466965_460745,ind_1605_atg>---_467023_467022,
EPI_ISL_496362	2020-04-22	Mexico	29890	?	?	SEARCH Alliance San Diego with Samuel Navarro Alvarez et al	1260	1951	-1.18968e+06	8	0	2	0	0	0	sbs_1288_GC>TG_352020_352021,sbs_7768_TT>CC_352015_352016,sbs_7768_TC>TC_352009_352010,sbs_11575_TC>TA_352008_352009,sbs_28854_TC>TA_351804_351805,sbs_20268_TA>GG_351803_351804,sbs_14408_CC>TT_460684_460655,sbs_23403_GA>GT_460745_460684,ind_1605_--->ATG_466965_460745,ind_1605_atg>---_467023_467022,
EPI_ISL_648395	2020-10-07	USA	29845	?	?	CZB Cliahub Consortium et al	1271	1915	-1.18968e+06	11	0	2	4	0	0	sbs_13180_GT>CC_352020_561,sbs_25695_TT>CG_352020_561,sbs_27944_AC>TC_352020_561,sbs_27994_GA>GT_352020_561,sbs_7768_TT>CC_352015_352016,sbs_7768_TC>TC_352009_352010,sbs_11575_TC>TA_352008_352009,sbs_28854_TC>TA_351804_351805,sbs_20268_TA>GG_351803_351804,sbs_14408_CC>TT_460684_460655,sbs_23403_GA>GT_460745_460684,ind_1605_--->ATG_466965_460745,ind_1605_atg>---_467023_467022,
EPI_ISL_496376	2020-04-29	Mexico	29894	?	?	SEARCH Alliance San Diego with Samuel Navarro Alvarez et al	1297	1984	-1.18969e+06	8	0	2	2	0	0	sbs_14653_TG>TT_352025_562,sbs_19072_TG>TA_352025_562,sbs_7768_TC>TC_352009_352010,sbs_11575_TC>TA_352008_352009,sbs_28854_TC>TA_351804_351805,sbs_20268_TA>GG_351803_351804,sbs_14408_CC>TT_460684_460655,sbs_23403_GA>GT_460745_460684,ind_1605_--->ATG_466965_460745,ind_1605_atg>---_467023_467022,
EPI_ISL_496349	2020-04-28	Mexico	29861	?	?	SEARCH Alliance San Diego with Samuel Navarro Alvarez et al	1385	2077	-1.18968e+06	6	0	2	0	0	0	sbs_7768_TC>TC_352009_352010,sbs_11575_TC>TA_352008_352009,sbs_28854_TC>TA_351804_351805,sbs_20268_TA>GG_351803_351804,sbs_14408_CC>TT_460684_460655,sbs_23403_GA>GT_460745_460684,ind_1605_--->ATG_466965_460745,ind_1605_atg>---_467023_467022,
EPI_ISL_496375	2020-04-29	Mexico	29865	?	?	SEARCH Alliance San Diego with Samuel Navarro Alvarez et al	1281	1977	-1.18969e+06	8	0	2	2	0	0	sbs_17470_GC>TT_352027_564,sbs_19962_CG>TA_352027_564,sbs_7768_TC>TC_352009_352010,sbs_11575_TC>TA_352008_352009,sbs_28854_TC>TA_351804_351805,sbs_20268_TA>GG_351803_351804,sbs_14408_CC>TT_460684_460655,sbs_23403_GA>GT_460745_460684,ind_1605_--->ATG_466965_460745,ind_1605_atg>---_467023_467022,
EPI_ISL_496363	2020-04-22	Mexico	29891	?	?	SEARCH Alliance San Diego with Samuel Navarro Alvarez et al	1263	1950	-1.18968e+06	6	0	2	0	0	0	sbs_7768_TC>TC_352009_352010,sbs_11575_TC>TA_352008_352009,sbs_28854_TC>TA_351804_351805,sbs_20268_TA>GG_351803_351804,sbs_14408_CC>TT_460684_460655,sbs_23403_GA>GT_460745_460684,ind_1605_--->ATG_466965_460745,ind_1605_atg>---_467023_467022,
EPI_ISL_509212	2020-07-17	USA	29849	13	Male	Brendan L. O'Connell et al	1353	2044	-1.18969e+06	15	0	2	0	0	0	sbs_3949_AT>CG_352024_352028,sbs_10228_TC>TA_352024_352028,sbs_10480_AT>CG_352024_352028,sbs_20761_AA>GC_352024_352028,sbs_21850_AG>TA_352024_352028,sbs_22289_TG>TC_352024_352028,sbs_27484_TT>CT_352024_352028,sbs_27600_AC>TG_352024_352028,sbs_27945_CC>TA_352024_352028,sbs_7768_TC>TC_352009_352010,sbs_11575_TC>TA_352008_352009,sbs_28854_TC>TA_351804_351805,sbs_20268_TA>GG_351803_351804,sbs_14408_C…
EPI_ISL_525998	2020-07-22	USA	29898	31	Male	Brendan L. O'Connell et al	1331	2015	-1.18969e+06	16	0	2	1	0	0	sbs_4651_CT>GG_352028_567,sbs_3949_AT>CG_352024_352028,sbs_10228_TC>TA_352024_352028,sbs_10480_AT>CG_352024_352028,sbs_20761_AA>GC_352024_352028,sbs_21850_AG>TA_352024_352028,sbs_22289_TG>TC_352024_352028,sbs_27484_TT>CT_352024_352028,sbs_27600_AC>TG_352024_352028,sbs_27945_CC>TA_352024_352028,sbs_7768_TC>TC_352009_352010,sbs_11575_TC>TA_352008_352009,sbs_28854_TC>TA_351804_351805,sbs_20268_TA>GG…
EPI_ISL_635524	2020-06-16	Mexico	29835	?	?	SEARCH Alliance San Diego with Idanya Rub챠 Seraf챠n Higuera et al	1301	1915	-1.18968e+06	10	0	2	0	0	0	sbs_2473_CA>GA_352014_352029,sbs_14154_AT>CT_352014_352029,sbs_20759_GC>TA_352014_352029,sbs_25500_CG>AA_352014_352029,sbs_7768_TC>TC_352009_352010,sbs_11575_TC>TA_352008_352009,sbs_28854_TC>TA_351804_351805,sbs_20268_TA>GG_351803_351804,sbs_14408_CC>TT_460684_460655,sbs_23403_GA>GT_460745_460684,ind_1605_--->ATG_466965_460745,ind_1605_atg>---_467023_467022,
EPI_ISL_635555	2020-07-02	Mexico	29849	?	?	SEARCH Alliance San Diego with Idanya Rub챠 Seraf챠n Higuera et al	1300	1994	-1.18968e+06	10	0	2	0	0	0	sbs_2473_CA>GA_352014_352029,sbs_14154_AT>CT_352014_352029,sbs_20759_GC>TA_352014_352029,sbs_25500_CG>AA_352014_352029,sbs_7768_TC>TC_352009_352010,sbs_11575_TC>TA_352008_352009,sbs_28854_TC>TA_351804_351805,sbs_20268_TA>GG_351803_351804,sbs_14408_CC>TT_460684_460655,sbs_23403_GA>GT_460745_460684,ind_1605_--->ATG_466965_460745,ind_1605_atg>---_467023_467022,
EPI_ISL_660962	2020-10-20	USA	29837	?	?	Craig S. Richmond et al	1276	1932	-1.1897e+06	14	0	2	1	0	0	sbs_20014_AG>TA_352031_570,sbs_8541_GC>TA_352030_352031,sbs_1820_AG>AG_352012_352030,sbs_1824_GC>TC_352012_352030,sbs_12243_CG>TT_352012_352030,sbs_15848_AC>TT_352012_352030,sbs_25593_AG>TA_352012_352030,sbs_26013_TC>TA_352012_352030,sbs_7768_TC>TC_352009_352010,sbs_11575_TC>TA_352008_352009,sbs_28854_TC>TA_351804_351805,sbs_20268_TA>GG_351803_351804,sbs_14408_CC>TT_460684_460655,sbs_23403_GA>GT_…
EPI_ISL_803465	2020-10-26	USA	29862	?	?	Kelsey R. Florek et al	1281	1936	-1.18969e+06	13	0	2	0	0	0	sbs_8541_GC>TA_352030_352031,sbs_1820_AG>AG_352012_352030,sbs_1824_GC>TC_352012_352030,sbs_12243_CG>TT_352012_352030,sbs_15848_AC>TT_352012_352030,sbs_25593_AG>TA_352012_352030,sbs_26013_TC>TA_352012_352030,sbs_7768_TC>TC_352009_352010,sbs_11575_TC>TA_352008_352009,sbs_28854_TC>TA_351804_351805,sbs_20268_TA>GG_351803_351804,sbs_14408_CC>TT_460684_460655,sbs_23403_GA>GT_460745_460684,ind_1605_--->…
EPI_ISL_803261	2020-10-05	USA	29861	?	?	Kelsey R. Florek et al	1272	1935	-1.18969e+06	13	0	2	0	0	0	sbs_25494_CG>TA_352032_352033,sbs_1820_AG>AG_352012_352030,sbs_1824_GC>TC_352012_352030,sbs_12243_CG>TT_352012_352030,sbs_15848_AC>TT_352012_352030,sbs_25593_AG>TA_352012_352030,sbs_26013_TC>TA_352012_352030,sbs_7768_TC>TC_352009_352010,sbs_11575_TC>TA_352008_352009,sbs_28854_TC>TA_351804_351805,sbs_20268_TA>GG_351803_351804,sbs_14408_CC>TT_460684_460655,sbs_23403_GA>GT_460745_460684,ind_1605_---…
EPI_ISL_803262	2020-10-05	USA	29825	?	?	Kelsey R. Florek et al	1287	1947	-1.18969e+06	13	0	2	0	0	0	sbs_25494_CG>TA_352032_352033,sbs_1820_AG>AG_352012_352030,sbs_1824_GC>TC_352012_352030,sbs_12243_CG>TT_352012_352030,sbs_15848_AC>TT_352012_352030,sbs_25593_AG>TA_352012_352030,sbs_26013_TC>TA_352012_352030,sbs_7768_TC>TC_352009_352010,sbs_11575_TC>TA_352008_352009,sbs_28854_TC>TA_351804_351805,sbs_20268_TA>GG_351803_351804,sbs_14408_CC>TT_460684_460655,sbs_23403_GA>GT_460745_460684,ind_1605_---…
EPI_ISL_803268	2020-10-05	USA	29850	?	?	Kelsey R. Florek et al	1263	1932	-1.18969e+06	13	0	2	0	0	0	sbs_25494_CG>TA_352032_352033,sbs_1820_AG>AG_352012_352030,sbs_1824_GC>TC_352012_352030,sbs_12243_CG>TT_352012_352030,sbs_15848_AC>TT_352012_352030,sbs_25593_AG>TA_352012_352030,sbs_26013_TC>TA_352012_352030,sbs_7768_TC>TC_352009_352010,sbs_11575_TC>TA_352008_352009,sbs_28854_TC>TA_351804_351805,sbs_20268_TA>GG_351803_351804,sbs_14408_CC>TT_460684_460655,sbs_23403_GA>GT_460745_460684,ind_1605_---…
EPI_ISL_541590	2020-09-12	USA	29782	?	?	Gage Moreno et al	1327	1948	-1.18969e+06	13	0	2	1	0	0	sbs_20374_GA>GT_352032_575,sbs_1820_AG>AG_352012_352030,sbs_1824_GC>TC_352012_352030,sbs_12243_CG>TT_352012_352030,sbs_15848_AC>TT_352012_352030,sbs_25593_AG>TA_352012_352030,sbs_26013_TC>TA_352012_352030,sbs_7768_TC>TC_352009_352010,sbs_11575_TC>TA_352008_352009,sbs_28854_TC>TA_351804_351805,sbs_20268_TA>GG_351803_351804,sbs_14408_CC>TT_460684_460655,sbs_23403_GA>GT_460745_460684,ind_1605_--->AT…
EPI_ISL_789946	2020-09-24	USA	29842	?	?	S. Wesley Long et al	1283	1951	-1.18969e+06	11	0	2	5	0	0	sbs_541_TC>AG_352011_576,sbs_11114_GG>TG_352011_576,sbs_12651_AC>TA_352011_576,sbs_20428_TC>TC_352011_576,sbs_25354_TG>TC_352011_576,sbs_7768_TC>TC_352009_352010,sbs_11575_TC>TA_352008_352009,sbs_28854_TC>TA_351804_351805,sbs_20268_TA>GG_351803_351804,sbs_14408_CC>TT_460684_460655,sbs_23403_GA>GT_460745_460684,ind_1605_--->ATG_466965_460745,ind_1605_atg>---_467023_467022,
EPI_ISL_635823	2020-07-30	USA	29864	?	?	SEARCH Alliance San Diego with Tracy Basler et al	1261	1979	-1.18969e+06	12	0	2	1	0	0	sbs_5616_CA>GG_352036_577,sbs_8634_AT>CA_352035_352036,sbs_14907_AT>CG_352035_352036,sbs_18148_AG>TG_352035_352036,sbs_28344_AC>TT_352035_352036,sbs_28677_AC>TT_352035_352036,sbs_7768_TC>TC_352009_352010,sbs_11575_TC>TA_352008_352009,sbs_28854_TC>TA_351804_351805,sbs_20268_TA>GG_351803_351804,sbs_14408_CC>TT_460684_460655,sbs_23403_GA>GT_460745_460684,ind_1605_--->ATG_466965_460745,ind_1605_atg>-…
EPI_ISL_635864	2020-08-20	USA	29856	?	?	SEARCH Alliance San Diego with Tracy Basler et al	1533	2245	-1.18969e+06	12	0	2	0	0	0	sbs_6786_AC>TT_352036_352037,sbs_8634_AT>CA_352035_352036,sbs_14907_AT>CG_352035_352036,sbs_18148_AG>TG_352035_352036,sbs_28344_AC>TT_352035_352036,sbs_28677_AC>TT_352035_352036,sbs_7768_TC>TC_352009_352010,sbs_11575_TC>TA_352008_352009,sbs_28854_TC>TA_351804_351805,sbs_20268_TA>GG_351803_351804,sbs_14408_CC>TT_460684_460655,sbs_23403_GA>GT_460745_460684,ind_1605_--->ATG_466965_460745,ind_1605_at…
EPI_ISL_635800	2020-08-26	USA	29864	?	?	SEARCH Alliance San Diego with Tracy Basler et al	1592	2302	-1.18969e+06	13	0	2	1	0	0	sbs_27752_AC>TA_352038_579,sbs_6786_AC>TT_352036_352037,sbs_8634_AT>CA_352035_352036,sbs_14907_AT>CG_352035_352036,sbs_18148_AG>TG_352035_352036,sbs_28344_AC>TT_352035_352036,sbs_28677_AC>TT_352035_352036,sbs_7768_TC>TC_352009_352010,sbs_11575_TC>TA_352008_352009,sbs_28854_TC>TA_351804_351805,sbs_20268_TA>GG_351803_351804,sbs_14408_CC>TT_460684_460655,sbs_23403_GA>GT_460745_460684,ind_1605_--->AT…
EPI_ISL_753409	2020-11-22	USA	29959	?	Female	Gai et al et al	1266	1975	-1.18969e+06	15	0	3	1	0	0	sbs_18508_AC>TT_352040_580,sbs_713_TG>TG_352039_352040,sbs_3736_AC>TC_352039_352040,ind_29739_CACGCGGAGT>----------_352039_352040,sbs_6786_AC>TT_352036_352037,sbs_8634_AT>CA_352035_352036,sbs_14907_AT>CG_352035_352036,sbs_18148_AG>TG_352035_352036,sbs_28344_AC>TT_352035_352036,sbs_28677_AC>TT_352035_352036,sbs_7768_TC>TC_352009_352010,sbs_11575_TC>TA_352008_352009,sbs_28854_TC>TA_351804_351805,sb…
EPI_ISL_738737	2020-11-29	USA	29839	?	?	CZB Cliahub Consortium et al	1299	1935	-1.18969e+06	15	0	3	0	0	0	sbs_17721_TG>TG_352040_352041,sbs_713_TG>TG_352039_352040,sbs_3736_AC>TC_352039_352040,ind_29739_CACGCGGAGT>----------_352039_352040,sbs_6786_AC>TT_352036_352037,sbs_8634_AT>CA_352035_352036,sbs_14907_AT>CG_352035_352036,sbs_18148_AG>TG_352035_352036,sbs_28344_AC>TT_352035_352036,sbs_28677_AC>TT_352035_352036,sbs_7768_TC>TC_352009_352010,sbs_11575_TC>TA_352008_352009,sbs_28854_TC>TA_351804_351805…
EPI_ISL_738739	2020-11-29	USA	29839	?	?	CZB Cliahub Consortium et al	1301	1936	-1.18969e+06	16	0	3	0	0	0	sbs_823_TC>TG_352042_352043,sbs_17721_TG>TG_352040_352041,sbs_713_TG>TG_352039_352040,sbs_3736_AC>TC_352039_352040,ind_29739_CACGCGGAGT>----------_352039_352040,sbs_6786_AC>TT_352036_352037,sbs_8634_AT>CA_352035_352036,sbs_14907_AT>CG_352035_352036,sbs_18148_AG>TG_352035_352036,sbs_28344_AC>TT_352035_352036,sbs_28677_AC>TT_352035_352036,sbs_7768_TC>TC_352009_352010,sbs_11575_TC>TA_352008_352009,s…
EPI_ISL_738736	2020-11-29	USA	29837	?	?	CZB Cliahub Consortium et al	1302	1933	-1.18969e+06	16	0	3	0	0	0	sbs_823_TC>TG_352042_352043,sbs_17721_TG>TG_352040_352041,sbs_713_TG>TG_352039_352040,sbs_3736_AC>TC_352039_352040,ind_29739_CACGCGGAGT>----------_352039_352040,sbs_6786_AC>TT_352036_352037,sbs_8634_AT>CA_352035_352036,sbs_14907_AT>CG_352035_352036,sbs_18148_AG>TG_352035_352036,sbs_28344_AC>TT_352035_352036,sbs_28677_AC>TT_352035_352036,sbs_7768_TC>TC_352009_352010,sbs_11575_TC>TA_352008_352009,s…
EPI_ISL_738734	2020-11-27	USA	29829	?	?	CZB Cliahub Consortium et al	1294	1925	-1.18969e+06	15	0	3	0	0	0	sbs_17721_TG>TG_352040_352041,sbs_713_TG>TG_352039_352040,sbs_3736_AC>TC_352039_352040,ind_29739_CACGCGGAGT>----------_352039_352040,sbs_6786_AC>TT_352036_352037,sbs_8634_AT>CA_352035_352036,sbs_14907_AT>CG_352035_352036,sbs_18148_AG>TG_352035_352036,sbs_28344_AC>TT_352035_352036,sbs_28677_AC>TT_352035_352036,sbs_7768_TC>TC_352009_352010,sbs_11575_TC>TA_352008_352009,sbs_28854_TC>TA_351804_351805…
EPI_ISL_738740	2020-11-29	USA	29805	?	?	CZB Cliahub Consortium et al	1309	1951	-1.18969e+06	15	0	3	0	0	0	sbs_17721_TG>TG_352040_352041,sbs_713_TG>TG_352039_352040,sbs_3736_AC>TC_352039_352040,ind_29739_CACGCGGAGT>----------_352039_352040,sbs_6786_AC>TT_352036_352037,sbs_8634_AT>CA_352035_352036,sbs_14907_AT>CG_352035_352036,sbs_18148_AG>TG_352035_352036,sbs_28344_AC>TT_352035_352036,sbs_28677_AC>TT_352035_352036,sbs_7768_TC>TC_352009_352010,sbs_11575_TC>TA_352008_352009,sbs_28854_TC>TA_351804_351805…
EPI_ISL_738741	2020-11-27	USA	29802	?	?	CZB Cliahub Consortium et al	1314	1950	-1.18969e+06	15	0	3	0	0	0	sbs_17721_TG>TG_352040_352041,sbs_713_TG>TG_352039_352040,sbs_3736_AC>TC_352039_352040,ind_29739_CACGCGGAGT>----------_352039_352040,sbs_6786_AC>TT_352036_352037,sbs_8634_AT>CA_352035_352036,sbs_14907_AT>CG_352035_352036,sbs_18148_AG>TG_352035_352036,sbs_28344_AC>TT_352035_352036,sbs_28677_AC>TT_352035_352036,sbs_7768_TC>TC_352009_352010,sbs_11575_TC>TA_352008_352009,sbs_28854_TC>TA_351804_351805…
EPI_ISL_738735	2020-11-27	USA	29802	?	?	CZB Cliahub Consortium et al	1314	1952	-1.18969e+06	15	0	3	0	0	0	sbs_17721_TG>TG_352040_352041,sbs_713_TG>TG_352039_352040,sbs_3736_AC>TC_352039_352040,ind_29739_CACGCGGAGT>----------_352039_352040,sbs_6786_AC>TT_352036_352037,sbs_8634_AT>CA_352035_352036,sbs_14907_AT>CG_352035_352036,sbs_18148_AG>TG_352035_352036,sbs_28344_AC>TT_352035_352036,sbs_28677_AC>TT_352035_352036,sbs_7768_TC>TC_352009_352010,sbs_11575_TC>TA_352008_352009,sbs_28854_TC>TA_351804_351805…
EPI_ISL_738732	2020-11-27	USA	29803	?	?	CZB Cliahub Consortium et al	1312	1949	-1.18969e+06	15	0	3	0	0	0	sbs_17721_TG>TG_352040_352041,sbs_713_TG>TG_352039_352040,sbs_3736_AC>TC_352039_352040,ind_29739_CACGCGGAGT>----------_352039_352040,sbs_6786_AC>TT_352036_352037,sbs_8634_AT>CA_352035_352036,sbs_14907_AT>CG_352035_352036,sbs_18148_AG>TG_352035_352036,sbs_28344_AC>TT_352035_352036,sbs_28677_AC>TT_352035_352036,sbs_7768_TC>TC_352009_352010,sbs_11575_TC>TA_352008_352009,sbs_28854_TC>TA_351804_351805…
EPI_ISL_738733	2020-12-03	USA	29802	?	?	CZB Cliahub Consortium et al	1472	2071	-1.18969e+06	15	0	3	0	0	0	sbs_17721_TG>TG_352040_352041,sbs_713_TG>TG_352039_352040,sbs_3736_AC>TC_352039_352040,ind_29739_CACGCGGAGT>----------_352039_352040,sbs_6786_AC>TT_352036_352037,sbs_8634_AT>CA_352035_352036,sbs_14907_AT>CG_352035_352036,sbs_18148_AG>TG_352035_352036,sbs_28344_AC>TT_352035_352036,sbs_28677_AC>TT_352035_352036,sbs_7768_TC>TC_352009_352010,sbs_11575_TC>TA_352008_352009,sbs_28854_TC>TA_351804_351805…
EPI_ISL_738731	2020-12-03	USA	29803	?	?	CZB Cliahub Consortium et al	1313	1950	-1.18969e+06	16	0	3	1	0	0	sbs_26320_AT>CT_352050_590,sbs_17721_TG>TG_352040_352041,sbs_713_TG>TG_352039_352040,sbs_3736_AC>TC_352039_352040,ind_29739_CACGCGGAGT>----------_352039_352040,sbs_6786_AC>TT_352036_352037,sbs_8634_AT>CA_352035_352036,sbs_14907_AT>CG_352035_352036,sbs_18148_AG>TG_352035_352036,sbs_28344_AC>TT_352035_352036,sbs_28677_AC>TT_352035_352036,sbs_7768_TC>TC_352009_352010,sbs_11575_TC>TA_352008_352009,sb…
EPI_ISL_738738	2020-11-27	USA	29803	?	?	CZB Cliahub Consortium et al	1311	1949	-1.18969e+06	15	0	3	0	0	0	sbs_17721_TG>TG_352040_352041,sbs_713_TG>TG_352039_352040,sbs_3736_AC>TC_352039_352040,ind_29739_CACGCGGAGT>----------_352039_352040,sbs_6786_AC>TT_352036_352037,sbs_8634_AT>CA_352035_352036,sbs_14907_AT>CG_352035_352036,sbs_18148_AG>TG_352035_352036,sbs_28344_AC>TT_352035_352036,sbs_28677_AC>TT_352035_352036,sbs_7768_TC>TC_352009_352010,sbs_11575_TC>TA_352008_352009,sbs_28854_TC>TA_351804_351805…
EPI_ISL_635576	2020-07-24	Mexico	29893	?	?	SEARCH Alliance San Diego with Idanya Rub챠 Seraf챠n Higuera et al	1271	1958	-1.18969e+06	12	0	2	0	0	0	sbs_6786_AC>TT_352036_352037,sbs_8634_AT>CA_352035_352036,sbs_14907_AT>CG_352035_352036,sbs_18148_AG>TG_352035_352036,sbs_28344_AC>TT_352035_352036,sbs_28677_AC>TT_352035_352036,sbs_7768_TC>TC_352009_352010,sbs_11575_TC>TA_352008_352009,sbs_28854_TC>TA_351804_351805,sbs_20268_TA>GG_351803_351804,sbs_14408_CC>TT_460684_460655,sbs_23403_GA>GT_460745_460684,ind_1605_--->ATG_466965_460745,ind_1605_at…
EPI_ISL_494433	2020-04-24	USA	29903	?	?	SEARCH Alliance San Diego with Tracy Basler et al	1247	1958	-1.18968e+06	6	0	2	0	0	0	sbs_7768_TC>TC_352009_352010,sbs_11575_TC>TA_352008_352009,sbs_28854_TC>TA_351804_351805,sbs_20268_TA>GG_351803_351804,sbs_14408_CC>TT_460684_460655,sbs_23403_GA>GT_460745_460684,ind_1605_--->ATG_466965_460745,ind_1605_atg>---_467023_467022,
EPI_ISL_635894	2020-08-19	USA	29864	?	?	SEARCH Alliance San Diego with Tracy Basler et al	1532	2248	-1.18968e+06	8	0	2	0	0	0	sbs_2035_TG>TG_352056_352057,sbs_2143_CC>TG_352053_352054,sbs_7768_TC>TC_352009_352010,sbs_11575_TC>TA_352008_352009,sbs_28854_TC>TA_351804_351805,sbs_20268_TA>GG_351803_351804,sbs_14408_CC>TT_460684_460655,sbs_23403_GA>GT_460745_460684,ind_1605_--->ATG_466965_460745,ind_1605_atg>---_467023_467022,
EPI_ISL_635879	2020-08-24	USA	29852	?	?	SEARCH Alliance San Diego with Tracy Basler et al	1429	2143	-1.18968e+06	9	0	3	1	0	1	sbs_22243_TA>CG_352064_595,ind_29472_TGGATG>------_352064_595,sbs_2035_TG>TG_352056_352057,sbs_2143_CC>TG_352053_352054,sbs_7768_TC>TC_352009_352010,sbs_11575_TC>TA_352008_352009,sbs_28854_TC>TA_351804_351805,sbs_20268_TA>GG_351803_351804,sbs_14408_CC>TT_460684_460655,sbs_23403_GA>GT_460745_460684,ind_1605_--->ATG_466965_460745,ind_1605_atg>---_467023_467022,
EPI_ISL_635893	2020-08-19	USA	29864	?	?	SEARCH Alliance San Diego with Tracy Basler et al	1402	2117	-1.18968e+06	8	0	2	0	0	0	sbs_2035_TG>TG_352056_352057,sbs_2143_CC>TG_352053_352054,sbs_7768_TC>TC_352009_352010,sbs_11575_TC>TA_352008_352009,sbs_28854_TC>TA_351804_351805,sbs_20268_TA>GG_351803_351804,sbs_14408_CC>TT_460684_460655,sbs_23403_GA>GT_460745_460684,ind_1605_--->ATG_466965_460745,ind_1605_atg>---_467023_467022,
EPI_ISL_648917	2020-08-20	USA	29849	?	?	SEARCH Alliance San Diego with Tracy Basler et al	2138	2861	-1.18969e+06	10	0	2	1	0	0	sbs_25390_AC>TT_352065_597,sbs_625_AG>TG_352062_352065,sbs_2035_TG>TG_352056_352057,sbs_2143_CC>TG_352053_352054,sbs_7768_TC>TC_352009_352010,sbs_11575_TC>TA_352008_352009,sbs_28854_TC>TA_351804_351805,sbs_20268_TA>GG_351803_351804,sbs_14408_CC>TT_460684_460655,sbs_23403_GA>GT_460745_460684,ind_1605_--->ATG_466965_460745,ind_1605_atg>---_467023_467022,
EPI_ISL_635877	2020-08-19	USA	29864	?	?	SEARCH Alliance San Diego with Tracy Basler et al	1304	2023	-1.18969e+06	9	0	2	0	0	0	sbs_625_AG>TG_352062_352065,sbs_2035_TG>TG_352056_352057,sbs_2143_CC>TG_352053_352054,sbs_7768_TC>TC_352009_352010,sbs_11575_TC>TA_352008_352009,sbs_28854_TC>TA_351804_351805,sbs_20268_TA>GG_351803_351804,sbs_14408_CC>TT_460684_460655,sbs_23403_GA>GT_460745_460684,ind_1605_--->ATG_466965_460745,ind_1605_atg>---_467023_467022,
EPI_ISL_635886	2020-08-19	USA	29854	?	?	SEARCH Alliance San Diego with Tracy Basler et al	1541	2254	-1.18969e+06	10	0	2	1	0	0	sbs_29554_GG>TC_352067_599,sbs_625_AG>TG_352062_352065,sbs_2035_TG>TG_352056_352057,sbs_2143_CC>TG_352053_352054,sbs_7768_TC>TC_352009_352010,sbs_11575_TC>TA_352008_352009,sbs_28854_TC>TA_351804_351805,sbs_20268_TA>GG_351803_351804,sbs_14408_CC>TT_460684_460655,sbs_23403_GA>GT_460745_460684,ind_1605_--->ATG_466965_460745,ind_1605_atg>---_467023_467022,
EPI_ISL_635847	2020-08-20	USA	29864	?	?	SEARCH Alliance San Diego with Tracy Basler et al	1519	2233	-1.18969e+06	9	0	2	0	0	0	sbs_625_AG>TG_352062_352065,sbs_2035_TG>TG_352056_352057,sbs_2143_CC>TG_352053_352054,sbs_7768_TC>TC_352009_352010,sbs_11575_TC>TA_352008_352009,sbs_28854_TC>TA_351804_351805,sbs_20268_TA>GG_351803_351804,sbs_14408_CC>TT_460684_460655,sbs_23403_GA>GT_460745_460684,ind_1605_--->ATG_466965_460745,ind_1605_atg>---_467023_467022,
EPI_ISL_730184	2020-08-20	USA	29856	?	?	SEARCH Alliance San Diego with Tracy Basler et al	1297	2016	-1.18968e+06	10	0	2	1	0	0	sbs_20167_TG>CA_352068_601,sbs_21644_AT>CA_352061_352068,sbs_2035_TG>TG_352056_352057,sbs_2143_CC>TG_352053_352054,sbs_7768_TC>TC_352009_352010,sbs_11575_TC>TA_352008_352009,sbs_28854_TC>TA_351804_351805,sbs_20268_TA>GG_351803_351804,sbs_14408_CC>TT_460684_460655,sbs_23403_GA>GT_460745_460684,ind_1605_--->ATG_466965_460745,ind_1605_atg>---_467023_467022,
EPI_ISL_635880	2020-08-19	USA	29856	?	?	SEARCH Alliance San Diego with Tracy Basler et al	1285	2003	-1.18968e+06	9	0	2	0	0	0	sbs_21644_AT>CA_352061_352068,sbs_2035_TG>TG_352056_352057,sbs_2143_CC>TG_352053_352054,sbs_7768_TC>TC_352009_352010,sbs_11575_TC>TA_352008_352009,sbs_28854_TC>TA_351804_351805,sbs_20268_TA>GG_351803_351804,sbs_14408_CC>TT_460684_460655,sbs_23403_GA>GT_460745_460684,ind_1605_--->ATG_466965_460745,ind_1605_atg>---_467023_467022,
EPI_ISL_635871	2020-08-19	USA	29865	?	?	SEARCH Alliance San Diego with Tracy Basler et al	1254	1974	-1.18969e+06	9	0	2	1	0	0	sbs_21575_TC>TT_352069_603,sbs_2035_TG>TG_352056_352057,sbs_2143_CC>TG_352053_352054,sbs_7768_TC>TC_352009_352010,sbs_11575_TC>TA_352008_352009,sbs_28854_TC>TA_351804_351805,sbs_20268_TA>GG_351803_351804,sbs_14408_CC>TT_460684_460655,sbs_23403_GA>GT_460745_460684,ind_1605_--->ATG_466965_460745,ind_1605_atg>---_467023_467022,
EPI_ISL_635925	2020-08-19	USA	29865	?	?	SEARCH Alliance San Diego with Tracy Basler et al	1253	1973	-1.18968e+06	8	0	2	0	0	0	sbs_2035_TG>TG_352056_352057,sbs_2143_CC>TG_352053_352054,sbs_7768_TC>TC_352009_352010,sbs_11575_TC>TA_352008_352009,sbs_28854_TC>TA_351804_351805,sbs_20268_TA>GG_351803_351804,sbs_14408_CC>TT_460684_460655,sbs_23403_GA>GT_460745_460684,ind_1605_--->ATG_466965_460745,ind_1605_atg>---_467023_467022,
EPI_ISL_635888	2020-08-19	USA	29865	?	?	SEARCH Alliance San Diego with Tracy Basler et al	1253	1973	-1.18968e+06	8	0	2	0	0	0	sbs_2035_TG>TG_352056_352057,sbs_2143_CC>TG_352053_352054,sbs_7768_TC>TC_352009_352010,sbs_11575_TC>TA_352008_352009,sbs_28854_TC>TA_351804_351805,sbs_20268_TA>GG_351803_351804,sbs_14408_CC>TT_460684_460655,sbs_23403_GA>GT_460745_460684,ind_1605_--->ATG_466965_460745,ind_1605_atg>---_467023_467022,
EPI_ISL_635803	2020-09-01	USA	29859	?	?	SEARCH Alliance San Diego with Tracy Basler et al	1260	1980	-1.18968e+06	9	0	3	1	0	0	sbs_19740_TA>GG_352072_606,ind_29472_TGGATG>------_352070_352072,sbs_2035_TG>TG_352056_352057,sbs_2143_CC>TG_352053_352054,sbs_7768_TC>TC_352009_352010,sbs_11575_TC>TA_352008_352009,sbs_28854_TC>TA_351804_351805,sbs_20268_TA>GG_351803_351804,sbs_14408_CC>TT_460684_460655,sbs_23403_GA>GT_460745_460684,ind_1605_--->ATG_466965_460745,ind_1605_atg>---_467023_467022,
EPI_ISL_635876	2020-08-24	USA	29859	?	?	SEARCH Alliance San Diego with Tracy Basler et al	1259	1979	-1.18968e+06	8	0	3	0	0	0	ind_29472_TGGATG>------_352070_352072,sbs_2035_TG>TG_352056_352057,sbs_2143_CC>TG_352053_352054,sbs_7768_TC>TC_352009_352010,sbs_11575_TC>TA_352008_352009,sbs_28854_TC>TA_351804_351805,sbs_20268_TA>GG_351803_351804,sbs_14408_CC>TT_460684_460655,sbs_23403_GA>GT_460745_460684,ind_1605_--->ATG_466965_460745,ind_1605_atg>---_467023_467022,
EPI_ISL_635873	2020-08-21	USA	29859	?	?	SEARCH Alliance San Diego with Tracy Basler et al	1259	1979	-1.18968e+06	8	0	3	0	0	0	ind_29472_TGGATG>------_352070_352072,sbs_2035_TG>TG_352056_352057,sbs_2143_CC>TG_352053_352054,sbs_7768_TC>TC_352009_352010,sbs_11575_TC>TA_352008_352009,sbs_28854_TC>TA_351804_351805,sbs_20268_TA>GG_351803_351804,sbs_14408_CC>TT_460684_460655,sbs_23403_GA>GT_460745_460684,ind_1605_--->ATG_466965_460745,ind_1605_atg>---_467023_467022,
EPI_ISL_635887	2020-08-19	USA	29887	?	?	SEARCH Alliance San Diego with Tracy Basler et al	1264	1982	-1.18968e+06	8	0	2	0	0	0	sbs_2035_TG>TG_352056_352057,sbs_2143_CC>TG_352053_352054,sbs_7768_TC>TC_352009_352010,sbs_11575_TC>TA_352008_352009,sbs_28854_TC>TA_351804_351805,sbs_20268_TA>GG_351803_351804,sbs_14408_CC>TT_460684_460655,sbs_23403_GA>GT_460745_460684,ind_1605_--->ATG_466965_460745,ind_1605_atg>---_467023_467022,
EPI_ISL_635870	2020-08-19	USA	29895	?	?	SEARCH Alliance San Diego with Tracy Basler et al	1239	1952	-1.18968e+06	8	0	2	0	0	0	sbs_2035_TG>TG_352056_352057,sbs_2143_CC>TG_352053_352054,sbs_7768_TC>TC_352009_352010,sbs_11575_TC>TA_352008_352009,sbs_28854_TC>TA_351804_351805,sbs_20268_TA>GG_351803_351804,sbs_14408_CC>TT_460684_460655,sbs_23403_GA>GT_460745_460684,ind_1605_--->ATG_466965_460745,ind_1605_atg>---_467023_467022,
EPI_ISL_635862	2020-08-24	USA	29889	?	?	SEARCH Alliance San Diego with Tracy Basler et al	1245	1958	-1.18968e+06	8	0	3	0	0	1	ind_29472_TGGATG>------_352074_611,sbs_2035_TG>TG_352056_352057,sbs_2143_CC>TG_352053_352054,sbs_7768_TC>TC_352009_352010,sbs_11575_TC>TA_352008_352009,sbs_28854_TC>TA_351804_351805,sbs_20268_TA>GG_351803_351804,sbs_14408_CC>TT_460684_460655,sbs_23403_GA>GT_460745_460684,ind_1605_--->ATG_466965_460745,ind_1605_atg>---_467023_467022,
EPI_ISL_635869	2020-08-19	USA	29899	?	?	SEARCH Alliance San Diego with Tracy Basler et al	1278	1991	-1.18968e+06	8	0	2	0	0	0	sbs_2035_TG>TG_352056_352057,sbs_2143_CC>TG_352053_352054,sbs_7768_TC>TC_352009_352010,sbs_11575_TC>TA_352008_352009,sbs_28854_TC>TA_351804_351805,sbs_20268_TA>GG_351803_351804,sbs_14408_CC>TT_460684_460655,sbs_23403_GA>GT_460745_460684,ind_1605_--->ATG_466965_460745,ind_1605_atg>---_467023_467022,
EPI_ISL_483517	2020-06-15	USA	29897	?	?	SEARCH Alliance San Diego with David Pride et al	1240	1953	-1.18968e+06	7	0	2	0	0	0	sbs_2143_CC>TG_352053_352054,sbs_7768_TC>TC_352009_352010,sbs_11575_TC>TA_352008_352009,sbs_28854_TC>TA_351804_351805,sbs_20268_TA>GG_351803_351804,sbs_14408_CC>TT_460684_460655,sbs_23403_GA>GT_460745_460684,ind_1605_--->ATG_466965_460745,ind_1605_atg>---_467023_467022,
EPI_ISL_512238	2020-07-08	USA	29890	?	?	SEARCH Alliance San Diego with Tracy Basler et al	1245	1958	-1.18968e+06	7	0	3	0	0	1	ind_25781_GCTGGA>------_352078_614,sbs_2143_CC>TG_352053_352054,sbs_7768_TC>TC_352009_352010,sbs_11575_TC>TA_352008_352009,sbs_28854_TC>TA_351804_351805,sbs_20268_TA>GG_351803_351804,sbs_14408_CC>TT_460684_460655,sbs_23403_GA>GT_460745_460684,ind_1605_--->ATG_466965_460745,ind_1605_atg>---_467023_467022,
EPI_ISL_483529	2020-06-18	USA	29895	?	?	SEARCH Alliance San Diego with David Pride et al	1240	1952	-1.18968e+06	9	0	2	2	0	0	sbs_27461_TG>TT_352079_615,sbs_28225_TA>GT_352079_615,sbs_2143_CC>TG_352053_352054,sbs_7768_TC>TC_352009_352010,sbs_11575_TC>TA_352008_352009,sbs_28854_TC>TA_351804_351805,sbs_20268_TA>GG_351803_351804,sbs_14408_CC>TT_460684_460655,sbs_23403_GA>GT_460745_460684,ind_1605_--->ATG_466965_460745,ind_1605_atg>---_467023_467022,
EPI_ISL_512240	2020-07-08	USA	29891	?	?	SEARCH Alliance San Diego with Tracy Basler et al	1234	1947	-1.18968e+06	7	0	2	0	0	0	sbs_2143_CC>TG_352053_352054,sbs_7768_TC>TC_352009_352010,sbs_11575_TC>TA_352008_352009,sbs_28854_TC>TA_351804_351805,sbs_20268_TA>GG_351803_351804,sbs_14408_CC>TT_460684_460655,sbs_23403_GA>GT_460745_460684,ind_1605_--->ATG_466965_460745,ind_1605_atg>---_467023_467022,
EPI_ISL_512260	2020-06-26	USA	29891	?	?	SEARCH Alliance San Diego with Tracy Basler et al	1234	1947	-1.18968e+06	7	0	2	0	0	0	sbs_2143_CC>TG_352053_352054,sbs_7768_TC>TC_352009_352010,sbs_11575_TC>TA_352008_352009,sbs_28854_TC>TA_351804_351805,sbs_20268_TA>GG_351803_351804,sbs_14408_CC>TT_460684_460655,sbs_23403_GA>GT_460745_460684,ind_1605_--->ATG_466965_460745,ind_1605_atg>---_467023_467022,
EPI_ISL_512239	2020-07-08	USA	29891	?	?	SEARCH Alliance San Diego with Tracy Basler et al	1282	1995	-1.18968e+06	9	0	2	1	0	0	sbs_23012_TG>AA_352083_618,sbs_16912_TG>TT_352082_352083,sbs_2143_CC>TG_352053_352054,sbs_7768_TC>TC_352009_352010,sbs_11575_TC>TA_352008_352009,sbs_28854_TC>TA_351804_351805,sbs_20268_TA>GG_351803_351804,sbs_14408_CC>TT_460684_460655,sbs_23403_GA>GT_460745_460684,ind_1605_--->ATG_466965_460745,ind_1605_atg>---_467023_467022,
EPI_ISL_512236	2020-07-08	USA	29854	?	?	SEARCH Alliance San Diego with Tracy Basler et al	1263	1983	-1.18968e+06	8	0	2	0	0	0	sbs_16912_TG>TT_352082_352083,sbs_2143_CC>TG_352053_352054,sbs_7768_TC>TC_352009_352010,sbs_11575_TC>TA_352008_352009,sbs_28854_TC>TA_351804_351805,sbs_20268_TA>GG_351803_351804,sbs_14408_CC>TT_460684_460655,sbs_23403_GA>GT_460745_460684,ind_1605_--->ATG_466965_460745,ind_1605_atg>---_467023_467022,
EPI_ISL_512243	2020-07-09	USA	29887	?	?	SEARCH Alliance San Diego with Tracy Basler et al	1234	1953	-1.18968e+06	9	0	2	2	0	0	sbs_664_GC>TC_352084_620,sbs_6659_TA>GG_352084_620,sbs_2143_CC>TG_352053_352054,sbs_7768_TC>TC_352009_352010,sbs_11575_TC>TA_352008_352009,sbs_28854_TC>TA_351804_351805,sbs_20268_TA>GG_351803_351804,sbs_14408_CC>TT_460684_460655,sbs_23403_GA>GT_460745_460684,ind_1605_--->ATG_466965_460745,ind_1605_atg>---_467023_467022,
EPI_ISL_512265	2020-06-26	USA	29886	?	?	SEARCH Alliance San Diego with Tracy Basler et al	1234	1953	-1.18968e+06	8	0	2	1	0	0	sbs_13126_GG>AG_352085_621,sbs_2143_CC>TG_352053_352054,sbs_7768_TC>TC_352009_352010,sbs_11575_TC>TA_352008_352009,sbs_28854_TC>TA_351804_351805,sbs_20268_TA>GG_351803_351804,sbs_14408_CC>TT_460684_460655,sbs_23403_GA>GT_460745_460684,ind_1605_--->ATG_466965_460745,ind_1605_atg>---_467023_467022,
EPI_ISL_512263	2020-06-25	USA	29853	?	?	SEARCH Alliance San Diego with Tracy Basler et al	1994	2638	-1.18968e+06	7	0	3	0	0	1	ind_29726_T>-_352091_622,sbs_2143_CC>TG_352053_352054,sbs_7768_TC>TC_352009_352010,sbs_11575_TC>TA_352008_352009,sbs_28854_TC>TA_351804_351805,sbs_20268_TA>GG_351803_351804,sbs_14408_CC>TT_460684_460655,sbs_23403_GA>GT_460745_460684,ind_1605_--->ATG_466965_460745,ind_1605_atg>---_467023_467022,
EPI_ISL_649008	2020-06-23	USA	29865	?	?	SEARCH Alliance San Diego with Tracy Basler et al	1253	1973	-1.18968e+06	8	0	2	1	0	0	sbs_6638_TC>TA_352095_623,sbs_2143_CC>TG_352053_352054,sbs_7768_TC>TC_352009_352010,sbs_11575_TC>TA_352008_352009,sbs_28854_TC>TA_351804_351805,sbs_20268_TA>GG_351803_351804,sbs_14408_CC>TT_460684_460655,sbs_23403_GA>GT_460745_460684,ind_1605_--->ATG_466965_460745,ind_1605_atg>---_467023_467022,
EPI_ISL_512257	2020-06-25	USA	29849	?	?	SEARCH Alliance San Diego with Tracy Basler et al	1267	1987	-1.18968e+06	7	0	2	0	0	0	sbs_2143_CC>TG_352053_352054,sbs_7768_TC>TC_352009_352010,sbs_11575_TC>TA_352008_352009,sbs_28854_TC>TA_351804_351805,sbs_20268_TA>GG_351803_351804,sbs_14408_CC>TT_460684_460655,sbs_23403_GA>GT_460745_460684,ind_1605_--->ATG_466965_460745,ind_1605_atg>---_467023_467022,
EPI_ISL_512261	2020-06-26	USA	29849	?	?	SEARCH Alliance San Diego with Tracy Basler et al	1267	1987	-1.18968e+06	7	0	2	0	0	0	sbs_2143_CC>TG_352053_352054,sbs_7768_TC>TC_352009_352010,sbs_11575_TC>TA_352008_352009,sbs_28854_TC>TA_351804_351805,sbs_20268_TA>GG_351803_351804,sbs_14408_CC>TT_460684_460655,sbs_23403_GA>GT_460745_460684,ind_1605_--->ATG_466965_460745,ind_1605_atg>---_467023_467022,
EPI_ISL_512259	2020-06-25	USA	29854	?	?	SEARCH Alliance San Diego with Tracy Basler et al	1482	2199	-1.18968e+06	7	0	2	0	0	0	sbs_2143_CC>TG_352053_352054,sbs_7768_TC>TC_352009_352010,sbs_11575_TC>TA_352008_352009,sbs_28854_TC>TA_351804_351805,sbs_20268_TA>GG_351803_351804,sbs_14408_CC>TT_460684_460655,sbs_23403_GA>GT_460745_460684,ind_1605_--->ATG_466965_460745,ind_1605_atg>---_467023_467022,
EPI_ISL_512237	2020-07-08	USA	29849	?	?	SEARCH Alliance San Diego with Tracy Basler et al	1440	2153	-1.18968e+06	8	0	2	1	0	0	sbs_23248_TC>TC_352101_627,sbs_2143_CC>TG_352053_352054,sbs_7768_TC>TC_352009_352010,sbs_11575_TC>TA_352008_352009,sbs_28854_TC>TA_351804_351805,sbs_20268_TA>GG_351803_351804,sbs_14408_CC>TT_460684_460655,sbs_23403_GA>GT_460745_460684,ind_1605_--->ATG_466965_460745,ind_1605_atg>---_467023_467022,
EPI_ISL_512258	2020-06-25	USA	29854	?	?	SEARCH Alliance San Diego with Tracy Basler et al	1522	2235	-1.18968e+06	8	0	2	1	0	0	sbs_11833_CC>TA_352101_628,sbs_2143_CC>TG_352053_352054,sbs_7768_TC>TC_352009_352010,sbs_11575_TC>TA_352008_352009,sbs_28854_TC>TA_351804_351805,sbs_20268_TA>GG_351803_351804,sbs_14408_CC>TT_460684_460655,sbs_23403_GA>GT_460745_460684,ind_1605_--->ATG_466965_460745,ind_1605_atg>---_467023_467022,
EPI_ISL_512246	2020-06-25	USA	29861	?	?	SEARCH Alliance San Diego with Tracy Basler et al	1292	2011	-1.18968e+06	7	0	2	0	0	0	sbs_2143_CC>TG_352053_352054,sbs_7768_TC>TC_352009_352010,sbs_11575_TC>TA_352008_352009,sbs_28854_TC>TA_351804_351805,sbs_20268_TA>GG_351803_351804,sbs_14408_CC>TT_460684_460655,sbs_23403_GA>GT_460745_460684,ind_1605_--->ATG_466965_460745,ind_1605_atg>---_467023_467022,
EPI_ISL_636248	2020-07-01	USA	29856	?	?	SEARCH Alliance San Diego with Tracy Basler et al	1304	2025	-1.18968e+06	7	0	2	0	0	0	sbs_2143_CC>TG_352053_352054,sbs_7768_TC>TC_352009_352010,sbs_11575_TC>TA_352008_352009,sbs_28854_TC>TA_351804_351805,sbs_20268_TA>GG_351803_351804,sbs_14408_CC>TT_460684_460655,sbs_23403_GA>GT_460745_460684,ind_1605_--->ATG_466965_460745,ind_1605_atg>---_467023_467022,
EPI_ISL_512255	2020-06-25	USA	29861	?	?	SEARCH Alliance San Diego with Tracy Basler et al	1525	2236	-1.18968e+06	8	0	2	1	0	0	sbs_12031_AG>AG_352104_631,sbs_2143_CC>TG_352053_352054,sbs_7768_TC>TC_352009_352010,sbs_11575_TC>TA_352008_352009,sbs_28854_TC>TA_351804_351805,sbs_20268_TA>GG_351803_351804,sbs_14408_CC>TT_460684_460655,sbs_23403_GA>GT_460745_460684,ind_1605_--->ATG_466965_460745,ind_1605_atg>---_467023_467022,
EPI_ISL_512256	2020-06-25	USA	29856	?	?	SEARCH Alliance San Diego with Tracy Basler et al	1260	1980	-1.18968e+06	7	0	2	0	0	0	sbs_2143_CC>TG_352053_352054,sbs_7768_TC>TC_352009_352010,sbs_11575_TC>TA_352008_352009,sbs_28854_TC>TA_351804_351805,sbs_20268_TA>GG_351803_351804,sbs_14408_CC>TT_460684_460655,sbs_23403_GA>GT_460745_460684,ind_1605_--->ATG_466965_460745,ind_1605_atg>---_467023_467022,
EPI_ISL_512268	2020-06-26	USA	29856	?	?	SEARCH Alliance San Diego with Tracy Basler et al	1421	2137	-1.18968e+06	7	0	2	0	0	0	sbs_2143_CC>TG_352053_352054,sbs_7768_TC>TC_352009_352010,sbs_11575_TC>TA_352008_352009,sbs_28854_TC>TA_351804_351805,sbs_20268_TA>GG_351803_351804,sbs_14408_CC>TT_460684_460655,sbs_23403_GA>GT_460745_460684,ind_1605_--->ATG_466965_460745,ind_1605_atg>---_467023_467022,
EPI_ISL_512247	2020-06-25	USA	29854	?	?	SEARCH Alliance San Diego with Tracy Basler et al	1294	2013	-1.18968e+06	7	0	2	0	0	0	sbs_2143_CC>TG_352053_352054,sbs_7768_TC>TC_352009_352010,sbs_11575_TC>TA_352008_352009,sbs_28854_TC>TA_351804_351805,sbs_20268_TA>GG_351803_351804,sbs_14408_CC>TT_460684_460655,sbs_23403_GA>GT_460745_460684,ind_1605_--->ATG_466965_460745,ind_1605_atg>---_467023_467022,
EPI_ISL_635653	2020-07-15	USA	29858	?	?	SEARCH Alliance San Diego with Tracy Basler et al	1259	1979	-1.18968e+06	8	0	2	1	0	0	sbs_24463_GC>TT_352107_635,sbs_2143_CC>TG_352053_352054,sbs_7768_TC>TC_352009_352010,sbs_11575_TC>TA_352008_352009,sbs_28854_TC>TA_351804_351805,sbs_20268_TA>GG_351803_351804,sbs_14408_CC>TT_460684_460655,sbs_23403_GA>GT_460745_460684,ind_1605_--->ATG_466965_460745,ind_1605_atg>---_467023_467022,
EPI_ISL_512250	2020-07-08	USA	29854	?	?	SEARCH Alliance San Diego with Tracy Basler et al	1262	1982	-1.18968e+06	7	0	2	0	0	0	sbs_2143_CC>TG_352053_352054,sbs_7768_TC>TC_352009_352010,sbs_11575_TC>TA_352008_352009,sbs_28854_TC>TA_351804_351805,sbs_20268_TA>GG_351803_351804,sbs_14408_CC>TT_460684_460655,sbs_23403_GA>GT_460745_460684,ind_1605_--->ATG_466965_460745,ind_1605_atg>---_467023_467022,
EPI_ISL_512264	2020-06-26	USA	29854	?	?	SEARCH Alliance San Diego with Tracy Basler et al	1262	1982	-1.18968e+06	7	0	2	0	0	0	sbs_2143_CC>TG_352053_352054,sbs_7768_TC>TC_352009_352010,sbs_11575_TC>TA_352008_352009,sbs_28854_TC>TA_351804_351805,sbs_20268_TA>GG_351803_351804,sbs_14408_CC>TT_460684_460655,sbs_23403_GA>GT_460745_460684,ind_1605_--->ATG_466965_460745,ind_1605_atg>---_467023_467022,
EPI_ISL_512245	2020-07-08	USA	29854	?	?	SEARCH Alliance San Diego with Tracy Basler et al	1262	1982	-1.18968e+06	7	0	2	0	0	0	sbs_2143_CC>TG_352053_352054,sbs_7768_TC>TC_352009_352010,sbs_11575_TC>TA_352008_352009,sbs_28854_TC>TA_351804_351805,sbs_20268_TA>GG_351803_351804,sbs_14408_CC>TT_460684_460655,sbs_23403_GA>GT_460745_460684,ind_1605_--->ATG_466965_460745,ind_1605_atg>---_467023_467022,
EPI_ISL_483480	2020-06-19	USA	29864	?	?	SEARCH Alliance San Diego with David Pride et al	1256	1974	-1.18968e+06	10	0	2	3	0	0	sbs_3144_TT>CG_352096_639,sbs_14041_TA>GT_352096_639,sbs_24777_GA>TA_352096_639,sbs_2143_CC>TG_352053_352054,sbs_7768_TC>TC_352009_352010,sbs_11575_TC>TA_352008_352009,sbs_28854_TC>TA_351804_351805,sbs_20268_TA>GG_351803_351804,sbs_14408_CC>TT_460684_460655,sbs_23403_GA>GT_460745_460684,ind_1605_--->ATG_466965_460745,ind_1605_atg>---_467023_467022,
EPI_ISL_483520	2020-06-18	USA	29865	?	?	SEARCH Alliance San Diego with David Pride et al	1252	1972	-1.18968e+06	7	0	2	0	0	0	sbs_2143_CC>TG_352053_352054,sbs_7768_TC>TC_352009_352010,sbs_11575_TC>TA_352008_352009,sbs_28854_TC>TA_351804_351805,sbs_20268_TA>GG_351803_351804,sbs_14408_CC>TT_460684_460655,sbs_23403_GA>GT_460745_460684,ind_1605_--->ATG_466965_460745,ind_1605_atg>---_467023_467022,
EPI_ISL_512269	2020-06-26	USA	29856	?	?	SEARCH Alliance San Diego with Tracy Basler et al	1262	1980	-1.18969e+06	9	0	2	1	0	0	sbs_26196_CG>TA_352110_641,sbs_21707_AC>TA_352093_352110,sbs_2143_CC>TG_352053_352054,sbs_7768_TC>TC_352009_352010,sbs_11575_TC>TA_352008_352009,sbs_28854_TC>TA_351804_351805,sbs_20268_TA>GG_351803_351804,sbs_14408_CC>TT_460684_460655,sbs_23403_GA>GT_460745_460684,ind_1605_--->ATG_466965_460745,ind_1605_atg>---_467023_467022,
EPI_ISL_512252	2020-07-09	USA	29865	?	?	SEARCH Alliance San Diego with Tracy Basler et al	1255	1973	-1.18969e+06	10	0	2	1	0	0	sbs_25701_CC>TC_352111_642,sbs_25607_GC>TA_352110_352111,sbs_21707_AC>TA_352093_352110,sbs_2143_CC>TG_352053_352054,sbs_7768_TC>TC_352009_352010,sbs_11575_TC>TA_352008_352009,sbs_28854_TC>TA_351804_351805,sbs_20268_TA>GG_351803_351804,sbs_14408_CC>TT_460684_460655,sbs_23403_GA>GT_460745_460684,ind_1605_--->ATG_466965_460745,ind_1605_atg>---_467023_467022,
EPI_ISL_512241	2020-07-08	USA	29849	?	?	SEARCH Alliance San Diego with Tracy Basler et al	1430	2147	-1.18968e+06	9	0	2	0	0	0	sbs_25607_GC>TA_352110_352111,sbs_21707_AC>TA_352093_352110,sbs_2143_CC>TG_352053_352054,sbs_7768_TC>TC_352009_352010,sbs_11575_TC>TA_352008_352009,sbs_28854_TC>TA_351804_351805,sbs_20268_TA>GG_351803_351804,sbs_14408_CC>TT_460684_460655,sbs_23403_GA>GT_460745_460684,ind_1605_--->ATG_466965_460745,ind_1605_atg>---_467023_467022,
EPI_ISL_512267	2020-07-09	USA	29864	?	?	SEARCH Alliance San Diego with Tracy Basler et al	1257	1975	-1.18969e+06	11	0	2	2	0	0	sbs_1809_AA>GA_352112_644,sbs_18167_CC>TT_352112_644,sbs_25607_GC>TA_352110_352111,sbs_21707_AC>TA_352093_352110,sbs_2143_CC>TG_352053_352054,sbs_7768_TC>TC_352009_352010,sbs_11575_TC>TA_352008_352009,sbs_28854_TC>TA_351804_351805,sbs_20268_TA>GG_351803_351804,sbs_14408_CC>TT_460684_460655,sbs_23403_GA>GT_460745_460684,ind_1605_--->ATG_466965_460745,ind_1605_atg>---_467023_467022,
EPI_ISL_483512	2020-06-23	USA	29864	?	?	SEARCH Alliance San Diego with David Pride et al	1253	1973	-1.18968e+06	7	0	2	0	0	0	sbs_2143_CC>TG_352053_352054,sbs_7768_TC>TC_352009_352010,sbs_11575_TC>TA_352008_352009,sbs_28854_TC>TA_351804_351805,sbs_20268_TA>GG_351803_351804,sbs_14408_CC>TT_460684_460655,sbs_23403_GA>GT_460745_460684,ind_1605_--->ATG_466965_460745,ind_1605_atg>---_467023_467022,
EPI_ISL_512253	2020-06-26	USA	29855	?	?	SEARCH Alliance San Diego with Tracy Basler et al	1318	2035	-1.18968e+06	7	0	3	0	0	1	ind_686_AAGTCATTT>---------_352114_646,sbs_2143_CC>TG_352053_352054,sbs_7768_TC>TC_352009_352010,sbs_11575_TC>TA_352008_352009,sbs_28854_TC>TA_351804_351805,sbs_20268_TA>GG_351803_351804,sbs_14408_CC>TT_460684_460655,sbs_23403_GA>GT_460745_460684,ind_1605_--->ATG_466965_460745,ind_1605_atg>---_467023_467022,
EPI_ISL_635654	2020-07-15	USA	29865	?	?	SEARCH Alliance San Diego with Tracy Basler et al	1253	1973	-1.18968e+06	8	0	2	1	0	0	sbs_29077_AC>TA_352115_647,sbs_2143_CC>TG_352053_352054,sbs_7768_TC>TC_352009_352010,sbs_11575_TC>TA_352008_352009,sbs_28854_TC>TA_351804_351805,sbs_20268_TA>GG_351803_351804,sbs_14408_CC>TT_460684_460655,sbs_23403_GA>GT_460745_460684,ind_1605_--->ATG_466965_460745,ind_1605_atg>---_467023_467022,
EPI_ISL_635672	2020-07-15	USA	29865	?	?	SEARCH Alliance San Diego with Tracy Basler et al	1252	1974	-1.18968e+06	9	0	2	0	0	0	sbs_22933_GG>AA_352116_352117,sbs_27476_AC>TA_352116_352117,sbs_2143_CC>TG_352053_352054,sbs_7768_TC>TC_352009_352010,sbs_11575_TC>TA_352008_352009,sbs_28854_TC>TA_351804_351805,sbs_20268_TA>GG_351803_351804,sbs_14408_CC>TT_460684_460655,sbs_23403_GA>GT_460745_460684,ind_1605_--->ATG_466965_460745,ind_1605_atg>---_467023_467022,
EPI_ISL_512249	2020-07-08	USA	29858	?	?	SEARCH Alliance San Diego with Tracy Basler et al	1540	2260	-1.18968e+06	9	0	2	0	0	0	sbs_22933_GG>AA_352116_352117,sbs_27476_AC>TA_352116_352117,sbs_2143_CC>TG_352053_352054,sbs_7768_TC>TC_352009_352010,sbs_11575_TC>TA_352008_352009,sbs_28854_TC>TA_351804_351805,sbs_20268_TA>GG_351803_351804,sbs_14408_CC>TT_460684_460655,sbs_23403_GA>GT_460745_460684,ind_1605_--->ATG_466965_460745,ind_1605_atg>---_467023_467022,
EPI_ISL_635641	2020-07-14	USA	29849	?	?	SEARCH Alliance San Diego with Tracy Basler et al	1865	2582	-1.18968e+06	9	0	2	0	0	0	sbs_22933_GG>AA_352116_352117,sbs_27476_AC>TA_352116_352117,sbs_2143_CC>TG_352053_352054,sbs_7768_TC>TC_352009_352010,sbs_11575_TC>TA_352008_352009,sbs_28854_TC>TA_351804_351805,sbs_20268_TA>GG_351803_351804,sbs_14408_CC>TT_460684_460655,sbs_23403_GA>GT_460745_460684,ind_1605_--->ATG_466965_460745,ind_1605_atg>---_467023_467022,
EPI_ISL_635433	2020-07-07	USA	29865	?	?	SEARCH Alliance San Diego with Tracy Basler et al	1252	1970	-1.18968e+06	9	0	2	2	0	0	sbs_5278_AT>CA_352116_651,sbs_16111_GC>TT_352116_651,sbs_2143_CC>TG_352053_352054,sbs_7768_TC>TC_352009_352010,sbs_11575_TC>TA_352008_352009,sbs_28854_TC>TA_351804_351805,sbs_20268_TA>GG_351803_351804,sbs_14408_CC>TT_460684_460655,sbs_23403_GA>GT_460745_460684,ind_1605_--->ATG_466965_460745,ind_1605_atg>---_467023_467022,
EPI_ISL_635452	2020-07-02	USA	29858	?	?	SEARCH Alliance San Diego with Tracy Basler et al	1259	1979	-1.18968e+06	8	0	2	0	0	0	sbs_11572_TC>TT_352090_352119,sbs_2143_CC>TG_352053_352054,sbs_7768_TC>TC_352009_352010,sbs_11575_TC>TA_352008_352009,sbs_28854_TC>TA_351804_351805,sbs_20268_TA>GG_351803_351804,sbs_14408_CC>TT_460684_460655,sbs_23403_GA>GT_460745_460684,ind_1605_--->ATG_466965_460745,ind_1605_atg>---_467023_467022,
EPI_ISL_512248	2020-07-08	USA	29854	?	?	SEARCH Alliance San Diego with Tracy Basler et al	1265	1985	-1.18969e+06	10	0	2	0	0	0	sbs_5877_AA>GC_352119_352120,sbs_25471_AG>TA_352119_352120,sbs_11572_TC>TT_352090_352119,sbs_2143_CC>TG_352053_352054,sbs_7768_TC>TC_352009_352010,sbs_11575_TC>TA_352008_352009,sbs_28854_TC>TA_351804_351805,sbs_20268_TA>GG_351803_351804,sbs_14408_CC>TT_460684_460655,sbs_23403_GA>GT_460745_460684,ind_1605_--->ATG_466965_460745,ind_1605_atg>---_467023_467022,
EPI_ISL_635652	2020-07-15	USA	29875	?	?	SEARCH Alliance San Diego with Tracy Basler et al	1246	1966	-1.18969e+06	10	0	2	0	0	0	sbs_5877_AA>GC_352119_352120,sbs_25471_AG>TA_352119_352120,sbs_11572_TC>TT_352090_352119,sbs_2143_CC>TG_352053_352054,sbs_7768_TC>TC_352009_352010,sbs_11575_TC>TA_352008_352009,sbs_28854_TC>TA_351804_351805,sbs_20268_TA>GG_351803_351804,sbs_14408_CC>TT_460684_460655,sbs_23403_GA>GT_460745_460684,ind_1605_--->ATG_466965_460745,ind_1605_atg>---_467023_467022,
EPI_ISL_512235	2020-07-08	USA	29875	?	?	SEARCH Alliance San Diego with Tracy Basler et al	1243	1964	-1.18968e+06	8	0	2	1	0	0	sbs_23009_TG>TT_352089_655,sbs_2143_CC>TG_352053_352054,sbs_7768_TC>TC_352009_352010,sbs_11575_TC>TA_352008_352009,sbs_28854_TC>TA_351804_351805,sbs_20268_TA>GG_351803_351804,sbs_14408_CC>TT_460684_460655,sbs_23403_GA>GT_460745_460684,ind_1605_--->ATG_466965_460745,ind_1605_atg>---_467023_467022,
EPI_ISL_635661	2020-07-15	USA	29878	?	?	SEARCH Alliance San Diego with Tracy Basler et al	1240	1960	-1.18968e+06	9	0	2	0	0	0	sbs_6283_AT>CA_352088_352121,sbs_15738_TC>TA_352088_352121,sbs_2143_CC>TG_352053_352054,sbs_7768_TC>TC_352009_352010,sbs_11575_TC>TA_352008_352009,sbs_28854_TC>TA_351804_351805,sbs_20268_TA>GG_351803_351804,sbs_14408_CC>TT_460684_460655,sbs_23403_GA>GT_460745_460684,ind_1605_--->ATG_466965_460745,ind_1605_atg>---_467023_467022,
EPI_ISL_512242	2020-07-09	USA	29856	?	?	SEARCH Alliance San Diego with Tracy Basler et al	1260	1980	-1.18968e+06	9	0	2	0	0	0	sbs_6283_AT>CA_352088_352121,sbs_15738_TC>TA_352088_352121,sbs_2143_CC>TG_352053_352054,sbs_7768_TC>TC_352009_352010,sbs_11575_TC>TA_352008_352009,sbs_28854_TC>TA_351804_351805,sbs_20268_TA>GG_351803_351804,sbs_14408_CC>TT_460684_460655,sbs_23403_GA>GT_460745_460684,ind_1605_--->ATG_466965_460745,ind_1605_atg>---_467023_467022,
EPI_ISL_512244	2020-07-08	USA	29849	?	?	SEARCH Alliance San Diego with Tracy Basler et al	1267	1987	-1.18968e+06	9	0	2	0	0	0	sbs_6283_AT>CA_352088_352121,sbs_15738_TC>TA_352088_352121,sbs_2143_CC>TG_352053_352054,sbs_7768_TC>TC_352009_352010,sbs_11575_TC>TA_352008_352009,sbs_28854_TC>TA_351804_351805,sbs_20268_TA>GG_351803_351804,sbs_14408_CC>TT_460684_460655,sbs_23403_GA>GT_460745_460684,ind_1605_--->ATG_466965_460745,ind_1605_atg>---_467023_467022,
EPI_ISL_512251	2020-07-08	USA	29849	?	?	SEARCH Alliance San Diego with Tracy Basler et al	1307	2026	-1.18968e+06	9	0	2	0	0	0	sbs_6283_AT>CA_352088_352121,sbs_15738_TC>TA_352088_352121,sbs_2143_CC>TG_352053_352054,sbs_7768_TC>TC_352009_352010,sbs_11575_TC>TA_352008_352009,sbs_28854_TC>TA_351804_351805,sbs_20268_TA>GG_351803_351804,sbs_14408_CC>TT_460684_460655,sbs_23403_GA>GT_460745_460684,ind_1605_--->ATG_466965_460745,ind_1605_atg>---_467023_467022,
EPI_ISL_635427	2020-07-10	USA	29879	?	?	SEARCH Alliance San Diego with Tracy Basler et al	1239	1959	-1.18968e+06	7	0	2	0	0	0	sbs_2143_CC>TG_352053_352054,sbs_7768_TC>TC_352009_352010,sbs_11575_TC>TA_352008_352009,sbs_28854_TC>TA_351804_351805,sbs_20268_TA>GG_351803_351804,sbs_14408_CC>TT_460684_460655,sbs_23403_GA>GT_460745_460684,ind_1605_--->ATG_466965_460745,ind_1605_atg>---_467023_467022,
EPI_ISL_483496	2020-06-22	USA	29880	?	?	SEARCH Alliance San Diego with David Pride et al	1238	1958	-1.18968e+06	7	0	2	0	0	0	sbs_2143_CC>TG_352053_352054,sbs_7768_TC>TC_352009_352010,sbs_11575_TC>TA_352008_352009,sbs_28854_TC>TA_351804_351805,sbs_20268_TA>GG_351803_351804,sbs_14408_CC>TT_460684_460655,sbs_23403_GA>GT_460745_460684,ind_1605_--->ATG_466965_460745,ind_1605_atg>---_467023_467022,
EPI_ISL_512266	2020-06-25	USA	29898	?	?	SEARCH Alliance San Diego with Tracy Basler et al	1241	1954	-1.18968e+06	7	0	2	0	0	0	sbs_2143_CC>TG_352053_352054,sbs_7768_TC>TC_352009_352010,sbs_11575_TC>TA_352008_352009,sbs_28854_TC>TA_351804_351805,sbs_20268_TA>GG_351803_351804,sbs_14408_CC>TT_460684_460655,sbs_23403_GA>GT_460745_460684,ind_1605_--->ATG_466965_460745,ind_1605_atg>---_467023_467022,
EPI_ISL_483533	2020-06-18	USA	29790	?	?	SEARCH Alliance San Diego with Tracy Basler et al	1311	1934	-1.18968e+06	7	0	2	0	0	0	sbs_2143_CC>TG_352053_352054,sbs_7768_TC>TC_352009_352010,sbs_11575_TC>TA_352008_352009,sbs_28854_TC>TA_351804_351805,sbs_20268_TA>GG_351803_351804,sbs_14408_CC>TT_460684_460655,sbs_23403_GA>GT_460745_460684,ind_1605_--->ATG_466965_460745,ind_1605_atg>---_467023_467022,
EPI_ISL_483540	2020-06-23	USA	29864	?	?	SEARCH Alliance San Diego with Tracy Basler et al	1286	1978	-1.18968e+06	8	0	2	0	0	0	sbs_6636_AC>TT_352124_352125,sbs_2143_CC>TG_352053_352054,sbs_7768_TC>TC_352009_352010,sbs_11575_TC>TA_352008_352009,sbs_28854_TC>TA_351804_351805,sbs_20268_TA>GG_351803_351804,sbs_14408_CC>TT_460684_460655,sbs_23403_GA>GT_460745_460684,ind_1605_--->ATG_466965_460745,ind_1605_atg>---_467023_467022,
EPI_ISL_483538	2020-06-23	USA	29856	?	?	SEARCH Alliance San Diego with Tracy Basler et al	1293	1985	-1.18968e+06	8	0	2	0	0	0	sbs_6636_AC>TT_352124_352125,sbs_2143_CC>TG_352053_352054,sbs_7768_TC>TC_352009_352010,sbs_11575_TC>TA_352008_352009,sbs_28854_TC>TA_351804_351805,sbs_20268_TA>GG_351803_351804,sbs_14408_CC>TT_460684_460655,sbs_23403_GA>GT_460745_460684,ind_1605_--->ATG_466965_460745,ind_1605_atg>---_467023_467022,
EPI_ISL_483532	2020-06-25	USA	29888	?	?	SEARCH Alliance San Diego with Tracy Basler et al	1260	1955	-1.18968e+06	8	0	2	0	0	0	sbs_6636_AC>TT_352124_352125,sbs_2143_CC>TG_352053_352054,sbs_7768_TC>TC_352009_352010,sbs_11575_TC>TA_352008_352009,sbs_28854_TC>TA_351804_351805,sbs_20268_TA>GG_351803_351804,sbs_14408_CC>TT_460684_460655,sbs_23403_GA>GT_460745_460684,ind_1605_--->ATG_466965_460745,ind_1605_atg>---_467023_467022,
EPI_ISL_483541	2020-06-21	USA	29854	?	?	SEARCH Alliance San Diego with Tracy Basler et al	1348	2044	-1.18968e+06	8	0	2	0	0	0	sbs_6636_AC>TT_352124_352125,sbs_2143_CC>TG_352053_352054,sbs_7768_TC>TC_352009_352010,sbs_11575_TC>TA_352008_352009,sbs_28854_TC>TA_351804_351805,sbs_20268_TA>GG_351803_351804,sbs_14408_CC>TT_460684_460655,sbs_23403_GA>GT_460745_460684,ind_1605_--->ATG_466965_460745,ind_1605_atg>---_467023_467022,
EPI_ISL_483536	2020-06-23	USA	29899	?	?	SEARCH Alliance San Diego with Tracy Basler et al	1271	1961	-1.18968e+06	8	0	2	0	0	0	sbs_6636_AC>TT_352124_352125,sbs_2143_CC>TG_352053_352054,sbs_7768_TC>TC_352009_352010,sbs_11575_TC>TA_352008_352009,sbs_28854_TC>TA_351804_351805,sbs_20268_TA>GG_351803_351804,sbs_14408_CC>TT_460684_460655,sbs_23403_GA>GT_460745_460684,ind_1605_--->ATG_466965_460745,ind_1605_atg>---_467023_467022,
EPI_ISL_483534	2020-06-21	USA	29854	?	?	SEARCH Alliance San Diego with Tracy Basler et al	1439	2135	-1.18968e+06	10	0	2	0	0	0	sbs_2596_CA>GT_352130_352131,sbs_6636_AT>CT_352130_352131,sbs_6636_AC>TT_352124_352125,sbs_2143_CC>TG_352053_352054,sbs_7768_TC>TC_352009_352010,sbs_11575_TC>TA_352008_352009,sbs_28854_TC>TA_351804_351805,sbs_20268_TA>GG_351803_351804,sbs_14408_CC>TT_460684_460655,sbs_23403_GA>GT_460745_460684,ind_1605_--->ATG_466965_460745,ind_1605_atg>---_467023_467022,
EPI_ISL_483537	2020-06-25	USA	29896	?	?	SEARCH Alliance San Diego with Tracy Basler et al	1267	1956	-1.18968e+06	11	0	2	0	0	0	sbs_21859_AC>TA_352131_352132,sbs_2596_CA>GT_352130_352131,sbs_6636_AT>CT_352130_352131,sbs_6636_AC>TT_352124_352125,sbs_2143_CC>TG_352053_352054,sbs_7768_TC>TC_352009_352010,sbs_11575_TC>TA_352008_352009,sbs_28854_TC>TA_351804_351805,sbs_20268_TA>GG_351803_351804,sbs_14408_CC>TT_460684_460655,sbs_23403_GA>GT_460745_460684,ind_1605_--->ATG_466965_460745,ind_1605_atg>---_467023_467022,
EPI_ISL_483531	2020-06-25	USA	29787	?	?	SEARCH Alliance San Diego with Tracy Basler et al	1313	1936	-1.18968e+06	11	0	2	0	0	0	sbs_21859_AC>TA_352131_352132,sbs_2596_CA>GT_352130_352131,sbs_6636_AT>CT_352130_352131,sbs_6636_AC>TT_352124_352125,sbs_2143_CC>TG_352053_352054,sbs_7768_TC>TC_352009_352010,sbs_11575_TC>TA_352008_352009,sbs_28854_TC>TA_351804_351805,sbs_20268_TA>GG_351803_351804,sbs_14408_CC>TT_460684_460655,sbs_23403_GA>GT_460745_460684,ind_1605_--->ATG_466965_460745,ind_1605_atg>---_467023_467022,
EPI_ISL_483535	2020-06-22	USA	29897	?	?	SEARCH Alliance San Diego with Tracy Basler et al	1255	1954	-1.18968e+06	8	0	2	0	0	0	sbs_6636_AC>TT_352124_352125,sbs_2143_CC>TG_352053_352054,sbs_7768_TC>TC_352009_352010,sbs_11575_TC>TA_352008_352009,sbs_28854_TC>TA_351804_351805,sbs_20268_TA>GG_351803_351804,sbs_14408_CC>TT_460684_460655,sbs_23403_GA>GT_460745_460684,ind_1605_--->ATG_466965_460745,ind_1605_atg>---_467023_467022,
EPI_ISL_483503	2020-06-22	USA	29899	?	?	SEARCH Alliance San Diego with David Pride et al	1242	1955	-1.18968e+06	7	0	2	0	0	0	sbs_2143_CC>TG_352053_352054,sbs_7768_TC>TC_352009_352010,sbs_11575_TC>TA_352008_352009,sbs_28854_TC>TA_351804_351805,sbs_20268_TA>GG_351803_351804,sbs_14408_CC>TT_460684_460655,sbs_23403_GA>GT_460745_460684,ind_1605_--->ATG_466965_460745,ind_1605_atg>---_467023_467022,
EPI_ISL_635392	2020-06-15	USA	29903	?	?	SEARCH Alliance San Diego with Tracy Basler et al	1246	1959	-1.18968e+06	7	0	2	0	0	0	sbs_2143_CC>TG_352053_352054,sbs_7768_TC>TC_352009_352010,sbs_11575_TC>TA_352008_352009,sbs_28854_TC>TA_351804_351805,sbs_20268_TA>GG_351803_351804,sbs_14408_CC>TT_460684_460655,sbs_23403_GA>GT_460745_460684,ind_1605_--->ATG_466965_460745,ind_1605_atg>---_467023_467022,
EPI_ISL_512262	2020-06-26	USA	29894	?	?	SEARCH Alliance San Diego with Tracy Basler et al	1254	1968	-1.18968e+06	7	0	3	0	0	1	ind_686_AAGTCATTT>---------_352133_675,sbs_2143_CC>TG_352053_352054,sbs_7768_TC>TC_352009_352010,sbs_11575_TC>TA_352008_352009,sbs_28854_TC>TA_351804_351805,sbs_20268_TA>GG_351803_351804,sbs_14408_CC>TT_460684_460655,sbs_23403_GA>GT_460745_460684,ind_1605_--->ATG_466965_460745,ind_1605_atg>---_467023_467022,
EPI_ISL_458238	2020-04-28	USA	29899	?	?	SEARCH Alliance San Diego with Michael Quigley et al	1248	1959	-1.18968e+06	6	0	2	0	0	0	sbs_7768_TC>TC_352009_352010,sbs_11575_TC>TA_352008_352009,sbs_28854_TC>TA_351804_351805,sbs_20268_TA>GG_351803_351804,sbs_14408_CC>TT_460684_460655,sbs_23403_GA>GT_460745_460684,ind_1605_--->ATG_466965_460745,ind_1605_atg>---_467023_467022,
EPI_ISL_787241	2020-08-16	USA	29873	?	?	S. Wesley Long et al	1274	1974	-1.18969e+06	12	0	2	2	0	0	sbs_2037_GC>TT_352138_677,sbs_2054_TG>AT_352138_677,sbs_18816_TG>TT_352137_352138,sbs_23126_AG>TC_352137_352138,sbs_25711_CT>CA_352137_352138,sbs_4455_GC>TC_352136_352137,sbs_7768_TC>TC_352009_352010,sbs_11575_TC>TA_352008_352009,sbs_28854_TC>TA_351804_351805,sbs_20268_TA>GG_351803_351804,sbs_14408_CC>TT_460684_460655,sbs_23403_GA>GT_460745_460684,ind_1605_--->ATG_466965_460745,ind_1605_atg>---_4…
EPI_ISL_635805	2020-08-26	USA	29874	?	?	SEARCH Alliance San Diego with Tracy Basler et al	1271	1984	-1.18969e+06	13	0	2	1	0	0	sbs_20578_AG>TT_352139_678,sbs_8371_AG>TG_352138_352139,sbs_26198_AC>TG_352138_352139,sbs_18816_TG>TT_352137_352138,sbs_23126_AG>TC_352137_352138,sbs_25711_CT>CA_352137_352138,sbs_4455_GC>TC_352136_352137,sbs_7768_TC>TC_352009_352010,sbs_11575_TC>TA_352008_352009,sbs_28854_TC>TA_351804_351805,sbs_20268_TA>GG_351803_351804,sbs_14408_CC>TT_460684_460655,sbs_23403_GA>GT_460745_460684,ind_1605_--->AT…
EPI_ISL_667036	2020-07-09	USA	29892	?	?	SEARCH Alliance San Diego with Tracy Basler et al	1241	1953	-1.18969e+06	12	0	2	0	0	0	sbs_8371_AG>TG_352138_352139,sbs_26198_AC>TG_352138_352139,sbs_18816_TG>TT_352137_352138,sbs_23126_AG>TC_352137_352138,sbs_25711_CT>CA_352137_352138,sbs_4455_GC>TC_352136_352137,sbs_7768_TC>TC_352009_352010,sbs_11575_TC>TA_352008_352009,sbs_28854_TC>TA_351804_351805,sbs_20268_TA>GG_351803_351804,sbs_14408_CC>TT_460684_460655,sbs_23403_GA>GT_460745_460684,ind_1605_--->ATG_466965_460745,ind_1605_at…
EPI_ISL_635737	2020-06-09	USA	29866	?	?	SEARCH Alliance San Diego with Tracy Basler et al	1258	1976	-1.18968e+06	13	0	2	6	0	0	sbs_3722_TA>GT_352140_680,sbs_10881_AT>CG_352140_680,sbs_11417_CG>TT_352140_680,sbs_11758_CC>TA_352140_680,sbs_20859_TT>CA_352140_680,sbs_27474_CA>CA_352140_680,sbs_4455_GC>TC_352136_352137,sbs_7768_TC>TC_352009_352010,sbs_11575_TC>TA_352008_352009,sbs_28854_TC>TA_351804_351805,sbs_20268_TA>GG_351803_351804,sbs_14408_CC>TT_460684_460655,sbs_23403_GA>GT_460745_460684,ind_1605_--->ATG_466965_460745…
EPI_ISL_635612	2020-07-11	USA	29865	?	?	SEARCH Alliance San Diego with Tracy Basler et al	1259	1977	-1.18969e+06	12	0	2	2	0	0	sbs_14708_GC>TT_352142_681,sbs_24794_TG>TC_352142_681,sbs_15535_AG>TC_352141_352142,sbs_26100_TT>AG_352141_352142,sbs_27438_GT>CG_352141_352142,sbs_4455_GC>TC_352136_352137,sbs_7768_TC>TC_352009_352010,sbs_11575_TC>TA_352008_352009,sbs_28854_TC>TA_351804_351805,sbs_20268_TA>GG_351803_351804,sbs_14408_CC>TT_460684_460655,sbs_23403_GA>GT_460745_460684,ind_1605_--->ATG_466965_460745,ind_1605_atg>---…
EPI_ISL_483524	2020-06-18	USA	29865	?	?	SEARCH Alliance San Diego with David Pride et al	1258	1976	-1.18969e+06	11	0	2	1	0	0	sbs_1191_CC>TA_352142_682,sbs_15535_AG>TC_352141_352142,sbs_26100_TT>AG_352141_352142,sbs_27438_GT>CG_352141_352142,sbs_4455_GC>TC_352136_352137,sbs_7768_TC>TC_352009_352010,sbs_11575_TC>TA_352008_352009,sbs_28854_TC>TA_351804_351805,sbs_20268_TA>GG_351803_351804,sbs_14408_CC>TT_460684_460655,sbs_23403_GA>GT_460745_460684,ind_1605_--->ATG_466965_460745,ind_1605_atg>---_467023_467022,
EPI_ISL_494701	2020-04-27	USA	29864	?	?	SEARCH Alliance San Diego with Michael Quigley et al	1255	1973	-1.18968e+06	7	0	2	0	0	0	sbs_4455_GC>TC_352136_352137,sbs_7768_TC>TC_352009_352010,sbs_11575_TC>TA_352008_352009,sbs_28854_TC>TA_351804_351805,sbs_20268_TA>GG_351803_351804,sbs_14408_CC>TT_460684_460655,sbs_23403_GA>GT_460745_460684,ind_1605_--->ATG_466965_460745,ind_1605_atg>---_467023_467022,
EPI_ISL_648884	2020-06-20	USA	29864	?	?	SEARCH Alliance San Diego with Tracy Basler et al	1256	1974	-1.18968e+06	7	0	2	0	0	0	sbs_28198_TG>TT_352144_352145,sbs_7768_TC>TC_352009_352010,sbs_11575_TC>TA_352008_352009,sbs_28854_TC>TA_351804_351805,sbs_20268_TA>GG_351803_351804,sbs_14408_CC>TT_460684_460655,sbs_23403_GA>GT_460745_460684,ind_1605_--->ATG_466965_460745,ind_1605_atg>---_467023_467022,
EPI_ISL_636102	2020-06-24	USA	29897	?	?	SEARCH Alliance San Diego with Tracy Basler et al	1243	1954	-1.18968e+06	7	0	2	0	0	0	sbs_28198_TG>TT_352144_352145,sbs_7768_TC>TC_352009_352010,sbs_11575_TC>TA_352008_352009,sbs_28854_TC>TA_351804_351805,sbs_20268_TA>GG_351803_351804,sbs_14408_CC>TT_460684_460655,sbs_23403_GA>GT_460745_460684,ind_1605_--->ATG_466965_460745,ind_1605_atg>---_467023_467022,
EPI_ISL_635319	2020-05-08	USA	29895	?	?	SEARCH Alliance San Diego with Tracy Basler et al	1241	1952	-1.18968e+06	8	0	2	1	0	0	sbs_17762_GC>TT_352147_686,sbs_15755_TC>TT_352146_352147,sbs_7768_TC>TC_352009_352010,sbs_11575_TC>TA_352008_352009,sbs_28854_TC>TA_351804_351805,sbs_20268_TA>GG_351803_351804,sbs_14408_CC>TT_460684_460655,sbs_23403_GA>GT_460745_460684,ind_1605_--->ATG_466965_460745,ind_1605_atg>---_467023_467022,
EPI_ISL_494488	2020-05-11	USA	29849	?	?	SEARCH Alliance San Diego with Tracy Basler et al	1646	2362	-1.18968e+06	7	0	2	0	0	0	sbs_15755_TC>TT_352146_352147,sbs_7768_TC>TC_352009_352010,sbs_11575_TC>TA_352008_352009,sbs_28854_TC>TA_351804_351805,sbs_20268_TA>GG_351803_351804,sbs_14408_CC>TT_460684_460655,sbs_23403_GA>GT_460745_460684,ind_1605_--->ATG_466965_460745,ind_1605_atg>---_467023_467022,
EPI_ISL_512169	2020-05-13	USA	29864	?	?	SEARCH Alliance San Diego with Tracy Basler et al	1255	1973	-1.18968e+06	7	0	2	0	0	0	sbs_15755_TC>TT_352146_352147,sbs_7768_TC>TC_352009_352010,sbs_11575_TC>TA_352008_352009,sbs_28854_TC>TA_351804_351805,sbs_20268_TA>GG_351803_351804,sbs_14408_CC>TT_460684_460655,sbs_23403_GA>GT_460745_460684,ind_1605_--->ATG_466965_460745,ind_1605_atg>---_467023_467022,
EPI_ISL_494442	2020-04-24	USA	29894	?	?	SEARCH Alliance San Diego with Tracy Basler et al	1238	1949	-1.18968e+06	6	0	2	0	0	0	sbs_7768_TC>TC_352009_352010,sbs_11575_TC>TA_352008_352009,sbs_28854_TC>TA_351804_351805,sbs_20268_TA>GG_351803_351804,sbs_14408_CC>TT_460684_460655,sbs_23403_GA>GT_460745_460684,ind_1605_--->ATG_466965_460745,ind_1605_atg>---_467023_467022,
EPI_ISL_483454	2020-04-22	USA	29858	?	?	SEARCH Alliance San Diego with David Pride et al	1260	1978	-1.18968e+06	7	0	2	1	0	0	sbs_19525_CG>TA_352157_690,sbs_7768_TC>TC_352009_352010,sbs_11575_TC>TA_352008_352009,sbs_28854_TC>TA_351804_351805,sbs_20268_TA>GG_351803_351804,sbs_14408_CC>TT_460684_460655,sbs_23403_GA>GT_460745_460684,ind_1605_--->ATG_466965_460745,ind_1605_atg>---_467023_467022,
EPI_ISL_483208	2020-05-05	USA	29864	?	?	SEARCH Alliance San Diego with David Pride et al	1254	1972	-1.18968e+06	6	0	2	0	0	0	sbs_7768_TC>TC_352009_352010,sbs_11575_TC>TA_352008_352009,sbs_28854_TC>TA_351804_351805,sbs_20268_TA>GG_351803_351804,sbs_14408_CC>TT_460684_460655,sbs_23403_GA>GT_460745_460684,ind_1605_--->ATG_466965_460745,ind_1605_atg>---_467023_467022,
EPI_ISL_512231	2020-04-21	USA	29865	?	?	SEARCH Alliance San Diego with Tracy Basler et al	1253	1971	-1.18968e+06	6	0	2	0	0	0	sbs_7768_TC>TC_352009_352010,sbs_11575_TC>TA_352008_352009,sbs_28854_TC>TA_351804_351805,sbs_20268_TA>GG_351803_351804,sbs_14408_CC>TT_460684_460655,sbs_23403_GA>GT_460745_460684,ind_1605_--->ATG_466965_460745,ind_1605_atg>---_467023_467022,
EPI_ISL_635906	2020-06-03	USA	29854	?	?	SEARCH Alliance San Diego with Tracy Basler et al	1285	2004	-1.18968e+06	7	0	2	1	0	0	sbs_5878_AC>TA_352160_693,sbs_7768_TC>TC_352009_352010,sbs_11575_TC>TA_352008_352009,sbs_28854_TC>TA_351804_351805,sbs_20268_TA>GG_351803_351804,sbs_14408_CC>TT_460684_460655,sbs_23403_GA>GT_460745_460684,ind_1605_--->ATG_466965_460745,ind_1605_atg>---_467023_467022,
EPI_ISL_494430	2020-04-24	USA	29854	?	?	SEARCH Alliance San Diego with Tracy Basler et al	1263	1981	-1.18968e+06	6	0	2	0	0	0	sbs_7768_TC>TC_352009_352010,sbs_11575_TC>TA_352008_352009,sbs_28854_TC>TA_351804_351805,sbs_20268_TA>GG_351803_351804,sbs_14408_CC>TT_460684_460655,sbs_23403_GA>GT_460745_460684,ind_1605_--->ATG_466965_460745,ind_1605_atg>---_467023_467022,
EPI_ISL_494437	2020-04-24	USA	29854	?	?	SEARCH Alliance San Diego with Tracy Basler et al	1263	1981	-1.18968e+06	6	0	2	0	0	0	sbs_7768_TC>TC_352009_352010,sbs_11575_TC>TA_352008_352009,sbs_28854_TC>TA_351804_351805,sbs_20268_TA>GG_351803_351804,sbs_14408_CC>TT_460684_460655,sbs_23403_GA>GT_460745_460684,ind_1605_--->ATG_466965_460745,ind_1605_atg>---_467023_467022,
EPI_ISL_494659	2020-05-13	USA	29854	?	?	SEARCH Alliance San Diego with Michael Quigley et al	1411	2129	-1.18968e+06	6	0	2	0	0	0	sbs_7768_TC>TC_352009_352010,sbs_11575_TC>TA_352008_352009,sbs_28854_TC>TA_351804_351805,sbs_20268_TA>GG_351803_351804,sbs_14408_CC>TT_460684_460655,sbs_23403_GA>GT_460745_460684,ind_1605_--->ATG_466965_460745,ind_1605_atg>---_467023_467022,
EPI_ISL_635588	2020-07-11	USA	29856	?	?	SEARCH Alliance San Diego with Tracy Basler et al	1391	2107	-1.18968e+06	11	0	2	0	0	0	sbs_1076_TC>TC_352159_352163,sbs_1643_CA>GA_352159_352163,sbs_2245_TC>TG_352159_352163,sbs_3325_TT>CC_352159_352163,sbs_10323_AA>GG_352159_352163,sbs_7768_TC>TC_352009_352010,sbs_11575_TC>TA_352008_352009,sbs_28854_TC>TA_351804_351805,sbs_20268_TA>GG_351803_351804,sbs_14408_CC>TT_460684_460655,sbs_23403_GA>GT_460745_460684,ind_1605_--->ATG_466965_460745,ind_1605_atg>---_467023_467022,
EPI_ISL_635986	2020-08-26	USA	29865	?	?	SEARCH Alliance San Diego with Tracy Basler et al	1260	1978	-1.18968e+06	13	0	2	1	0	0	sbs_25459_TG>TC_352164_698,sbs_27112_AG>AT_352163_352164,sbs_1076_TC>TC_352159_352163,sbs_1643_CA>GA_352159_352163,sbs_2245_TC>TG_352159_352163,sbs_3325_TT>CC_352159_352163,sbs_10323_AA>GG_352159_352163,sbs_7768_TC>TC_352009_352010,sbs_11575_TC>TA_352008_352009,sbs_28854_TC>TA_351804_351805,sbs_20268_TA>GG_351803_351804,sbs_14408_CC>TT_460684_460655,sbs_23403_GA>GT_460745_460684,ind_1605_--->ATG_…
EPI_ISL_635987	2020-08-26	USA	29864	?	?	SEARCH Alliance San Diego with Tracy Basler et al	1308	2026	-1.18968e+06	12	0	2	0	0	0	sbs_27112_AG>AT_352163_352164,sbs_1076_TC>TC_352159_352163,sbs_1643_CA>GA_352159_352163,sbs_2245_TC>TG_352159_352163,sbs_3325_TT>CC_352159_352163,sbs_10323_AA>GG_352159_352163,sbs_7768_TC>TC_352009_352010,sbs_11575_TC>TA_352008_352009,sbs_28854_TC>TA_351804_351805,sbs_20268_TA>GG_351803_351804,sbs_14408_CC>TT_460684_460655,sbs_23403_GA>GT_460745_460684,ind_1605_--->ATG_466965_460745,ind_1605_atg>…
EPI_ISL_494696	2020-04-26	USA	29862	?	?	SEARCH Alliance San Diego with Michael Quigley et al	1257	1975	-1.18968e+06	7	0	2	1	0	0	sbs_9037_AT>GG_352165_700,sbs_7768_TC>TC_352009_352010,sbs_11575_TC>TA_352008_352009,sbs_28854_TC>TA_351804_351805,sbs_20268_TA>GG_351803_351804,sbs_14408_CC>TT_460684_460655,sbs_23403_GA>GT_460745_460684,ind_1605_--->ATG_466965_460745,ind_1605_atg>---_467023_467022,
EPI_ISL_494481	2020-05-01	USA	29854	?	?	SEARCH Alliance San Diego with Tracy Basler et al	1264	1982	-1.18968e+06	7	0	2	0	0	0	sbs_8802_AC>TT_352165_352166,sbs_7768_TC>TC_352009_352010,sbs_11575_TC>TA_352008_352009,sbs_28854_TC>TA_351804_351805,sbs_20268_TA>GG_351803_351804,sbs_14408_CC>TT_460684_460655,sbs_23403_GA>GT_460745_460684,ind_1605_--->ATG_466965_460745,ind_1605_atg>---_467023_467022,
EPI_ISL_730159	2020-05-04	USA	29865	?	?	SEARCH Alliance San Diego with Michael Quigley et al	1287	2003	-1.18968e+06	9	0	2	2	0	0	sbs_28897_CT>CA_352166_702,sbs_29302_AT>CC_352166_702,sbs_8802_AC>TT_352165_352166,sbs_7768_TC>TC_352009_352010,sbs_11575_TC>TA_352008_352009,sbs_28854_TC>TA_351804_351805,sbs_20268_TA>GG_351803_351804,sbs_14408_CC>TT_460684_460655,sbs_23403_GA>GT_460745_460684,ind_1605_--->ATG_466965_460745,ind_1605_atg>---_467023_467022,
EPI_ISL_648975	2020-10-16	USA	29853	?	?	SEARCH Alliance San Diego with Tracy Basler et al	1265	1987	-1.18968e+06	10	0	3	3	0	1	sbs_10306_AT>CT_352167_703,sbs_23525_AC>TA_352167_703,sbs_28399_CC>TC_352167_703,ind_29738_CCACGCGGAGT>-----------_352167_703,sbs_27484_TT>CT_352154_352167,sbs_7768_TC>TC_352009_352010,sbs_11575_TC>TA_352008_352009,sbs_28854_TC>TA_351804_351805,sbs_20268_TA>GG_351803_351804,sbs_14408_CC>TT_460684_460655,sbs_23403_GA>GT_460745_460684,ind_1605_--->ATG_466965_460745,ind_1605_atg>---_467023_467022,
EPI_ISL_636040	2020-08-06	USA	29864	?	?	SEARCH Alliance San Diego with Tracy Basler et al	1257	1978	-1.18969e+06	12	0	2	4	0	0	sbs_2094_TC>TG_352168_704,sbs_2574_AC>TT_352168_704,sbs_4795_CC>TT_352168_704,sbs_16431_TA>GG_352168_704,sbs_27670_AG>TT_352167_352168,sbs_27484_TT>CT_352154_352167,sbs_7768_TC>TC_352009_352010,sbs_11575_TC>TA_352008_352009,sbs_28854_TC>TA_351804_351805,sbs_20268_TA>GG_351803_351804,sbs_14408_CC>TT_460684_460655,sbs_23403_GA>GT_460745_460684,ind_1605_--->ATG_466965_460745,ind_1605_atg>---_467023_…
EPI_ISL_636010	2020-07-07	USA	29865	?	?	SEARCH Alliance San Diego with Tracy Basler et al	1254	1973	-1.18968e+06	8	0	2	0	0	0	sbs_27670_AG>TT_352167_352168,sbs_27484_TT>CT_352154_352167,sbs_7768_TC>TC_352009_352010,sbs_11575_TC>TA_352008_352009,sbs_28854_TC>TA_351804_351805,sbs_20268_TA>GG_351803_351804,sbs_14408_CC>TT_460684_460655,sbs_23403_GA>GT_460745_460684,ind_1605_--->ATG_466965_460745,ind_1605_atg>---_467023_467022,
EPI_ISL_644939	2020-09-29	USA	29837	?	?	Matt Plumb et al	1272	1944	-1.18968e+06	10	0	2	4	0	0	sbs_1291_AA>GT_352153_706,sbs_2342_TA>GT_352153_706,sbs_7291_GA>GT_352153_706,sbs_7645_CT>CG_352153_706,sbs_7768_TC>TC_352009_352010,sbs_11575_TC>TA_352008_352009,sbs_28854_TC>TA_351804_351805,sbs_20268_TA>GG_351803_351804,sbs_14408_CC>TT_460684_460655,sbs_23403_GA>GT_460745_460684,ind_1605_--->ATG_466965_460745,ind_1605_atg>---_467023_467022,
EPI_ISL_494580	2020-05-07	USA	29873	?	?	SEARCH Alliance San Diego with Tracy Basler et al	1246	1964	-1.18968e+06	6	0	2	0	0	0	sbs_7768_TC>TC_352009_352010,sbs_11575_TC>TA_352008_352009,sbs_28854_TC>TA_351804_351805,sbs_20268_TA>GG_351803_351804,sbs_14408_CC>TT_460684_460655,sbs_23403_GA>GT_460745_460684,ind_1605_--->ATG_466965_460745,ind_1605_atg>---_467023_467022,
EPI_ISL_494436	2020-04-24	USA	29887	?	?	SEARCH Alliance San Diego with Tracy Basler et al	1233	1950	-1.18968e+06	6	0	2	0	0	0	sbs_7768_TC>TC_352009_352010,sbs_11575_TC>TA_352008_352009,sbs_28854_TC>TA_351804_351805,sbs_20268_TA>GG_351803_351804,sbs_14408_CC>TT_460684_460655,sbs_23403_GA>GT_460745_460684,ind_1605_--->ATG_466965_460745,ind_1605_atg>---_467023_467022,
EPI_ISL_636198	2020-05-28	USA	29887	?	?	SEARCH Alliance San Diego with Tracy Basler et al	1237	1953	-1.18968e+06	9	0	2	3	0	0	sbs_15324_AC>TA_352150_709,sbs_22988_CG>AG_352150_709,sbs_24794_TG>TC_352150_709,sbs_7768_TC>TC_352009_352010,sbs_11575_TC>TA_352008_352009,sbs_28854_TC>TA_351804_351805,sbs_20268_TA>GG_351803_351804,sbs_14408_CC>TT_460684_460655,sbs_23403_GA>GT_460745_460684,ind_1605_--->ATG_466965_460745,ind_1605_atg>---_467023_467022,
EPI_ISL_494467	2020-04-28	USA	29897	?	?	SEARCH Alliance San Diego with Tracy Basler et al	1242	1953	-1.18968e+06	7	0	2	1	0	0	sbs_29353_AC>TA_352143_710,sbs_7768_TC>TC_352009_352010,sbs_11575_TC>TA_352008_352009,sbs_28854_TC>TA_351804_351805,sbs_20268_TA>GG_351803_351804,sbs_14408_CC>TT_460684_460655,sbs_23403_GA>GT_460745_460684,ind_1605_--->ATG_466965_460745,ind_1605_atg>---_467023_467022,
EPI_ISL_753573	2020-12-01	USA	29903	?	Female	Gai et al et al	1259	1966	-1.1897e+06	18	0	2	4	0	0	sbs_9893_TC>TT_352171_711,sbs_19542_TG>TA_352171_711,sbs_27414_TG>AG_352171_711,sbs_29744_CG>TG_352171_711,sbs_17325_TG>TC_352170_352171,sbs_22156_AT>CG_352170_352171,sbs_22705_GA>GG_352170_352171,sbs_25844_AC>TT_352169_352170,sbs_29445_AC>TT_352169_352170,sbs_7358_TA>GT_352134_352169,sbs_16887_AC>TA_352134_352169,sbs_21830_TG>TT_352134_352169,sbs_7768_TC>TC_352009_352010,sbs_11575_TC>TA_352008_3…
EPI_ISL_753529	2020-11-28	USA	29969	?	Female	Gai et al et al	1255	1962	-1.18969e+06	14	0	2	0	0	0	sbs_17325_TG>TC_352170_352171,sbs_22156_AT>CG_352170_352171,sbs_22705_GA>GG_352170_352171,sbs_25844_AC>TT_352169_352170,sbs_29445_AC>TT_352169_352170,sbs_7358_TA>GT_352134_352169,sbs_16887_AC>TA_352134_352169,sbs_21830_TG>TT_352134_352169,sbs_7768_TC>TC_352009_352010,sbs_11575_TC>TA_352008_352009,sbs_28854_TC>TA_351804_351805,sbs_20268_TA>GG_351803_351804,sbs_14408_CC>TT_460684_460655,sbs_23403_G…
EPI_ISL_753383	2020-11-19	USA	29969	?	Female	Gai et al et al	1255	1962	-1.18969e+06	14	0	2	0	0	0	sbs_17325_TG>TC_352170_352171,sbs_22156_AT>CG_352170_352171,sbs_22705_GA>GG_352170_352171,sbs_25844_AC>TT_352169_352170,sbs_29445_AC>TT_352169_352170,sbs_7358_TA>GT_352134_352169,sbs_16887_AC>TA_352134_352169,sbs_21830_TG>TT_352134_352169,sbs_7768_TC>TC_352009_352010,sbs_11575_TC>TA_352008_352009,sbs_28854_TC>TA_351804_351805,sbs_20268_TA>GG_351803_351804,sbs_14408_CC>TT_460684_460655,sbs_23403_G…
EPI_ISL_736924	2020-12-01	Japan	29810	?	?	Tsuyoshi Sekizuka et al	1302	1963	-1.18969e+06	15	0	2	4	0	0	sbs_18511_TC>TC_352173_714,sbs_19955_AC>TT_352173_714,sbs_22762_TT>CG_352173_714,sbs_25603_AC>TT_352173_714,sbs_25844_AC>TT_352169_352170,sbs_29445_AC>TT_352169_352170,sbs_7358_TA>GT_352134_352169,sbs_16887_AC>TA_352134_352169,sbs_21830_TG>TT_352134_352169,sbs_7768_TC>TC_352009_352010,sbs_11575_TC>TA_352008_352009,sbs_28854_TC>TA_351804_351805,sbs_20268_TA>GG_351803_351804,sbs_14408_CC>TT_460684_…
EPI_ISL_803085	2020-12-26	USA	29782	63	Female	Rosenthal et al	1573	2191	-1.1897e+06	15	0	2	4	0	0	sbs_7124_AC>TC_352173_715,sbs_7528_TC>TG_352173_715,sbs_13812_TG>TG_352173_715,sbs_27327_AG>TT_352173_715,sbs_25844_AC>TT_352169_352170,sbs_29445_AC>TT_352169_352170,sbs_7358_TA>GT_352134_352169,sbs_16887_AC>TA_352134_352169,sbs_21830_TG>TT_352134_352169,sbs_7768_TC>TC_352009_352010,sbs_11575_TC>TA_352008_352009,sbs_28854_TC>TA_351804_351805,sbs_20268_TA>GG_351803_351804,sbs_14408_CC>TT_460684_46…
EPI_ISL_730210	2020-08-08	Mexico	29865	?	?	SEARCH Alliance San Diego with Jonathan Gonzalez Garcia et al	1322	2035	-1.18969e+06	10	0	2	1	0	0	sbs_20677_AC>TC_352174_716,sbs_7358_TA>GT_352134_352169,sbs_16887_AC>TA_352134_352169,sbs_21830_TG>TT_352134_352169,sbs_7768_TC>TC_352009_352010,sbs_11575_TC>TA_352008_352009,sbs_28854_TC>TA_351804_351805,sbs_20268_TA>GG_351803_351804,sbs_14408_CC>TT_460684_460655,sbs_23403_GA>GT_460745_460684,ind_1605_--->ATG_466965_460745,ind_1605_atg>---_467023_467022,
EPI_ISL_635854	2020-08-25	USA	29856	?	?	SEARCH Alliance San Diego with Tracy Basler et al	1530	2239	-1.18969e+06	9	0	2	0	0	0	sbs_7358_TA>GT_352134_352169,sbs_16887_AC>TA_352134_352169,sbs_21830_TG>TT_352134_352169,sbs_7768_TC>TC_352009_352010,sbs_11575_TC>TA_352008_352009,sbs_28854_TC>TA_351804_351805,sbs_20268_TA>GG_351803_351804,sbs_14408_CC>TT_460684_460655,sbs_23403_GA>GT_460745_460684,ind_1605_--->ATG_466965_460745,ind_1605_atg>---_467023_467022,
EPI_ISL_494471	2020-05-11	USA	29903	?	?	SEARCH Alliance San Diego with Tracy Basler et al	1250	1961	-1.18968e+06	9	0	2	3	0	0	sbs_17285_TC>TA_352051_718,sbs_24815_TG>AG_352051_718,sbs_27196_AC>TA_352051_718,sbs_7768_TC>TC_352009_352010,sbs_11575_TC>TA_352008_352009,sbs_28854_TC>TA_351804_351805,sbs_20268_TA>GG_351803_351804,sbs_14408_CC>TT_460684_460655,sbs_23403_GA>GT_460745_460684,ind_1605_--->ATG_466965_460745,ind_1605_atg>---_467023_467022,
EPI_ISL_483219	2020-05-04	USA	29899	?	?	SEARCH Alliance San Diego with David Pride et al	1241	1954	-1.18968e+06	6	0	2	0	0	0	sbs_1288_GC>TG_352175_352176,sbs_11575_TC>TA_352008_352009,sbs_28854_TC>TA_351804_351805,sbs_20268_TA>GG_351803_351804,sbs_14408_CC>TT_460684_460655,sbs_23403_GA>GT_460745_460684,ind_1605_--->ATG_466965_460745,ind_1605_atg>---_467023_467022,
EPI_ISL_792676	2020-12-23	USA	29896	?	?	P. Hemarajata et al. et al	1248	1957	-1.18969e+06	13	0	2	7	0	0	sbs_939_AA>GG_352180_720,sbs_2939_AC>TC_352180_720,sbs_5512_AC>TG_352180_720,sbs_7564_CC>TT_352180_720,sbs_25720_TG>TC_352180_720,sbs_26097_AA>GA_352180_720,sbs_28102_CC>TC_352180_720,sbs_1288_GC>TG_352175_352176,sbs_11575_TC>TA_352008_352009,sbs_28854_TC>TA_351804_351805,sbs_20268_TA>GG_351803_351804,sbs_14408_CC>TT_460684_460655,sbs_23403_GA>GT_460745_460684,ind_1605_--->ATG_466965_460745,ind_1…
EPI_ISL_468474	2020-05-02	USA	29524	?	?	CZB Cliahub Consortium et al	2280	2946	-1.18968e+06	7	0	2	0	0	0	sbs_19896_CT>CC_352180_352181,sbs_1288_GC>TG_352175_352176,sbs_11575_TC>TA_352008_352009,sbs_28854_TC>TA_351804_351805,sbs_20268_TA>GG_351803_351804,sbs_14408_CC>TT_460684_460655,sbs_23403_GA>GT_460745_460684,ind_1605_--->ATG_466965_460745,ind_1605_atg>---_467023_467022,
EPI_ISL_468478	2020-04-30	USA	29857	?	?	CZB Cliahub Consortium et al	1261	1926	-1.18968e+06	7	0	2	0	0	0	sbs_19896_CT>CC_352180_352181,sbs_1288_GC>TG_352175_352176,sbs_11575_TC>TA_352008_352009,sbs_28854_TC>TA_351804_351805,sbs_20268_TA>GG_351803_351804,sbs_14408_CC>TT_460684_460655,sbs_23403_GA>GT_460745_460684,ind_1605_--->ATG_466965_460745,ind_1605_atg>---_467023_467022,
EPI_ISL_483215	2020-05-04	USA	29895	?	?	SEARCH Alliance San Diego with David Pride et al	1237	1950	-1.18968e+06	6	0	2	0	0	0	sbs_1288_GC>TG_352175_352176,sbs_11575_TC>TA_352008_352009,sbs_28854_TC>TA_351804_351805,sbs_20268_TA>GG_351803_351804,sbs_14408_CC>TT_460684_460655,sbs_23403_GA>GT_460745_460684,ind_1605_--->ATG_466965_460745,ind_1605_atg>---_467023_467022,
EPI_ISL_512202	2020-05-28	USA	29854	?	?	SEARCH Alliance San Diego with Tracy Basler et al	1631	2343	-1.18969e+06	10	0	2	1	0	0	sbs_4720_CG>TT_352184_724,sbs_11761_AG>TA_352183_352184,sbs_20189_CC>TT_352183_352184,sbs_25613_TC>TC_352183_352184,sbs_1288_GC>TG_352175_352176,sbs_11575_TC>TA_352008_352009,sbs_28854_TC>TA_351804_351805,sbs_20268_TA>GG_351803_351804,sbs_14408_CC>TT_460684_460655,sbs_23403_GA>GT_460745_460684,ind_1605_--->ATG_466965_460745,ind_1605_atg>---_467023_467022,
EPI_ISL_707916	2020-07-03	USA	29851	?	?	P. Hemarajata et al. et al	1270	1923	-1.18969e+06	12	0	2	3	0	0	sbs_5869_AC>TA_352184_725,sbs_10718_TC>AG_352184_725,sbs_29744_CG>TG_352184_725,sbs_11761_AG>TA_352183_352184,sbs_20189_CC>TT_352183_352184,sbs_25613_TC>TC_352183_352184,sbs_1288_GC>TG_352175_352176,sbs_11575_TC>TA_352008_352009,sbs_28854_TC>TA_351804_351805,sbs_20268_TA>GG_351803_351804,sbs_14408_CC>TT_460684_460655,sbs_23403_GA>GT_460745_460684,ind_1605_--->ATG_466965_460745,ind_1605_atg>---_46…
EPI_ISL_494428	2020-04-28	USA	29892	?	?	SEARCH Alliance San Diego with Tracy Basler et al	1233	1946	-1.18968e+06	7	0	2	1	0	0	sbs_20451_AC>TT_352185_726,sbs_1288_GC>TG_352175_352176,sbs_11575_TC>TA_352008_352009,sbs_28854_TC>TA_351804_351805,sbs_20268_TA>GG_351803_351804,sbs_14408_CC>TT_460684_460655,sbs_23403_GA>GT_460745_460684,ind_1605_--->ATG_466965_460745,ind_1605_atg>---_467023_467022,
EPI_ISL_483325	2020-05-04	USA	29868	?	?	SEARCH Alliance San Diego with David Pride et al	1249	1969	-1.18968e+06	6	0	2	0	0	0	sbs_1288_GC>TG_352175_352176,sbs_11575_TC>TA_352008_352009,sbs_28854_TC>TA_351804_351805,sbs_20268_TA>GG_351803_351804,sbs_14408_CC>TT_460684_460655,sbs_23403_GA>GT_460745_460684,ind_1605_--->ATG_466965_460745,ind_1605_atg>---_467023_467022,
EPI_ISL_483293	2020-05-01	USA	29856	?	?	SEARCH Alliance San Diego with David Pride et al	1259	1979	-1.18968e+06	6	0	2	0	0	0	sbs_1288_GC>TG_352175_352176,sbs_11575_TC>TA_352008_352009,sbs_28854_TC>TA_351804_351805,sbs_20268_TA>GG_351803_351804,sbs_14408_CC>TT_460684_460655,sbs_23403_GA>GT_460745_460684,ind_1605_--->ATG_466965_460745,ind_1605_atg>---_467023_467022,
EPI_ISL_636118	2020-05-27	Mexico	29863	?	?	SEARCH Alliance San Diego with Aaron Harding et al	1257	1977	-1.18969e+06	9	0	2	3	0	0	sbs_7423_TC>TT_352187_729,sbs_23405_TG>TT_352187_729,sbs_28514_AG>CA_352187_729,sbs_1288_GC>TG_352175_352176,sbs_11575_TC>TA_352008_352009,sbs_28854_TC>TA_351804_351805,sbs_20268_TA>GG_351803_351804,sbs_14408_CC>TT_460684_460655,sbs_23403_GA>GT_460745_460684,ind_1605_--->ATG_466965_460745,ind_1605_atg>---_467023_467022,
EPI_ISL_535676	2020-06-04	USA	29882	59	Female	Yan Li et al	1253	1950	-1.18968e+06	7	0	2	0	0	0	sbs_26019_CA>GG_352188_352189,sbs_1288_GC>TG_352175_352176,sbs_11575_TC>TA_352008_352009,sbs_28854_TC>TA_351804_351805,sbs_20268_TA>GG_351803_351804,sbs_14408_CC>TT_460684_460655,sbs_23403_GA>GT_460745_460684,ind_1605_--->ATG_466965_460745,ind_1605_atg>---_467023_467022,
EPI_ISL_535678	2020-06-04	USA	29882	17	Female	Yan Li et al	1253	1950	-1.18968e+06	7	0	2	0	0	0	sbs_26019_CA>GG_352188_352189,sbs_1288_GC>TG_352175_352176,sbs_11575_TC>TA_352008_352009,sbs_28854_TC>TA_351804_351805,sbs_20268_TA>GG_351803_351804,sbs_14408_CC>TT_460684_460655,sbs_23403_GA>GT_460745_460684,ind_1605_--->ATG_466965_460745,ind_1605_atg>---_467023_467022,
EPI_ISL_535677	2020-06-04	USA	29882	17	Female	Yan Li et al	1253	1950	-1.18968e+06	7	0	2	0	0	0	sbs_26019_CA>GG_352188_352189,sbs_1288_GC>TG_352175_352176,sbs_11575_TC>TA_352008_352009,sbs_28854_TC>TA_351804_351805,sbs_20268_TA>GG_351803_351804,sbs_14408_CC>TT_460684_460655,sbs_23403_GA>GT_460745_460684,ind_1605_--->ATG_466965_460745,ind_1605_atg>---_467023_467022,
EPI_ISL_535708	2020-06-16	USA	29882	?	Male	Brian Lynch et al	1254	1951	-1.18968e+06	8	0	2	0	0	0	sbs_4698_TC>TT_352188_352190,sbs_25690_TG>TG_352188_352190,sbs_1288_GC>TG_352175_352176,sbs_11575_TC>TA_352008_352009,sbs_28854_TC>TA_351804_351805,sbs_20268_TA>GG_351803_351804,sbs_14408_CC>TT_460684_460655,sbs_23403_GA>GT_460745_460684,ind_1605_--->ATG_466965_460745,ind_1605_atg>---_467023_467022,
EPI_ISL_535664	2020-06-02	USA	29882	?	Male	Yan Li et al	1254	1951	-1.18968e+06	8	0	2	0	0	0	sbs_4698_TC>TT_352188_352190,sbs_25690_TG>TG_352188_352190,sbs_1288_GC>TG_352175_352176,sbs_11575_TC>TA_352008_352009,sbs_28854_TC>TA_351804_351805,sbs_20268_TA>GG_351803_351804,sbs_14408_CC>TT_460684_460655,sbs_23403_GA>GT_460745_460684,ind_1605_--->ATG_466965_460745,ind_1605_atg>---_467023_467022,
EPI_ISL_535663	2020-06-02	USA	29882	9	Male	Yan Li et al	1255	1952	-1.18968e+06	8	0	2	0	0	0	sbs_4698_TC>TT_352188_352190,sbs_25690_TG>TG_352188_352190,sbs_1288_GC>TG_352175_352176,sbs_11575_TC>TA_352008_352009,sbs_28854_TC>TA_351804_351805,sbs_20268_TA>GG_351803_351804,sbs_14408_CC>TT_460684_460655,sbs_23403_GA>GT_460745_460684,ind_1605_--->ATG_466965_460745,ind_1605_atg>---_467023_467022,
EPI_ISL_755216	2020-11-30	USA	29807	?	?	SEARCH Alliance San Diego et al	1332	1947	-1.18968e+06	16	0	2	6	0	0	sbs_920_AC>TT_352194_736,sbs_9700_TC>TA_352194_736,sbs_10815_TC>TT_352194_736,sbs_14748_AA>CT_352194_736,sbs_17052_TT>GG_352194_736,sbs_26094_AT>CA_352194_736,sbs_2445_AC>TT_352193_352194,sbs_3096_TC>TA_352193_352194,sbs_19791_TT>GT_352193_352194,sbs_18060_TC>TT_352192_352193,sbs_1288_GC>TG_352175_352176,sbs_11575_TC>TA_352008_352009,sbs_28854_TC>TA_351804_351805,sbs_20268_TA>GG_351803_351804,sbs…
EPI_ISL_591412	2020-07-01	Japan	29766	?	?	Tsuyoshi Sekizuka et al	1341	1965	-1.18969e+06	14	0	2	3	0	0	sbs_4720_CG>TT_352195_737,sbs_15672_AG>TT_352195_737,sbs_21785_TG>CG_352195_737,sbs_5999_AA>GT_352194_352195,sbs_2445_AC>TT_352193_352194,sbs_3096_TC>TA_352193_352194,sbs_19791_TT>GT_352193_352194,sbs_18060_TC>TT_352192_352193,sbs_1288_GC>TG_352175_352176,sbs_11575_TC>TA_352008_352009,sbs_28854_TC>TA_351804_351805,sbs_20268_TA>GG_351803_351804,sbs_14408_CC>TT_460684_460655,sbs_23403_GA>GT_460745_…
EPI_ISL_753370	2020-11-18	USA	29969	?	Female	Gai et al et al	1254	1966	-1.18969e+06	17	0	2	6	0	0	sbs_583_TC>TC_352195_738,sbs_8140_CC>TT_352195_738,sbs_14571_AC>TC_352195_738,sbs_24863_AC>TA_352195_738,sbs_28236_TC>TG_352195_738,sbs_29751_CG>TA_352195_738,sbs_5999_AA>GT_352194_352195,sbs_2445_AC>TT_352193_352194,sbs_3096_TC>TA_352193_352194,sbs_19791_TT>GT_352193_352194,sbs_18060_TC>TT_352192_352193,sbs_1288_GC>TG_352175_352176,sbs_11575_TC>TA_352008_352009,sbs_28854_TC>TA_351804_351805,sbs_…
EPI_ISL_576279	2020-08-24	Mexico	29858	27	Male	Ernesto Ramirez-Gonzalez et al	1277	1925	-1.18968e+06	7	0	2	0	0	0	sbs_18060_TC>TT_352192_352193,sbs_1288_GC>TG_352175_352176,sbs_11575_TC>TA_352008_352009,sbs_28854_TC>TA_351804_351805,sbs_20268_TA>GG_351803_351804,sbs_14408_CC>TT_460684_460655,sbs_23403_GA>GT_460745_460684,ind_1605_--->ATG_466965_460745,ind_1605_atg>---_467023_467022,
EPI_ISL_493349	2020-05-28	Mexico	29809	83	Male	Ernesto Ramirez-Gonzalez et al	1900	2423	-1.18968e+06	7	0	2	0	0	0	sbs_18060_TC>TT_352192_352193,sbs_1288_GC>TG_352175_352176,sbs_11575_TC>TA_352008_352009,sbs_28854_TC>TA_351804_351805,sbs_20268_TA>GG_351803_351804,sbs_14408_CC>TT_460684_460655,sbs_23403_GA>GT_460745_460684,ind_1605_--->ATG_466965_460745,ind_1605_atg>---_467023_467022,
EPI_ISL_582959	2020-07-16	USA	29854	?	?	CZB Cliahub Consortium et al	1285	1925	-1.18968e+06	11	0	2	1	0	0	sbs_11277_GA>GT_352200_741,sbs_11601_AT>CA_352199_352200,sbs_17339_GC>TA_352199_352200,sbs_24068_AC>GA_352199_352200,sbs_18060_TC>TT_352192_352193,sbs_1288_GC>TG_352175_352176,sbs_11575_TC>TA_352008_352009,sbs_28854_TC>TA_351804_351805,sbs_20268_TA>GG_351803_351804,sbs_14408_CC>TT_460684_460655,sbs_23403_GA>GT_460745_460684,ind_1605_--->ATG_466965_460745,ind_1605_atg>---_467023_467022,
EPI_ISL_582960	2020-07-16	USA	29843	?	?	CZB Cliahub Consortium et al	1276	1914	-1.18968e+06	10	0	2	0	0	0	sbs_11601_AT>CA_352199_352200,sbs_17339_GC>TA_352199_352200,sbs_24068_AC>GA_352199_352200,sbs_18060_TC>TT_352192_352193,sbs_1288_GC>TG_352175_352176,sbs_11575_TC>TA_352008_352009,sbs_28854_TC>TA_351804_351805,sbs_20268_TA>GG_351803_351804,sbs_14408_CC>TT_460684_460655,sbs_23403_GA>GT_460745_460684,ind_1605_--->ATG_466965_460745,ind_1605_atg>---_467023_467022,
EPI_ISL_548631	2020-07-16	USA	29837	?	?	CZB Cliahub Consortium et al	1275	1919	-1.18968e+06	10	0	3	0	0	1	ind_237.5_->N_352201_743,sbs_11601_AT>CA_352199_352200,sbs_17339_GC>TA_352199_352200,sbs_24068_AC>GA_352199_352200,sbs_18060_TC>TT_352192_352193,sbs_1288_GC>TG_352175_352176,sbs_11575_TC>TA_352008_352009,sbs_28854_TC>TA_351804_351805,sbs_20268_TA>GG_351803_351804,sbs_14408_CC>TT_460684_460655,sbs_23403_GA>GT_460745_460684,ind_1605_--->ATG_466965_460745,ind_1605_atg>---_467023_467022,
EPI_ISL_694483	2020-06-02	USA	29865	?	?	Jolene Bowers et al	2531	3229	-1.18968e+06	7	0	2	0	0	0	sbs_18060_TC>TT_352192_352193,sbs_1288_GC>TG_352175_352176,sbs_11575_TC>TA_352008_352009,sbs_28854_TC>TA_351804_351805,sbs_20268_TA>GG_351803_351804,sbs_14408_CC>TT_460684_460655,sbs_23403_GA>GT_460745_460684,ind_1605_--->ATG_466965_460745,ind_1605_atg>---_467023_467022,
EPI_ISL_694484	2020-06-02	USA	29865	?	?	Jolene Bowers et al	1530	2228	-1.18968e+06	8	0	2	1	0	0	sbs_16289_GC>TT_352202_745,sbs_18060_TC>TT_352192_352193,sbs_1288_GC>TG_352175_352176,sbs_11575_TC>TA_352008_352009,sbs_28854_TC>TA_351804_351805,sbs_20268_TA>GG_351803_351804,sbs_14408_CC>TT_460684_460655,sbs_23403_GA>GT_460745_460684,ind_1605_--->ATG_466965_460745,ind_1605_atg>---_467023_467022,
EPI_ISL_530151	2020-08-14	USA	29855	?	?	Deborah A. Nickerson et al	1252	1928	-1.18968e+06	9	0	2	1	0	0	sbs_26885_AC>TG_352204_746,sbs_14857_AG>TT_352203_352204,sbs_18060_TC>TT_352192_352193,sbs_1288_GC>TG_352175_352176,sbs_11575_TC>TA_352008_352009,sbs_28854_TC>TA_351804_351805,sbs_20268_TA>GG_351803_351804,sbs_14408_CC>TT_460684_460655,sbs_23403_GA>GT_460745_460684,ind_1605_--->ATG_466965_460745,ind_1605_atg>---_467023_467022,
EPI_ISL_738710	2020-11-18	USA	29804	?	?	CZB Cliahub Consortium et al	1373	2014	-1.18969e+06	13	0	3	5	0	1	sbs_12106_AG>TT_352204_747,sbs_17406_GA>GT_352204_747,sbs_19480_TG>TG_352204_747,sbs_20104_TC>TT_352204_747,sbs_27459_AG>CT_352204_747,ind_686_AAGTCATTT>---------_352204_747,sbs_14857_AG>TT_352203_352204,sbs_18060_TC>TT_352192_352193,sbs_1288_GC>TG_352175_352176,sbs_11575_TC>TA_352008_352009,sbs_28854_TC>TA_351804_351805,sbs_20268_TA>GG_351803_351804,sbs_14408_CC>TT_460684_460655,sbs_23403_GA>GT_…
EPI_ISL_738924	2020-11-18	USA	29805	?	?	CZB Cliahub Consortium et al	1356	1978	-1.18969e+06	22	0	2	3	0	0	sbs_1408_AG>TC_352206_748,sbs_9614_TA>GC_352206_748,sbs_18192_AT>CA_352206_748,sbs_2305_AG>TC_352205_352206,sbs_2902_TC>TA_352205_352206,sbs_6476_AG>AT_352205_352206,sbs_10335_GC>TC_352205_352206,sbs_12751_CT>GT_352205_352206,sbs_19896_CT>CC_352205_352206,sbs_22147_AG>AA_352205_352206,sbs_23664_GC>TA_352205_352206,sbs_25455_AG>TG_352205_352206,sbs_25770_GG>TC_352205_352206,sbs_25807_AT>CT_352205_…
EPI_ISL_783550	2020-11-23	USA	29868	?	?	S. Wesley Long et al	1787	2364	-1.1897e+06	23	0	2	2	0	0	sbs_4542_AC>TC_352207_749,sbs_28269_AC>GT_352207_749,sbs_10525_TC>TT_352206_352207,sbs_27418_AC>TT_352206_352207,sbs_2305_AG>TC_352205_352206,sbs_2902_TC>TA_352205_352206,sbs_6476_AG>AT_352205_352206,sbs_10335_GC>TC_352205_352206,sbs_12751_CT>GT_352205_352206,sbs_19896_CT>CC_352205_352206,sbs_22147_AG>AA_352205_352206,sbs_23664_GC>TA_352205_352206,sbs_25455_AG>TG_352205_352206,sbs_25770_GG>TC_352…
EPI_ISL_779188	2020-11-17	Mexico	29782	54	Male	Kame A. Gal찼n-Huerta et al	1628	2249	-1.1897e+06	24	0	2	3	0	0	sbs_13255_GC>TC_352207_750,sbs_14694_AC>TT_352207_750,sbs_21575_TC>TT_352207_750,sbs_10525_TC>TT_352206_352207,sbs_27418_AC>TT_352206_352207,sbs_2305_AG>TC_352205_352206,sbs_2902_TC>TA_352205_352206,sbs_6476_AG>AT_352205_352206,sbs_10335_GC>TC_352205_352206,sbs_12751_CT>GT_352205_352206,sbs_19896_CT>CC_352205_352206,sbs_22147_AG>AA_352205_352206,sbs_23664_GC>TA_352205_352206,sbs_25455_AG>TG_35220…
EPI_ISL_667033	2020-07-16	USA	29865	?	?	SEARCH Alliance San Diego with Tracy Basler et al	1256	1975	-1.18969e+06	11	0	2	4	0	0	sbs_12436_TT>CC_352208_751,sbs_21325_TG>AT_352208_751,sbs_25311_TG>TT_352208_751,sbs_27147_AG>TA_352208_751,sbs_18060_TC>TT_352192_352193,sbs_1288_GC>TG_352175_352176,sbs_11575_TC>TA_352008_352009,sbs_28854_TC>TA_351804_351805,sbs_20268_TA>GG_351803_351804,sbs_14408_CC>TT_460684_460655,sbs_23403_GA>GT_460745_460684,ind_1605_--->ATG_466965_460745,ind_1605_atg>---_467023_467022,
EPI_ISL_493344	2020-05-15	Mexico	29807	61	Male	Ernesto Ramirez-Gonzalez et al	1861	2471	-1.18968e+06	7	0	2	0	0	0	sbs_18060_TC>TT_352192_352193,sbs_1288_GC>TG_352175_352176,sbs_11575_TC>TA_352008_352009,sbs_28854_TC>TA_351804_351805,sbs_20268_TA>GG_351803_351804,sbs_14408_CC>TT_460684_460655,sbs_23403_GA>GT_460745_460684,ind_1605_--->ATG_466965_460745,ind_1605_atg>---_467023_467022,
EPI_ISL_483324	2020-05-04	USA	29903	?	?	SEARCH Alliance San Diego with David Pride et al	1245	1958	-1.18968e+06	6	0	2	0	0	0	sbs_1288_GC>TG_352175_352176,sbs_11575_TC>TA_352008_352009,sbs_28854_TC>TA_351804_351805,sbs_20268_TA>GG_351803_351804,sbs_14408_CC>TT_460684_460655,sbs_23403_GA>GT_460745_460684,ind_1605_--->ATG_466965_460745,ind_1605_atg>---_467023_467022,
EPI_ISL_780948	2020-07-02	USA	29836	?	?	S. Wesley Long et al	1272	1941	-1.18968e+06	11	0	2	1	0	0	sbs_22351_CA>TG_352212_754,sbs_27711_CA>TA_352211_352212,sbs_16840_AA>CA_352210_352211,sbs_6884_CG>AG_352209_352210,sbs_28115_TC>TG_352209_352210,sbs_19029_AC>TG_352175_352209,sbs_11575_TC>TA_352008_352009,sbs_28854_TC>TA_351804_351805,sbs_20268_TA>GG_351803_351804,sbs_14408_CC>TT_460684_460655,sbs_23403_GA>GT_460745_460684,ind_1605_--->ATG_466965_460745,ind_1605_atg>---_467023_467022,
EPI_ISL_784309	2020-07-07	USA	29869	?	?	S. Wesley Long et al	1263	1937	-1.18968e+06	10	0	2	0	0	0	sbs_27711_CA>TA_352211_352212,sbs_16840_AA>CA_352210_352211,sbs_6884_CG>AG_352209_352210,sbs_28115_TC>TG_352209_352210,sbs_19029_AC>TG_352175_352209,sbs_11575_TC>TA_352008_352009,sbs_28854_TC>TA_351804_351805,sbs_20268_TA>GG_351803_351804,sbs_14408_CC>TT_460684_460655,sbs_23403_GA>GT_460745_460684,ind_1605_--->ATG_466965_460745,ind_1605_atg>---_467023_467022,
EPI_ISL_784547	2020-11-13	USA	29903	?	?	S. Wesley Long et al	1261	1961	-1.18969e+06	21	0	2	2	0	0	sbs_8533_CA>GA_352215_756,sbs_18788_AC>TA_352215_756,sbs_1909_TC>TT_352214_352215,sbs_9532_TC>TA_352214_352215,sbs_15750_AT>CG_352214_352215,sbs_16377_CG>AT_352214_352215,sbs_21157_CG>AT_352214_352215,sbs_21390_TA>GT_352214_352215,sbs_27546_AT>CA_352214_352215,sbs_28121_TC>TG_352214_352215,sbs_28178_TG>TG_352214_352215,sbs_28924_CT>GG_352214_352215,sbs_16840_AA>CA_352210_352211,sbs_6884_CG>AG_352…
EPI_ISL_751564	2020-11-18	USA	29817	65	Female	Krista Queen et al	1301	1908	-1.18968e+06	19	0	3	0	0	1	ind_3951_ATA>---_352215_757,sbs_1909_TC>TT_352214_352215,sbs_9532_TC>TA_352214_352215,sbs_15750_AT>CG_352214_352215,sbs_16377_CG>AT_352214_352215,sbs_21157_CG>AT_352214_352215,sbs_21390_TA>GT_352214_352215,sbs_27546_AT>CA_352214_352215,sbs_28121_TC>TG_352214_352215,sbs_28178_TG>TG_352214_352215,sbs_28924_CT>GG_352214_352215,sbs_16840_AA>CA_352210_352211,sbs_6884_CG>AG_352209_352210,sbs_28115_TC>T…
EPI_ISL_753382	2020-11-19	USA	29969	?	Male	Gai et al et al	1257	1964	-1.1897e+06	17	0	2	8	0	0	sbs_5305_TG>TT_352216_758,sbs_6543_AC>TA_352216_758,sbs_7688_AC>TT_352216_758,sbs_10369_GC>TA_352216_758,sbs_17110_TG>TC_352216_758,sbs_25509_CC>TT_352216_758,sbs_29077_AC>TA_352216_758,sbs_29737_GG>CC_352216_758,sbs_16840_AA>CA_352210_352211,sbs_6884_CG>AG_352209_352210,sbs_28115_TC>TG_352209_352210,sbs_19029_AC>TG_352175_352209,sbs_11575_TC>TA_352008_352009,sbs_28854_TC>TA_351804_351805,sbs_202…
EPI_ISL_543090	2020-06-15	USA	29782	?	?	S. Wesley Long et al	1321	1942	-1.18968e+06	9	0	2	0	0	0	sbs_16840_AA>CA_352210_352211,sbs_6884_CG>AG_352209_352210,sbs_28115_TC>TG_352209_352210,sbs_19029_AC>TG_352175_352209,sbs_11575_TC>TA_352008_352009,sbs_28854_TC>TA_351804_351805,sbs_20268_TA>GG_351803_351804,sbs_14408_CC>TT_460684_460655,sbs_23403_GA>GT_460745_460684,ind_1605_--->ATG_466965_460745,ind_1605_atg>---_467023_467022,
EPI_ISL_739031	2020-11-18	USA	29803	?	?	CZB Cliahub Consortium et al	1490	2041	-1.1897e+06	20	0	2	11	0	0	sbs_1919_TC>TT_352218_760,sbs_2035_TG>TG_352218_760,sbs_9526_TG>AT_352218_760,sbs_9561_TC>TA_352218_760,sbs_9724_TC>TT_352218_760,sbs_12530_AT>CT_352218_760,sbs_12880_TC>TT_352218_760,sbs_21412_CC>AT_352218_760,sbs_22199_AG>TT_352218_760,sbs_24368_AG>TA_352218_760,sbs_25455_AG>TG_352218_760,sbs_16840_AA>CA_352210_352211,sbs_6884_CG>AG_352209_352210,sbs_28115_TC>TG_352209_352210,sbs_19029_AC>TG_35…
EPI_ISL_631641	2020-06-16	USA	29813	?	?	Rashmi Tuladhar et al	2089	2720	-1.18968e+06	10	0	2	0	0	0	sbs_13487_GC>TA_352218_352219,sbs_16840_AA>CA_352210_352211,sbs_6884_CG>AG_352209_352210,sbs_28115_TC>TG_352209_352210,sbs_19029_AC>TG_352175_352209,sbs_11575_TC>TA_352008_352009,sbs_28854_TC>TA_351804_351805,sbs_20268_TA>GG_351803_351804,sbs_14408_CC>TT_460684_460655,sbs_23403_GA>GT_460745_460684,ind_1605_--->ATG_466965_460745,ind_1605_atg>---_467023_467022,
EPI_ISL_543458	2020-06-20	USA	29782	?	?	S. Wesley Long et al	1324	1945	-1.18969e+06	12	0	2	0	0	0	sbs_20762_AC>TA_352221_352222,sbs_24138_AC>TT_352221_352222,sbs_13487_GC>TA_352218_352219,sbs_16840_AA>CA_352210_352211,sbs_6884_CG>AG_352209_352210,sbs_28115_TC>TG_352209_352210,sbs_19029_AC>TG_352175_352209,sbs_11575_TC>TA_352008_352009,sbs_28854_TC>TA_351804_351805,sbs_20268_TA>GG_351803_351804,sbs_14408_CC>TT_460684_460655,sbs_23403_GA>GT_460745_460684,ind_1605_--->ATG_466965_460745,ind_1605_…
EPI_ISL_543525	2020-06-19	USA	29782	?	?	S. Wesley Long et al	1324	1945	-1.18969e+06	12	0	2	0	0	0	sbs_20762_AC>TA_352221_352222,sbs_24138_AC>TT_352221_352222,sbs_13487_GC>TA_352218_352219,sbs_16840_AA>CA_352210_352211,sbs_6884_CG>AG_352209_352210,sbs_28115_TC>TG_352209_352210,sbs_19029_AC>TG_352175_352209,sbs_11575_TC>TA_352008_352009,sbs_28854_TC>TA_351804_351805,sbs_20268_TA>GG_351803_351804,sbs_14408_CC>TT_460684_460655,sbs_23403_GA>GT_460745_460684,ind_1605_--->ATG_466965_460745,ind_1605_…
EPI_ISL_574269	2020-08-26	USA	29877	30	Female	Ellie Johnson et al	1273	1978	-1.18969e+06	13	0	2	3	0	0	sbs_1218_TC>TA_352221_764,sbs_11345_CC>TT_352221_764,sbs_23405_TG>AT_352221_764,sbs_13487_GC>TA_352218_352219,sbs_16840_AA>CA_352210_352211,sbs_6884_CG>AG_352209_352210,sbs_28115_TC>TG_352209_352210,sbs_19029_AC>TG_352175_352209,sbs_11575_TC>TA_352008_352009,sbs_28854_TC>TA_351804_351805,sbs_20268_TA>GG_351803_351804,sbs_14408_CC>TT_460684_460655,sbs_23403_GA>GT_460745_460684,ind_1605_--->ATG_466…
EPI_ISL_788618	2020-08-21	USA	29873	?	?	S. Wesley Long et al	1266	1970	-1.18968e+06	12	0	2	1	0	0	sbs_25009_AG>AG_352223_765,sbs_15372_CG>TT_352219_352223,sbs_13487_GC>TA_352218_352219,sbs_16840_AA>CA_352210_352211,sbs_6884_CG>AG_352209_352210,sbs_28115_TC>TG_352209_352210,sbs_19029_AC>TG_352175_352209,sbs_11575_TC>TA_352008_352009,sbs_28854_TC>TA_351804_351805,sbs_20268_TA>GG_351803_351804,sbs_14408_CC>TT_460684_460655,sbs_23403_GA>GT_460745_460684,ind_1605_--->ATG_466965_460745,ind_1605_atg…
EPI_ISL_780268	2020-07-04	USA	29836	?	?	S. Wesley Long et al	1272	1941	-1.18968e+06	13	0	2	2	0	0	sbs_11575_TT>CA_352223_766,sbs_22222_TC>TT_352223_766,sbs_15372_CG>TT_352219_352223,sbs_13487_GC>TA_352218_352219,sbs_16840_AA>CA_352210_352211,sbs_6884_CG>AG_352209_352210,sbs_28115_TC>TG_352209_352210,sbs_19029_AC>TG_352175_352209,sbs_11575_TC>TA_352008_352009,sbs_28854_TC>TA_351804_351805,sbs_20268_TA>GG_351803_351804,sbs_14408_CC>TT_460684_460655,sbs_23403_GA>GT_460745_460684,ind_1605_--->ATG…
EPI_ISL_666981	2020-10-16	USA	29865	?	?	SEARCH Alliance San Diego with Tracy Basler et al	1264	1978	-1.1897e+06	19	0	2	8	0	0	sbs_3510_GC>TC_352225_767,sbs_6373_TG>TG_352225_767,sbs_11083_TG>TT_352225_767,sbs_17375_AC>TA_352225_767,sbs_21099_AG>TG_352225_767,sbs_25501_GA>TT_352225_767,sbs_26636_CC>TT_352225_767,sbs_28739_TG>TC_352225_767,sbs_5648_AA>CA_352224_352225,sbs_22618_CT>AT_352224_352225,sbs_16840_AA>CA_352210_352211,sbs_6884_CG>AG_352209_352210,sbs_28115_TC>TG_352209_352210,sbs_19029_AC>TG_352175_352209,sbs_115…
EPI_ISL_739302	2020-08-10	USA	29806	?	?	CZB Cliahub Consortium et al	1483	2058	-1.18968e+06	12	0	2	0	0	0	sbs_16206_AG>TG_352226_352227,sbs_5648_AA>CA_352224_352225,sbs_22618_CT>AT_352224_352225,sbs_16840_AA>CA_352210_352211,sbs_6884_CG>AG_352209_352210,sbs_28115_TC>TG_352209_352210,sbs_19029_AC>TG_352175_352209,sbs_11575_TC>TA_352008_352009,sbs_28854_TC>TA_351804_351805,sbs_20268_TA>GG_351803_351804,sbs_14408_CC>TT_460684_460655,sbs_23403_GA>GT_460745_460684,ind_1605_--->ATG_466965_460745,ind_1605_a…
EPI_ISL_710421	2020-10-13	USA	29867	?	?	P. Hemarajata et al. et al	1815	2516	-1.18969e+06	18	0	2	2	0	0	sbs_29373_GA>GG_352228_769,sbs_29690_TG>TT_352228_769,sbs_8737_AT>CA_352227_352228,sbs_9501_GC>TC_352227_352228,sbs_19032_AC>TA_352227_352228,sbs_26464_TC>TT_352227_352228,sbs_16206_AG>TG_352226_352227,sbs_5648_AA>CA_352224_352225,sbs_22618_CT>AT_352224_352225,sbs_16840_AA>CA_352210_352211,sbs_6884_CG>AG_352209_352210,sbs_28115_TC>TG_352209_352210,sbs_19029_AC>TG_352175_352209,sbs_11575_TC>TA_352…
EPI_ISL_710419	2020-10-27	USA	29853	?	?	P. Hemarajata et al. et al	2203	2877	-1.18969e+06	17	0	2	0	0	0	sbs_28087_GC>GT_352228_352229,sbs_8737_AT>CA_352227_352228,sbs_9501_GC>TC_352227_352228,sbs_19032_AC>TA_352227_352228,sbs_26464_TC>TT_352227_352228,sbs_16206_AG>TG_352226_352227,sbs_5648_AA>CA_352224_352225,sbs_22618_CT>AT_352224_352225,sbs_16840_AA>CA_352210_352211,sbs_6884_CG>AG_352209_352210,sbs_28115_TC>TG_352209_352210,sbs_19029_AC>TG_352175_352209,sbs_11575_TC>TA_352008_352009,sbs_28854_TC>…
EPI_ISL_710416	2020-10-13	USA	29872	?	?	P. Hemarajata et al. et al	2484	3199	-1.18969e+06	18	0	2	1	0	0	sbs_29373_GA>TG_352229_771,sbs_28087_GC>GT_352228_352229,sbs_8737_AT>CA_352227_352228,sbs_9501_GC>TC_352227_352228,sbs_19032_AC>TA_352227_352228,sbs_26464_TC>TT_352227_352228,sbs_16206_AG>TG_352226_352227,sbs_5648_AA>CA_352224_352225,sbs_22618_CT>AT_352224_352225,sbs_16840_AA>CA_352210_352211,sbs_6884_CG>AG_352209_352210,sbs_28115_TC>TG_352209_352210,sbs_19029_AC>TG_352175_352209,sbs_11575_TC>TA_…
EPI_ISL_649054	2020-09-25	USA	29903	?	?	SEARCH Alliance San Diego with Tracy Basler et al	1254	1962	-1.18969e+06	17	0	2	6	0	0	sbs_6861_GC>TA_352226_772,sbs_11417_CG>TT_352226_772,sbs_12455_TC>TT_352226_772,sbs_21997_AC>TC_352226_772,sbs_29294_TG>CA_352226_772,sbs_29754_TC>TG_352226_772,sbs_5648_AA>CA_352224_352225,sbs_22618_CT>AT_352224_352225,sbs_16840_AA>CA_352210_352211,sbs_6884_CG>AG_352209_352210,sbs_28115_TC>TG_352209_352210,sbs_19029_AC>TG_352175_352209,sbs_11575_TC>TA_352008_352009,sbs_28854_TC>TA_351804_351805,…
EPI_ISL_755171	2020-12-14	USA	29899	?	?	SEARCH Alliance San Diego et al	1277	1964	-1.18969e+06	16	0	2	4	0	0	sbs_3096_TC>TA_352230_773,sbs_6610_GA>CG_352230_773,sbs_26918_CG>TC_352230_773,sbs_27128_GC>TA_352230_773,sbs_211_GT>CT_352224_352230,sbs_2485_TC>TT_352224_352230,sbs_26828_TG>TT_352224_352230,sbs_16840_AA>CA_352210_352211,sbs_6884_CG>AG_352209_352210,sbs_28115_TC>TG_352209_352210,sbs_19029_AC>TG_352175_352209,sbs_11575_TC>TA_352008_352009,sbs_28854_TC>TA_351804_351805,sbs_20268_TA>GG_351803_3518…
EPI_ISL_792678	2020-12-22	USA	29858	?	?	P. Hemarajata et al. et al	1276	1932	-1.18969e+06	15	0	2	0	0	0	sbs_2590_AA>GG_352230_352231,sbs_24727_CA>GG_352230_352231,sbs_27967_TG>TT_352230_352231,sbs_211_GT>CT_352224_352230,sbs_2485_TC>TT_352224_352230,sbs_26828_TG>TT_352224_352230,sbs_16840_AA>CA_352210_352211,sbs_6884_CG>AG_352209_352210,sbs_28115_TC>TG_352209_352210,sbs_19029_AC>TG_352175_352209,sbs_11575_TC>TA_352008_352009,sbs_28854_TC>TA_351804_351805,sbs_20268_TA>GG_351803_351804,sbs_14408_CC>T…
EPI_ISL_824725	2020-12-07	USA	29903	36	Female	Wenjuan Zhang et al	1255	1967	-1.18969e+06	17	0	2	2	0	0	sbs_11273_GG>TT_352232_775,sbs_22326_TC>TT_352232_775,sbs_2590_AA>GG_352230_352231,sbs_24727_CA>GG_352230_352231,sbs_27967_TG>TT_352230_352231,sbs_211_GT>CT_352224_352230,sbs_2485_TC>TT_352224_352230,sbs_26828_TG>TT_352224_352230,sbs_16840_AA>CA_352210_352211,sbs_6884_CG>AG_352209_352210,sbs_28115_TC>TG_352209_352210,sbs_19029_AC>TG_352175_352209,sbs_11575_TC>TA_352008_352009,sbs_28854_TC>TA_3518…
EPI_ISL_753647	2020-11-29	USA	29903	?	Male	Gai et al et al	1254	1966	-1.18969e+06	16	0	2	1	0	0	sbs_28883_GG>AG_352232_776,sbs_2590_AA>GG_352230_352231,sbs_24727_CA>GG_352230_352231,sbs_27967_TG>TT_352230_352231,sbs_211_GT>CT_352224_352230,sbs_2485_TC>TT_352224_352230,sbs_26828_TG>TT_352224_352230,sbs_16840_AA>CA_352210_352211,sbs_6884_CG>AG_352209_352210,sbs_28115_TC>TG_352209_352210,sbs_19029_AC>TG_352175_352209,sbs_11575_TC>TA_352008_352009,sbs_28854_TC>TA_351804_351805,sbs_20268_TA>GG_3…
EPI_ISL_635389	2020-06-29	USA	29861	?	?	SEARCH Alliance San Diego with Tracy Basler et al	1260	1978	-1.18968e+06	12	0	2	1	0	0	sbs_1168_GA>GT_352233_777,sbs_10323_AA>GG_352210_352233,sbs_20952_CA>GG_352210_352233,sbs_28378_CG>TC_352210_352233,sbs_6884_CG>AG_352209_352210,sbs_28115_TC>TG_352209_352210,sbs_19029_AC>TG_352175_352209,sbs_11575_TC>TA_352008_352009,sbs_28854_TC>TA_351804_351805,sbs_20268_TA>GG_351803_351804,sbs_14408_CC>TT_460684_460655,sbs_23403_GA>GT_460745_460684,ind_1605_--->ATG_466965_460745,ind_1605_atg>…
EPI_ISL_672289	2020-10-04	USA	29816	?	?	CZB Cliahub Consortium et al	1307	1955	-1.18969e+06	20	0	2	6	0	0	sbs_14587_TG>TC_352236_778,sbs_18858_AT>CG_352236_778,sbs_21137_AA>GG_352236_778,sbs_23009_TG>CT_352236_778,sbs_23280_AC>TT_352236_778,sbs_26607_CC>TT_352236_778,sbs_4544_CA>TG_352234_352235,sbs_5094_CA>GT_352234_352235,sbs_25595_AG>TA_352234_352235,sbs_10323_AA>GG_352210_352233,sbs_20952_CA>GG_352210_352233,sbs_28378_CG>TC_352210_352233,sbs_6884_CG>AG_352209_352210,sbs_28115_TC>TG_352209_352210,…
EPI_ISL_738513	2020-08-27	USA	29787	?	?	CZB Cliahub Consortium et al	2335	2844	-1.18969e+06	14	0	2	0	0	0	sbs_4544_CA>TG_352234_352235,sbs_5094_CA>GT_352234_352235,sbs_25595_AG>TA_352234_352235,sbs_10323_AA>GG_352210_352233,sbs_20952_CA>GG_352210_352233,sbs_28378_CG>TC_352210_352233,sbs_6884_CG>AG_352209_352210,sbs_28115_TC>TG_352209_352210,sbs_19029_AC>TG_352175_352209,sbs_11575_TC>TA_352008_352009,sbs_28854_TC>TA_351804_351805,sbs_20268_TA>GG_351803_351804,sbs_14408_CC>TT_460684_460655,sbs_23403_GA…
EPI_ISL_738573	2020-08-24	USA	29796	?	?	CZB Cliahub Consortium et al	1871	2417	-1.18969e+06	14	0	2	0	0	0	sbs_4544_CA>TG_352234_352235,sbs_5094_CA>GT_352234_352235,sbs_25595_AG>TA_352234_352235,sbs_10323_AA>GG_352210_352233,sbs_20952_CA>GG_352210_352233,sbs_28378_CG>TC_352210_352233,sbs_6884_CG>AG_352209_352210,sbs_28115_TC>TG_352209_352210,sbs_19029_AC>TG_352175_352209,sbs_11575_TC>TA_352008_352009,sbs_28854_TC>TA_351804_351805,sbs_20268_TA>GG_351803_351804,sbs_14408_CC>TT_460684_460655,sbs_23403_GA…
EPI_ISL_739575	2020-08-24	USA	29814	?	?	CZB Cliahub Consortium et al	1330	1967	-1.18969e+06	14	0	2	0	0	0	sbs_4544_CA>TG_352234_352235,sbs_5094_CA>GT_352234_352235,sbs_25595_AG>TA_352234_352235,sbs_10323_AA>GG_352210_352233,sbs_20952_CA>GG_352210_352233,sbs_28378_CG>TC_352210_352233,sbs_6884_CG>AG_352209_352210,sbs_28115_TC>TG_352209_352210,sbs_19029_AC>TG_352175_352209,sbs_11575_TC>TA_352008_352009,sbs_28854_TC>TA_351804_351805,sbs_20268_TA>GG_351803_351804,sbs_14408_CC>TT_460684_460655,sbs_23403_GA…
EPI_ISL_739059	2020-08-27	USA	29849	?	?	CZB Cliahub Consortium et al	1286	1924	-1.18969e+06	14	0	2	0	0	0	sbs_4544_CA>TG_352234_352235,sbs_5094_CA>GT_352234_352235,sbs_25595_AG>TA_352234_352235,sbs_10323_AA>GG_352210_352233,sbs_20952_CA>GG_352210_352233,sbs_28378_CG>TC_352210_352233,sbs_6884_CG>AG_352209_352210,sbs_28115_TC>TG_352209_352210,sbs_19029_AC>TG_352175_352209,sbs_11575_TC>TA_352008_352009,sbs_28854_TC>TA_351804_351805,sbs_20268_TA>GG_351803_351804,sbs_14408_CC>TT_460684_460655,sbs_23403_GA…
EPI_ISL_582904	2020-09-02	USA	29853	?	?	CZB Cliahub Consortium et al	1300	1940	-1.18968e+06	13	0	2	2	0	0	sbs_13176_AC>TT_352234_783,sbs_20472_AA>GA_352234_783,sbs_10323_AA>GG_352210_352233,sbs_20952_CA>GG_352210_352233,sbs_28378_CG>TC_352210_352233,sbs_6884_CG>AG_352209_352210,sbs_28115_TC>TG_352209_352210,sbs_19029_AC>TG_352175_352209,sbs_11575_TC>TA_352008_352009,sbs_28854_TC>TA_351804_351805,sbs_20268_TA>GG_351803_351804,sbs_14408_CC>TT_460684_460655,sbs_23403_GA>GT_460745_460684,ind_1605_--->ATG…
EPI_ISL_635554	2020-07-01	Mexico	29849	?	?	SEARCH Alliance San Diego with Idanya Rub챠 Seraf챠n Higuera et al	1269	1987	-1.18968e+06	10	0	2	4	0	0	sbs_6428_TC>TC_352240_784,sbs_19683_AA>CG_352240_784,sbs_21306_GC>TG_352240_784,sbs_22088_TC>TT_352240_784,sbs_19029_AC>TG_352175_352209,sbs_11575_TC>TA_352008_352009,sbs_28854_TC>TA_351804_351805,sbs_20268_TA>GG_351803_351804,sbs_14408_CC>TT_460684_460655,sbs_23403_GA>GT_460745_460684,ind_1605_--->ATG_466965_460745,ind_1605_atg>---_467023_467022,
EPI_ISL_527586	2020-07-14	USA	29824	?	?	Matt Plumb et al	1280	1938	-1.18968e+06	8	0	2	0	0	0	sbs_21808_CT>AG_352240_352241,sbs_28373_TG>TG_352240_352241,sbs_19029_AC>TG_352175_352209,sbs_11575_TC>TA_352008_352009,sbs_28854_TC>TA_351804_351805,sbs_20268_TA>GG_351803_351804,sbs_14408_CC>TT_460684_460655,sbs_23403_GA>GT_460745_460684,ind_1605_--->ATG_466965_460745,ind_1605_atg>---_467023_467022,
EPI_ISL_527588	2020-07-14	USA	29824	?	?	Matt Plumb et al	1280	1938	-1.18968e+06	8	0	2	0	0	0	sbs_21808_CT>AG_352240_352241,sbs_28373_TG>TG_352240_352241,sbs_19029_AC>TG_352175_352209,sbs_11575_TC>TA_352008_352009,sbs_28854_TC>TA_351804_351805,sbs_20268_TA>GG_351803_351804,sbs_14408_CC>TT_460684_460655,sbs_23403_GA>GT_460745_460684,ind_1605_--->ATG_466965_460745,ind_1605_atg>---_467023_467022,
EPI_ISL_527592	2020-07-14	USA	29824	?	?	Matt Plumb et al	1280	1938	-1.18968e+06	8	0	2	0	0	0	sbs_21808_CT>AG_352240_352241,sbs_28373_TG>TG_352240_352241,sbs_19029_AC>TG_352175_352209,sbs_11575_TC>TA_352008_352009,sbs_28854_TC>TA_351804_351805,sbs_20268_TA>GG_351803_351804,sbs_14408_CC>TT_460684_460655,sbs_23403_GA>GT_460745_460684,ind_1605_--->ATG_466965_460745,ind_1605_atg>---_467023_467022,
EPI_ISL_527590	2020-07-14	USA	29822	?	?	Matt Plumb et al	1282	1934	-1.18968e+06	8	0	2	0	0	0	sbs_21808_CT>AG_352240_352241,sbs_28373_TG>TG_352240_352241,sbs_19029_AC>TG_352175_352209,sbs_11575_TC>TA_352008_352009,sbs_28854_TC>TA_351804_351805,sbs_20268_TA>GG_351803_351804,sbs_14408_CC>TT_460684_460655,sbs_23403_GA>GT_460745_460684,ind_1605_--->ATG_466965_460745,ind_1605_atg>---_467023_467022,
EPI_ISL_527605	2020-08-03	USA	29818	?	?	Matt Plumb et al	1286	1934	-1.18968e+06	8	0	2	0	0	0	sbs_21808_CT>AG_352240_352241,sbs_28373_TG>TG_352240_352241,sbs_19029_AC>TG_352175_352209,sbs_11575_TC>TA_352008_352009,sbs_28854_TC>TA_351804_351805,sbs_20268_TA>GG_351803_351804,sbs_14408_CC>TT_460684_460655,sbs_23403_GA>GT_460745_460684,ind_1605_--->ATG_466965_460745,ind_1605_atg>---_467023_467022,
EPI_ISL_527620	2020-08-03	USA	29820	?	?	Matt Plumb et al	1284	1936	-1.18968e+06	8	0	2	0	0	0	sbs_21808_CT>AG_352240_352241,sbs_28373_TG>TG_352240_352241,sbs_19029_AC>TG_352175_352209,sbs_11575_TC>TA_352008_352009,sbs_28854_TC>TA_351804_351805,sbs_20268_TA>GG_351803_351804,sbs_14408_CC>TT_460684_460655,sbs_23403_GA>GT_460745_460684,ind_1605_--->ATG_466965_460745,ind_1605_atg>---_467023_467022,
EPI_ISL_527603	2020-08-03	USA	29819	?	?	Matt Plumb et al	1284	1936	-1.18968e+06	8	0	2	0	0	0	sbs_21808_CT>AG_352240_352241,sbs_28373_TG>TG_352240_352241,sbs_19029_AC>TG_352175_352209,sbs_11575_TC>TA_352008_352009,sbs_28854_TC>TA_351804_351805,sbs_20268_TA>GG_351803_351804,sbs_14408_CC>TT_460684_460655,sbs_23403_GA>GT_460745_460684,ind_1605_--->ATG_466965_460745,ind_1605_atg>---_467023_467022,
EPI_ISL_527613	2020-08-03	USA	29824	?	?	Matt Plumb et al	1280	1940	-1.18968e+06	8	0	2	0	0	0	sbs_21808_CT>AG_352240_352241,sbs_28373_TG>TG_352240_352241,sbs_19029_AC>TG_352175_352209,sbs_11575_TC>TA_352008_352009,sbs_28854_TC>TA_351804_351805,sbs_20268_TA>GG_351803_351804,sbs_14408_CC>TT_460684_460655,sbs_23403_GA>GT_460745_460684,ind_1605_--->ATG_466965_460745,ind_1605_atg>---_467023_467022,
EPI_ISL_527581	2020-07-06	USA	29828	?	?	Matt Plumb et al	1276	1932	-1.18968e+06	8	0	2	0	0	0	sbs_21808_CT>AG_352240_352241,sbs_28373_TG>TG_352240_352241,sbs_19029_AC>TG_352175_352209,sbs_11575_TC>TA_352008_352009,sbs_28854_TC>TA_351804_351805,sbs_20268_TA>GG_351803_351804,sbs_14408_CC>TT_460684_460655,sbs_23403_GA>GT_460745_460684,ind_1605_--->ATG_466965_460745,ind_1605_atg>---_467023_467022,
EPI_ISL_527612	2020-08-03	USA	29823	?	?	Matt Plumb et al	1281	1943	-1.18969e+06	11	0	2	3	0	0	sbs_398_AC>TA_352254_794,sbs_20031_CC>TC_352254_794,sbs_29272_AC>TA_352254_794,sbs_21808_CT>AG_352240_352241,sbs_28373_TG>TG_352240_352241,sbs_19029_AC>TG_352175_352209,sbs_11575_TC>TA_352008_352009,sbs_28854_TC>TA_351804_351805,sbs_20268_TA>GG_351803_351804,sbs_14408_CC>TT_460684_460655,sbs_23403_GA>GT_460745_460684,ind_1605_--->ATG_466965_460745,ind_1605_atg>---_467023_467022,
EPI_ISL_527608	2020-08-03	USA	29824	?	?	Matt Plumb et al	1282	1943	-1.18968e+06	8	0	2	0	0	0	sbs_21808_CT>AG_352240_352241,sbs_28373_TG>TG_352240_352241,sbs_19029_AC>TG_352175_352209,sbs_11575_TC>TA_352008_352009,sbs_28854_TC>TA_351804_351805,sbs_20268_TA>GG_351803_351804,sbs_14408_CC>TT_460684_460655,sbs_23403_GA>GT_460745_460684,ind_1605_--->ATG_466965_460745,ind_1605_atg>---_467023_467022,
EPI_ISL_527593	2020-07-14	USA	29824	?	?	Matt Plumb et al	1279	1943	-1.18968e+06	8	0	2	0	0	0	sbs_21808_CT>AG_352240_352241,sbs_28373_TG>TG_352240_352241,sbs_19029_AC>TG_352175_352209,sbs_11575_TC>TA_352008_352009,sbs_28854_TC>TA_351804_351805,sbs_20268_TA>GG_351803_351804,sbs_14408_CC>TT_460684_460655,sbs_23403_GA>GT_460745_460684,ind_1605_--->ATG_466965_460745,ind_1605_atg>---_467023_467022,
EPI_ISL_527618	2020-08-03	USA	29824	?	?	Matt Plumb et al	1279	1943	-1.18968e+06	8	0	2	0	0	0	sbs_21808_CT>AG_352240_352241,sbs_28373_TG>TG_352240_352241,sbs_19029_AC>TG_352175_352209,sbs_11575_TC>TA_352008_352009,sbs_28854_TC>TA_351804_351805,sbs_20268_TA>GG_351803_351804,sbs_14408_CC>TT_460684_460655,sbs_23403_GA>GT_460745_460684,ind_1605_--->ATG_466965_460745,ind_1605_atg>---_467023_467022,
EPI_ISL_527600	2020-07-22	USA	29832	?	?	Matt Plumb et al	1271	1951	-1.18968e+06	8	0	2	0	0	0	sbs_21808_CT>AG_352240_352241,sbs_28373_TG>TG_352240_352241,sbs_19029_AC>TG_352175_352209,sbs_11575_TC>TA_352008_352009,sbs_28854_TC>TA_351804_351805,sbs_20268_TA>GG_351803_351804,sbs_14408_CC>TT_460684_460655,sbs_23403_GA>GT_460745_460684,ind_1605_--->ATG_466965_460745,ind_1605_atg>---_467023_467022,
EPI_ISL_527617	2020-08-03	USA	29874	?	?	Matt Plumb et al	1241	1942	-1.18968e+06	8	0	2	0	0	0	sbs_21808_CT>AG_352240_352241,sbs_28373_TG>TG_352240_352241,sbs_19029_AC>TG_352175_352209,sbs_11575_TC>TA_352008_352009,sbs_28854_TC>TA_351804_351805,sbs_20268_TA>GG_351803_351804,sbs_14408_CC>TT_460684_460655,sbs_23403_GA>GT_460745_460684,ind_1605_--->ATG_466965_460745,ind_1605_atg>---_467023_467022,
EPI_ISL_527579	2020-07-06	USA	29861	?	?	Matt Plumb et al	1272	1929	-1.18968e+06	8	0	2	0	0	0	sbs_21808_CT>AG_352240_352241,sbs_28373_TG>TG_352240_352241,sbs_19029_AC>TG_352175_352209,sbs_11575_TC>TA_352008_352009,sbs_28854_TC>TA_351804_351805,sbs_20268_TA>GG_351803_351804,sbs_14408_CC>TT_460684_460655,sbs_23403_GA>GT_460745_460684,ind_1605_--->ATG_466965_460745,ind_1605_atg>---_467023_467022,
EPI_ISL_527577	2020-07-06	USA	29855	?	?	Matt Plumb et al	1276	1923	-1.18968e+06	8	0	2	0	0	0	sbs_21808_CT>AG_352240_352241,sbs_28373_TG>TG_352240_352241,sbs_19029_AC>TG_352175_352209,sbs_11575_TC>TA_352008_352009,sbs_28854_TC>TA_351804_351805,sbs_20268_TA>GG_351803_351804,sbs_14408_CC>TT_460684_460655,sbs_23403_GA>GT_460745_460684,ind_1605_--->ATG_466965_460745,ind_1605_atg>---_467023_467022,
EPI_ISL_527583	2020-07-06	USA	29857	?	?	Matt Plumb et al	1275	1926	-1.18968e+06	8	0	2	0	0	0	sbs_21808_CT>AG_352240_352241,sbs_28373_TG>TG_352240_352241,sbs_19029_AC>TG_352175_352209,sbs_11575_TC>TA_352008_352009,sbs_28854_TC>TA_351804_351805,sbs_20268_TA>GG_351803_351804,sbs_14408_CC>TT_460684_460655,sbs_23403_GA>GT_460745_460684,ind_1605_--->ATG_466965_460745,ind_1605_atg>---_467023_467022,
EPI_ISL_527601	2020-07-27	USA	29853	?	?	Matt Plumb et al	1278	1924	-1.18968e+06	8	0	2	0	0	0	sbs_21808_CT>AG_352240_352241,sbs_28373_TG>TG_352240_352241,sbs_19029_AC>TG_352175_352209,sbs_11575_TC>TA_352008_352009,sbs_28854_TC>TA_351804_351805,sbs_20268_TA>GG_351803_351804,sbs_14408_CC>TT_460684_460655,sbs_23403_GA>GT_460745_460684,ind_1605_--->ATG_466965_460745,ind_1605_atg>---_467023_467022,
EPI_ISL_527591	2020-07-14	USA	29850	?	?	Matt Plumb et al	1277	1918	-1.18968e+06	8	0	2	0	0	0	sbs_21808_CT>AG_352240_352241,sbs_28373_TG>TG_352240_352241,sbs_19029_AC>TG_352175_352209,sbs_11575_TC>TA_352008_352009,sbs_28854_TC>TA_351804_351805,sbs_20268_TA>GG_351803_351804,sbs_14408_CC>TT_460684_460655,sbs_23403_GA>GT_460745_460684,ind_1605_--->ATG_466965_460745,ind_1605_atg>---_467023_467022,
EPI_ISL_527589	2020-07-14	USA	29850	?	?	Matt Plumb et al	1277	1918	-1.18968e+06	8	0	2	0	0	0	sbs_21808_CT>AG_352240_352241,sbs_28373_TG>TG_352240_352241,sbs_19029_AC>TG_352175_352209,sbs_11575_TC>TA_352008_352009,sbs_28854_TC>TA_351804_351805,sbs_20268_TA>GG_351803_351804,sbs_14408_CC>TT_460684_460655,sbs_23403_GA>GT_460745_460684,ind_1605_--->ATG_466965_460745,ind_1605_atg>---_467023_467022,
EPI_ISL_527597	2020-07-21	USA	29842	?	?	Matt Plumb et al	1269	1910	-1.18968e+06	8	0	2	0	0	0	sbs_21808_CT>AG_352240_352241,sbs_28373_TG>TG_352240_352241,sbs_19029_AC>TG_352175_352209,sbs_11575_TC>TA_352008_352009,sbs_28854_TC>TA_351804_351805,sbs_20268_TA>GG_351803_351804,sbs_14408_CC>TT_460684_460655,sbs_23403_GA>GT_460745_460684,ind_1605_--->ATG_466965_460745,ind_1605_atg>---_467023_467022,
EPI_ISL_527575	2020-07-02	USA	29854	?	?	Matt Plumb et al	1269	1922	-1.18968e+06	8	0	2	0	0	0	sbs_21808_CT>AG_352240_352241,sbs_28373_TG>TG_352240_352241,sbs_19029_AC>TG_352175_352209,sbs_11575_TC>TA_352008_352009,sbs_28854_TC>TA_351804_351805,sbs_20268_TA>GG_351803_351804,sbs_14408_CC>TT_460684_460655,sbs_23403_GA>GT_460745_460684,ind_1605_--->ATG_466965_460745,ind_1605_atg>---_467023_467022,
EPI_ISL_527604	2020-08-03	USA	29827	?	?	Matt Plumb et al	1280	1934	-1.18969e+06	11	0	2	3	0	0	sbs_15732_TG>TT_352267_808,sbs_21575_TC>TT_352267_808,sbs_29471_TT>CT_352267_808,sbs_21808_CT>AG_352240_352241,sbs_28373_TG>TG_352240_352241,sbs_19029_AC>TG_352175_352209,sbs_11575_TC>TA_352008_352009,sbs_28854_TC>TA_351804_351805,sbs_20268_TA>GG_351803_351804,sbs_14408_CC>TT_460684_460655,sbs_23403_GA>GT_460745_460684,ind_1605_--->ATG_466965_460745,ind_1605_atg>---_467023_467022,
EPI_ISL_527584	2020-07-13	USA	29849	?	?	Matt Plumb et al	1270	1917	-1.18968e+06	8	0	2	0	0	0	sbs_21808_CT>AG_352240_352241,sbs_28373_TG>TG_352240_352241,sbs_19029_AC>TG_352175_352209,sbs_11575_TC>TA_352008_352009,sbs_28854_TC>TA_351804_351805,sbs_20268_TA>GG_351803_351804,sbs_14408_CC>TT_460684_460655,sbs_23403_GA>GT_460745_460684,ind_1605_--->ATG_466965_460745,ind_1605_atg>---_467023_467022,
EPI_ISL_527599	2020-07-22	USA	29855	?	?	Matt Plumb et al	1274	1923	-1.18968e+06	8	0	2	0	0	0	sbs_21808_CT>AG_352240_352241,sbs_28373_TG>TG_352240_352241,sbs_19029_AC>TG_352175_352209,sbs_11575_TC>TA_352008_352009,sbs_28854_TC>TA_351804_351805,sbs_20268_TA>GG_351803_351804,sbs_14408_CC>TT_460684_460655,sbs_23403_GA>GT_460745_460684,ind_1605_--->ATG_466965_460745,ind_1605_atg>---_467023_467022,
EPI_ISL_527595	2020-07-17	USA	29853	?	?	Matt Plumb et al	1268	1924	-1.18968e+06	8	0	2	0	0	0	sbs_21808_CT>AG_352240_352241,sbs_28373_TG>TG_352240_352241,sbs_19029_AC>TG_352175_352209,sbs_11575_TC>TA_352008_352009,sbs_28854_TC>TA_351804_351805,sbs_20268_TA>GG_351803_351804,sbs_14408_CC>TT_460684_460655,sbs_23403_GA>GT_460745_460684,ind_1605_--->ATG_466965_460745,ind_1605_atg>---_467023_467022,
EPI_ISL_527580	2020-07-06	USA	29824	?	?	Matt Plumb et al	1281	1941	-1.18968e+06	9	0	2	1	0	0	sbs_22483_CT>CG_352269_812,sbs_21808_CT>AG_352240_352241,sbs_28373_TG>TG_352240_352241,sbs_19029_AC>TG_352175_352209,sbs_11575_TC>TA_352008_352009,sbs_28854_TC>TA_351804_351805,sbs_20268_TA>GG_351803_351804,sbs_14408_CC>TT_460684_460655,sbs_23403_GA>GT_460745_460684,ind_1605_--->ATG_466965_460745,ind_1605_atg>---_467023_467022,
EPI_ISL_527582	2020-07-06	USA	29846	?	?	Matt Plumb et al	1259	1922	-1.18968e+06	8	0	2	0	0	0	sbs_21808_CT>AG_352240_352241,sbs_28373_TG>TG_352240_352241,sbs_19029_AC>TG_352175_352209,sbs_11575_TC>TA_352008_352009,sbs_28854_TC>TA_351804_351805,sbs_20268_TA>GG_351803_351804,sbs_14408_CC>TT_460684_460655,sbs_23403_GA>GT_460745_460684,ind_1605_--->ATG_466965_460745,ind_1605_atg>---_467023_467022,
EPI_ISL_527616	2020-08-03	USA	29822	?	?	Matt Plumb et al	1280	1942	-1.18968e+06	9	0	2	1	0	0	sbs_6286_CC>TT_352273_814,sbs_21808_CT>AG_352240_352241,sbs_28373_TG>TG_352240_352241,sbs_19029_AC>TG_352175_352209,sbs_11575_TC>TA_352008_352009,sbs_28854_TC>TA_351804_351805,sbs_20268_TA>GG_351803_351804,sbs_14408_CC>TT_460684_460655,sbs_23403_GA>GT_460745_460684,ind_1605_--->ATG_466965_460745,ind_1605_atg>---_467023_467022,
EPI_ISL_527576	2020-07-06	USA	29822	?	?	Matt Plumb et al	1281	1941	-1.18968e+06	8	0	2	0	0	0	sbs_21808_CT>AG_352240_352241,sbs_28373_TG>TG_352240_352241,sbs_19029_AC>TG_352175_352209,sbs_11575_TC>TA_352008_352009,sbs_28854_TC>TA_351804_351805,sbs_20268_TA>GG_351803_351804,sbs_14408_CC>TT_460684_460655,sbs_23403_GA>GT_460745_460684,ind_1605_--->ATG_466965_460745,ind_1605_atg>---_467023_467022,
EPI_ISL_527598	2020-07-22	USA	29819	?	?	Matt Plumb et al	1285	1939	-1.18968e+06	9	0	2	1	0	0	sbs_18773_CA>GA_352275_816,sbs_21808_CT>AG_352240_352241,sbs_28373_TG>TG_352240_352241,sbs_19029_AC>TG_352175_352209,sbs_11575_TC>TA_352008_352009,sbs_28854_TC>TA_351804_351805,sbs_20268_TA>GG_351803_351804,sbs_14408_CC>TT_460684_460655,sbs_23403_GA>GT_460745_460684,ind_1605_--->ATG_466965_460745,ind_1605_atg>---_467023_467022,
EPI_ISL_527585	2020-07-14	USA	29817	?	?	Matt Plumb et al	1286	1936	-1.18968e+06	8	0	2	0	0	0	sbs_21808_CT>AG_352240_352241,sbs_28373_TG>TG_352240_352241,sbs_19029_AC>TG_352175_352209,sbs_11575_TC>TA_352008_352009,sbs_28854_TC>TA_351804_351805,sbs_20268_TA>GG_351803_351804,sbs_14408_CC>TT_460684_460655,sbs_23403_GA>GT_460745_460684,ind_1605_--->ATG_466965_460745,ind_1605_atg>---_467023_467022,
EPI_ISL_527619	2020-08-03	USA	29823	?	?	Matt Plumb et al	1281	1941	-1.18968e+06	8	0	2	0	0	0	sbs_21808_CT>AG_352240_352241,sbs_28373_TG>TG_352240_352241,sbs_19029_AC>TG_352175_352209,sbs_11575_TC>TA_352008_352009,sbs_28854_TC>TA_351804_351805,sbs_20268_TA>GG_351803_351804,sbs_14408_CC>TT_460684_460655,sbs_23403_GA>GT_460745_460684,ind_1605_--->ATG_466965_460745,ind_1605_atg>---_467023_467022,
EPI_ISL_527594	2020-07-16	USA	29815	?	?	Matt Plumb et al	1289	1935	-1.18968e+06	9	0	2	0	0	0	sbs_23856_CG>TT_352271_352276,sbs_21808_CT>AG_352240_352241,sbs_28373_TG>TG_352240_352241,sbs_19029_AC>TG_352175_352209,sbs_11575_TC>TA_352008_352009,sbs_28854_TC>TA_351804_351805,sbs_20268_TA>GG_351803_351804,sbs_14408_CC>TT_460684_460655,sbs_23403_GA>GT_460745_460684,ind_1605_--->ATG_466965_460745,ind_1605_atg>---_467023_467022,
EPI_ISL_527596	2020-07-20	USA	29823	?	?	Matt Plumb et al	1281	1943	-1.18968e+06	9	0	2	0	0	0	sbs_23856_CG>TT_352271_352276,sbs_21808_CT>AG_352240_352241,sbs_28373_TG>TG_352240_352241,sbs_19029_AC>TG_352175_352209,sbs_11575_TC>TA_352008_352009,sbs_28854_TC>TA_351804_351805,sbs_20268_TA>GG_351803_351804,sbs_14408_CC>TT_460684_460655,sbs_23403_GA>GT_460745_460684,ind_1605_--->ATG_466965_460745,ind_1605_atg>---_467023_467022,
EPI_ISL_527614	2020-08-03	USA	29824	?	?	Matt Plumb et al	1281	1944	-1.18968e+06	9	0	2	0	0	0	sbs_5646_AC>TA_352270_352277,sbs_21808_CT>AG_352240_352241,sbs_28373_TG>TG_352240_352241,sbs_19029_AC>TG_352175_352209,sbs_11575_TC>TA_352008_352009,sbs_28854_TC>TA_351804_351805,sbs_20268_TA>GG_351803_351804,sbs_14408_CC>TT_460684_460655,sbs_23403_GA>GT_460745_460684,ind_1605_--->ATG_466965_460745,ind_1605_atg>---_467023_467022,
EPI_ISL_527602	2020-08-03	USA	29816	?	?	Matt Plumb et al	1289	1931	-1.18968e+06	9	0	2	0	0	0	sbs_5646_AC>TA_352270_352277,sbs_21808_CT>AG_352240_352241,sbs_28373_TG>TG_352240_352241,sbs_19029_AC>TG_352175_352209,sbs_11575_TC>TA_352008_352009,sbs_28854_TC>TA_351804_351805,sbs_20268_TA>GG_351803_351804,sbs_14408_CC>TT_460684_460655,sbs_23403_GA>GT_460745_460684,ind_1605_--->ATG_466965_460745,ind_1605_atg>---_467023_467022,
EPI_ISL_527611	2020-08-03	USA	29829	?	?	Matt Plumb et al	1277	1949	-1.18968e+06	10	0	2	0	0	0	sbs_19060_TG>AT_352277_352279,sbs_5646_AC>TA_352270_352277,sbs_21808_CT>AG_352240_352241,sbs_28373_TG>TG_352240_352241,sbs_19029_AC>TG_352175_352209,sbs_11575_TC>TA_352008_352009,sbs_28854_TC>TA_351804_351805,sbs_20268_TA>GG_351803_351804,sbs_14408_CC>TT_460684_460655,sbs_23403_GA>GT_460745_460684,ind_1605_--->ATG_466965_460745,ind_1605_atg>---_467023_467022,
EPI_ISL_527621	2020-08-03	USA	29649	?	?	Matt Plumb et al	1451	2074	-1.18968e+06	11	0	2	1	0	0	sbs_5646_AT>CA_352280_824,sbs_19060_TG>AT_352277_352279,sbs_5646_AC>TA_352270_352277,sbs_21808_CT>AG_352240_352241,sbs_28373_TG>TG_352240_352241,sbs_19029_AC>TG_352175_352209,sbs_11575_TC>TA_352008_352009,sbs_28854_TC>TA_351804_351805,sbs_20268_TA>GG_351803_351804,sbs_14408_CC>TT_460684_460655,sbs_23403_GA>GT_460745_460684,ind_1605_--->ATG_466965_460745,ind_1605_atg>---_467023_467022,
EPI_ISL_527610	2020-08-03	USA	29856	?	?	Matt Plumb et al	1275	1928	-1.18968e+06	10	0	2	0	0	0	sbs_19060_TG>AT_352277_352279,sbs_5646_AC>TA_352270_352277,sbs_21808_CT>AG_352240_352241,sbs_28373_TG>TG_352240_352241,sbs_19029_AC>TG_352175_352209,sbs_11575_TC>TA_352008_352009,sbs_28854_TC>TA_351804_351805,sbs_20268_TA>GG_351803_351804,sbs_14408_CC>TT_460684_460655,sbs_23403_GA>GT_460745_460684,ind_1605_--->ATG_466965_460745,ind_1605_atg>---_467023_467022,
EPI_ISL_527607	2020-08-03	USA	29848	?	?	Matt Plumb et al	1274	1919	-1.18968e+06	10	0	2	0	0	0	sbs_19060_TG>AT_352277_352279,sbs_5646_AC>TA_352270_352277,sbs_21808_CT>AG_352240_352241,sbs_28373_TG>TG_352240_352241,sbs_19029_AC>TG_352175_352209,sbs_11575_TC>TA_352008_352009,sbs_28854_TC>TA_351804_351805,sbs_20268_TA>GG_351803_351804,sbs_14408_CC>TT_460684_460655,sbs_23403_GA>GT_460745_460684,ind_1605_--->ATG_466965_460745,ind_1605_atg>---_467023_467022,
EPI_ISL_527615	2020-08-03	USA	29823	?	?	Matt Plumb et al	1284	1940	-1.18968e+06	10	0	2	0	0	0	sbs_19060_TG>AT_352277_352279,sbs_5646_AC>TA_352270_352277,sbs_21808_CT>AG_352240_352241,sbs_28373_TG>TG_352240_352241,sbs_19029_AC>TG_352175_352209,sbs_11575_TC>TA_352008_352009,sbs_28854_TC>TA_351804_351805,sbs_20268_TA>GG_351803_351804,sbs_14408_CC>TT_460684_460655,sbs_23403_GA>GT_460745_460684,ind_1605_--->ATG_466965_460745,ind_1605_atg>---_467023_467022,
EPI_ISL_527609	2020-08-03	USA	29815	?	?	Matt Plumb et al	1291	1937	-1.18968e+06	10	0	2	0	0	0	sbs_19060_TG>AT_352277_352279,sbs_5646_AC>TA_352270_352277,sbs_21808_CT>AG_352240_352241,sbs_28373_TG>TG_352240_352241,sbs_19029_AC>TG_352175_352209,sbs_11575_TC>TA_352008_352009,sbs_28854_TC>TA_351804_351805,sbs_20268_TA>GG_351803_351804,sbs_14408_CC>TT_460684_460655,sbs_23403_GA>GT_460745_460684,ind_1605_--->ATG_466965_460745,ind_1605_atg>---_467023_467022,
EPI_ISL_527606	2020-08-03	USA	29650	?	?	Matt Plumb et al	1449	2072	-1.18968e+06	8	0	2	0	0	0	sbs_21808_CT>AG_352240_352241,sbs_28373_TG>TG_352240_352241,sbs_19029_AC>TG_352175_352209,sbs_11575_TC>TA_352008_352009,sbs_28854_TC>TA_351804_351805,sbs_20268_TA>GG_351803_351804,sbs_14408_CC>TT_460684_460655,sbs_23403_GA>GT_460745_460684,ind_1605_--->ATG_466965_460745,ind_1605_atg>---_467023_467022,
EPI_ISL_527578	2020-07-06	USA	29831	?	?	Matt Plumb et al	1277	1956	-1.18968e+06	9	0	2	1	0	0	sbs_11575_TT>CA_352284_830,sbs_21808_CT>AG_352240_352241,sbs_28373_TG>TG_352240_352241,sbs_19029_AC>TG_352175_352209,sbs_11575_TC>TA_352008_352009,sbs_28854_TC>TA_351804_351805,sbs_20268_TA>GG_351803_351804,sbs_14408_CC>TT_460684_460655,sbs_23403_GA>GT_460745_460684,ind_1605_--->ATG_466965_460745,ind_1605_atg>---_467023_467022,
EPI_ISL_635701	2020-08-03	USA	29862	?	?	SEARCH Alliance San Diego with Tracy Basler et al	1260	1978	-1.18969e+06	14	0	2	5	0	0	sbs_9724_TC>TT_352286_831,sbs_18526_GC>TG_352286_831,sbs_18888_AC>TG_352286_831,sbs_19921_TG>AT_352286_831,sbs_28332_CC>TC_352286_831,sbs_703_GC>TG_352285_352286,sbs_4900_AC>TC_352285_352286,sbs_11109_GC>TT_352285_352286,sbs_19029_AC>TG_352175_352209,sbs_11575_TC>TA_352008_352009,sbs_28854_TC>TA_351804_351805,sbs_20268_TA>GG_351803_351804,sbs_14408_CC>TT_460684_460655,sbs_23403_GA>GT_460745_46068…
EPI_ISL_754960	2020-09-21	USA	29768	?	?	CDPH IDLB COVIDNet et al	1956	2576	-1.18968e+06	13	0	2	3	0	0	sbs_8707_GT>CG_352287_832,sbs_20874_CT>AG_352287_832,sbs_23188_AC>TT_352287_832,sbs_22858_GC>TG_352286_352287,sbs_703_GC>TG_352285_352286,sbs_4900_AC>TC_352285_352286,sbs_11109_GC>TT_352285_352286,sbs_19029_AC>TG_352175_352209,sbs_11575_TC>TA_352008_352009,sbs_28854_TC>TA_351804_351805,sbs_20268_TA>GG_351803_351804,sbs_14408_CC>TT_460684_460655,sbs_23403_GA>GT_460745_460684,ind_1605_--->ATG_46696…
EPI_ISL_803397	2020-10-15	USA	29838	?	?	Kelsey R. Florek et al	1270	1928	-1.18969e+06	14	0	2	0	0	0	sbs_20328_TT>CT_352288_352289,sbs_8326_AC>TC_352287_352288,sbs_18255_TG>TT_352287_352288,sbs_29553_AG>TG_352287_352288,sbs_22858_GC>TG_352286_352287,sbs_703_GC>TG_352285_352286,sbs_4900_AC>TC_352285_352286,sbs_11109_GC>TT_352285_352286,sbs_19029_AC>TG_352175_352209,sbs_11575_TC>TA_352008_352009,sbs_28854_TC>TA_351804_351805,sbs_20268_TA>GG_351803_351804,sbs_14408_CC>TT_460684_460655,sbs_23403_GA>…
EPI_ISL_803631	2020-10-05	USA	29865	?	?	Kelsey R. Florek et al	1257	1938	-1.18969e+06	14	0	2	0	0	0	sbs_20328_TT>CT_352288_352289,sbs_8326_AC>TC_352287_352288,sbs_18255_TG>TT_352287_352288,sbs_29553_AG>TG_352287_352288,sbs_22858_GC>TG_352286_352287,sbs_703_GC>TG_352285_352286,sbs_4900_AC>TC_352285_352286,sbs_11109_GC>TT_352285_352286,sbs_19029_AC>TG_352175_352209,sbs_11575_TC>TA_352008_352009,sbs_28854_TC>TA_351804_351805,sbs_20268_TA>GG_351803_351804,sbs_14408_CC>TT_460684_460655,sbs_23403_GA>…
EPI_ISL_803584	2020-10-05	USA	29870	?	?	Kelsey R. Florek et al	1267	1944	-1.18969e+06	15	0	2	1	0	0	sbs_25868_CC>TT_352290_835,sbs_20328_TT>CT_352288_352289,sbs_8326_AC>TC_352287_352288,sbs_18255_TG>TT_352287_352288,sbs_29553_AG>TG_352287_352288,sbs_22858_GC>TG_352286_352287,sbs_703_GC>TG_352285_352286,sbs_4900_AC>TC_352285_352286,sbs_11109_GC>TT_352285_352286,sbs_19029_AC>TG_352175_352209,sbs_11575_TC>TA_352008_352009,sbs_28854_TC>TA_351804_351805,sbs_20268_TA>GG_351803_351804,sbs_14408_CC>TT_…
EPI_ISL_582233	2020-07-31	USA	29782	?	?	Daryl Domman et al	2566	3203	-1.18969e+06	14	0	2	1	0	0	sbs_25471_AG>TA_352292_836,sbs_8326_AC>TC_352287_352288,sbs_18255_TG>TT_352287_352288,sbs_29553_AG>TG_352287_352288,sbs_22858_GC>TG_352286_352287,sbs_703_GC>TG_352285_352286,sbs_4900_AC>TC_352285_352286,sbs_11109_GC>TT_352285_352286,sbs_19029_AC>TG_352175_352209,sbs_11575_TC>TA_352008_352009,sbs_28854_TC>TA_351804_351805,sbs_20268_TA>GG_351803_351804,sbs_14408_CC>TT_460684_460655,sbs_23403_GA>GT_…
EPI_ISL_791336	2020-11-02	USA	29782	43	?	C. Paul Morris et al	1803	2425	-1.1897e+06	16	0	2	3	0	0	sbs_2523_AC>TA_352292_837,sbs_7869_TC>TA_352292_837,sbs_20703_AC>TA_352292_837,sbs_8326_AC>TC_352287_352288,sbs_18255_TG>TT_352287_352288,sbs_29553_AG>TG_352287_352288,sbs_22858_GC>TG_352286_352287,sbs_703_GC>TG_352285_352286,sbs_4900_AC>TC_352285_352286,sbs_11109_GC>TT_352285_352286,sbs_19029_AC>TG_352175_352209,sbs_11575_TC>TA_352008_352009,sbs_28854_TC>TA_351804_351805,sbs_20268_TA>GG_351803_3…
EPI_ISL_767002	2020-12-01	USA	29707	?	?	Gregory Hovan et al	1654	2271	-1.18969e+06	15	0	2	2	0	0	sbs_11760_AA>CG_352293_838,sbs_27382_TG>CA_352293_838,sbs_8326_AC>TC_352287_352288,sbs_18255_TG>TT_352287_352288,sbs_29553_AG>TG_352287_352288,sbs_22858_GC>TG_352286_352287,sbs_703_GC>TG_352285_352286,sbs_4900_AC>TC_352285_352286,sbs_11109_GC>TT_352285_352286,sbs_19029_AC>TG_352175_352209,sbs_11575_TC>TA_352008_352009,sbs_28854_TC>TA_351804_351805,sbs_20268_TA>GG_351803_351804,sbs_14408_CC>TT_460…
EPI_ISL_756186	2020-12-02	USA	29782	32	Male	Noah Hull et al	1335	1960	-1.1897e+06	22	0	2	4	0	0	sbs_1593_TC>TC_352294_839,sbs_4755_CC>TT_352294_839,sbs_25906_AG>TG_352294_839,sbs_28603_TC>TT_352294_839,sbs_19632_AT>CG_352293_352294,sbs_23868_GG>TA_352293_352294,sbs_24124_AG>AT_352293_352294,sbs_28523_AA>GT_352293_352294,sbs_29546_CC>TA_352293_352294,sbs_8326_AC>TC_352287_352288,sbs_18255_TG>TT_352287_352288,sbs_29553_AG>TG_352287_352288,sbs_22858_GC>TG_352286_352287,sbs_703_GC>TG_352285_352…
EPI_ISL_745406	2020-11-30	USA	29782	25	Female	Jade Wang et al	1746	2373	-1.18969e+06	18	0	2	0	0	0	sbs_19632_AT>CG_352293_352294,sbs_23868_GG>TA_352293_352294,sbs_24124_AG>AT_352293_352294,sbs_28523_AA>GT_352293_352294,sbs_29546_CC>TA_352293_352294,sbs_8326_AC>TC_352287_352288,sbs_18255_TG>TT_352287_352288,sbs_29553_AG>TG_352287_352288,sbs_22858_GC>TG_352286_352287,sbs_703_GC>TG_352285_352286,sbs_4900_AC>TC_352285_352286,sbs_11109_GC>TT_352285_352286,sbs_19029_AC>TG_352175_352209,sbs_11575_TC>…
EPI_ISL_766887	2020-12-20	USA	29871	54	Male	D'eldra Malone et al	1717	2407	-1.1897e+06	19	0	2	6	0	0	sbs_9502_CC>TT_352297_841,sbs_11020_TC>TA_352297_841,sbs_13115_TC>TT_352297_841,sbs_23380_AC>TC_352297_841,sbs_26101_TG>TT_352297_841,sbs_27920_TC>TA_352297_841,sbs_8476_AC>TT_352296_352297,sbs_18518_AA>GT_352296_352297,sbs_19799_AA>GG_352296_352297,sbs_25489_TG>TC_352296_352297,sbs_25726_AG>TT_352296_352297,sbs_28087_GC>TT_352296_352297,sbs_28311_CC>TC_352296_352297,sbs_19029_AC>TG_352175_352209…
EPI_ISL_767057	2020-12-26	USA	29846	33	Male	D'eldra Malone et al	1286	1939	-1.1897e+06	19	0	2	0	0	0	sbs_203_TC>TG_352298_352299,sbs_2272_AG>TG_352298_352299,sbs_5840_AT>CA_352298_352299,sbs_21742_CC>TA_352298_352299,sbs_27987_TG>TT_352298_352299,sbs_28344_AC>TT_352298_352299,sbs_8476_AC>TT_352296_352297,sbs_18518_AA>GT_352296_352297,sbs_19799_AA>GG_352296_352297,sbs_25489_TG>TC_352296_352297,sbs_25726_AG>TT_352296_352297,sbs_28087_GC>TT_352296_352297,sbs_28311_CC>TC_352296_352297,sbs_19029_AC>T…
EPI_ISL_767049	2020-12-26	USA	29863	27	Female	D'eldra Malone et al	1663	2374	-1.1897e+06	19	0	2	0	0	0	sbs_203_TC>TG_352298_352299,sbs_2272_AG>TG_352298_352299,sbs_5840_AT>CA_352298_352299,sbs_21742_CC>TA_352298_352299,sbs_27987_TG>TT_352298_352299,sbs_28344_AC>TT_352298_352299,sbs_8476_AC>TT_352296_352297,sbs_18518_AA>GT_352296_352297,sbs_19799_AA>GG_352296_352297,sbs_25489_TG>TC_352296_352297,sbs_25726_AG>TT_352296_352297,sbs_28087_GC>TT_352296_352297,sbs_28311_CC>TC_352296_352297,sbs_19029_AC>T…
EPI_ISL_767045	2020-12-26	USA	29865	3	Female	D'eldra Malone et al	2127	2848	-1.1897e+06	19	0	2	0	0	0	sbs_203_TC>TG_352298_352299,sbs_2272_AG>TG_352298_352299,sbs_5840_AT>CA_352298_352299,sbs_21742_CC>TA_352298_352299,sbs_27987_TG>TT_352298_352299,sbs_28344_AC>TT_352298_352299,sbs_8476_AC>TT_352296_352297,sbs_18518_AA>GT_352296_352297,sbs_19799_AA>GG_352296_352297,sbs_25489_TG>TC_352296_352297,sbs_25726_AG>TT_352296_352297,sbs_28087_GC>TT_352296_352297,sbs_28311_CC>TC_352296_352297,sbs_19029_AC>T…
EPI_ISL_751831	2020-12-12	USA	29866	71	Female	D'eldra Malone et al	1271	1979	-1.1897e+06	17	0	2	1	0	0	sbs_14120_CC>TA_352304_845,sbs_6211_GA>GG_352303_352304,sbs_21974_TG>TA_352302_352303,sbs_29545_AC>TC_352298_352301,sbs_8476_AC>TT_352296_352297,sbs_18518_AA>GT_352296_352297,sbs_19799_AA>GG_352296_352297,sbs_25489_TG>TC_352296_352297,sbs_25726_AG>TT_352296_352297,sbs_28087_GC>TT_352296_352297,sbs_28311_CC>TC_352296_352297,sbs_19029_AC>TG_352175_352209,sbs_11575_TC>TA_352008_352009,sbs_28854_TC>T…
EPI_ISL_751838	2020-12-12	USA	29855	63	Male	D'eldra Malone et al	1281	1931	-1.1897e+06	18	0	2	2	0	0	sbs_10319_GC>TT_352305_846,sbs_11455_CC>TA_352305_846,sbs_6211_GA>GG_352303_352304,sbs_21974_TG>TA_352302_352303,sbs_29545_AC>TC_352298_352301,sbs_8476_AC>TT_352296_352297,sbs_18518_AA>GT_352296_352297,sbs_19799_AA>GG_352296_352297,sbs_25489_TG>TC_352296_352297,sbs_25726_AG>TT_352296_352297,sbs_28087_GC>TT_352296_352297,sbs_28311_CC>TC_352296_352297,sbs_19029_AC>TG_352175_352209,sbs_11575_TC>TA_3…
EPI_ISL_766903	2020-12-19	USA	29844	39	Male	D'eldra Malone et al	1543	2170	-1.1897e+06	16	0	2	0	0	0	sbs_6211_GA>GG_352303_352304,sbs_21974_TG>TA_352302_352303,sbs_29545_AC>TC_352298_352301,sbs_8476_AC>TT_352296_352297,sbs_18518_AA>GT_352296_352297,sbs_19799_AA>GG_352296_352297,sbs_25489_TG>TC_352296_352297,sbs_25726_AG>TT_352296_352297,sbs_28087_GC>TT_352296_352297,sbs_28311_CC>TC_352296_352297,sbs_19029_AC>TG_352175_352209,sbs_11575_TC>TA_352008_352009,sbs_28854_TC>TA_351804_351805,sbs_20268_T…
EPI_ISL_751818	2020-12-12	USA	29831	47	Female	D'eldra Malone et al	1282	1941	-1.1897e+06	17	0	2	2	0	0	sbs_10323_AA>GG_352307_848,sbs_29067_AC>TT_352307_848,sbs_21974_TG>TA_352302_352303,sbs_29545_AC>TC_352298_352301,sbs_8476_AC>TT_352296_352297,sbs_18518_AA>GT_352296_352297,sbs_19799_AA>GG_352296_352297,sbs_25489_TG>TC_352296_352297,sbs_25726_AG>TT_352296_352297,sbs_28087_GC>TT_352296_352297,sbs_28311_CC>TC_352296_352297,sbs_19029_AC>TG_352175_352209,sbs_11575_TC>TA_352008_352009,sbs_28854_TC>TA_…
EPI_ISL_751807	2020-12-12	USA	29821	42	Male	D'eldra Malone et al	1291	1950	-1.18969e+06	16	0	2	1	0	0	sbs_26430_TT>CA_352308_849,sbs_21974_TG>TA_352302_352303,sbs_29545_AC>TC_352298_352301,sbs_8476_AC>TT_352296_352297,sbs_18518_AA>GT_352296_352297,sbs_19799_AA>GG_352296_352297,sbs_25489_TG>TC_352296_352297,sbs_25726_AG>TT_352296_352297,sbs_28087_GC>TT_352296_352297,sbs_28311_CC>TC_352296_352297,sbs_19029_AC>TG_352175_352209,sbs_11575_TC>TA_352008_352009,sbs_28854_TC>TA_351804_351805,sbs_20268_TA>…
EPI_ISL_770479	2020-12-31	USA	29782	12	Male	Noah Hull et al	1609	2229	-1.1897e+06	18	0	2	3	0	0	sbs_9165_AC>TC_352308_850,sbs_17850_GC>TT_352308_850,sbs_26892_AC>TT_352308_850,sbs_21974_TG>TA_352302_352303,sbs_29545_AC>TC_352298_352301,sbs_8476_AC>TT_352296_352297,sbs_18518_AA>GT_352296_352297,sbs_19799_AA>GG_352296_352297,sbs_25489_TG>TC_352296_352297,sbs_25726_AG>TT_352296_352297,sbs_28087_GC>TT_352296_352297,sbs_28311_CC>TC_352296_352297,sbs_19029_AC>TG_352175_352209,sbs_11575_TC>TA_3520…
EPI_ISL_751835	2020-12-12	USA	29849	56	Male	D'eldra Malone et al	1276	1929	-1.1897e+06	19	0	2	4	0	0	sbs_683_TC>TT_352306_851,sbs_1060_CC>TT_352306_851,sbs_20956_TC>TT_352306_851,sbs_28315_GC>AA_352306_851,sbs_21974_TG>TA_352302_352303,sbs_29545_AC>TC_352298_352301,sbs_8476_AC>TT_352296_352297,sbs_18518_AA>GT_352296_352297,sbs_19799_AA>GG_352296_352297,sbs_25489_TG>TC_352296_352297,sbs_25726_AG>TT_352296_352297,sbs_28087_GC>TT_352296_352297,sbs_28311_CC>TC_352296_352297,sbs_19029_AC>TG_352175_35…
EPI_ISL_767069	2020-12-27	USA	29849	21	Female	D'eldra Malone et al	1274	1924	-1.18969e+06	15	0	2	0	0	0	sbs_19961_AC>TG_352309_352310,sbs_29545_AC>TC_352298_352301,sbs_8476_AC>TT_352296_352297,sbs_18518_AA>GT_352296_352297,sbs_19799_AA>GG_352296_352297,sbs_25489_TG>TC_352296_352297,sbs_25726_AG>TT_352296_352297,sbs_28087_GC>TT_352296_352297,sbs_28311_CC>TC_352296_352297,sbs_19029_AC>TG_352175_352209,sbs_11575_TC>TA_352008_352009,sbs_28854_TC>TA_351804_351805,sbs_20268_TA>GG_351803_351804,sbs_14408_…
EPI_ISL_767068	2020-12-27	USA	29822	20	Male	D'eldra Malone et al	1287	1948	-1.18969e+06	15	0	2	0	0	0	sbs_19961_AC>TG_352309_352310,sbs_29545_AC>TC_352298_352301,sbs_8476_AC>TT_352296_352297,sbs_18518_AA>GT_352296_352297,sbs_19799_AA>GG_352296_352297,sbs_25489_TG>TC_352296_352297,sbs_25726_AG>TT_352296_352297,sbs_28087_GC>TT_352296_352297,sbs_28311_CC>TC_352296_352297,sbs_19029_AC>TG_352175_352209,sbs_11575_TC>TA_352008_352009,sbs_28854_TC>TA_351804_351805,sbs_20268_TA>GG_351803_351804,sbs_14408_…
EPI_ISL_751845	2020-12-11	USA	29820	56	Female	D'eldra Malone et al	1292	1948	-1.1897e+06	17	0	2	3	0	0	sbs_4068_GC>TC_352311_854,sbs_18498_TG>TT_352311_854,sbs_26529_AG>AA_352311_854,sbs_29545_AC>TC_352298_352301,sbs_8476_AC>TT_352296_352297,sbs_18518_AA>GT_352296_352297,sbs_19799_AA>GG_352296_352297,sbs_25489_TG>TC_352296_352297,sbs_25726_AG>TT_352296_352297,sbs_28087_GC>TT_352296_352297,sbs_28311_CC>TC_352296_352297,sbs_19029_AC>TG_352175_352209,sbs_11575_TC>TA_352008_352009,sbs_28854_TC>TA_3518…
EPI_ISL_824553	2020-12-30	USA	29830	71	Male	Ellie Johnson et al	1299	1916	-1.18969e+06	18	0	2	4	0	0	sbs_2498_AG>AA_352312_855,sbs_3265_CT>CA_352312_855,sbs_8426_AT>CT_352312_855,sbs_22014_AG>TT_352312_855,sbs_29545_AC>TC_352298_352301,sbs_8476_AC>TT_352296_352297,sbs_18518_AA>GT_352296_352297,sbs_19799_AA>GG_352296_352297,sbs_25489_TG>TC_352296_352297,sbs_25726_AG>TT_352296_352297,sbs_28087_GC>TT_352296_352297,sbs_28311_CC>TC_352296_352297,sbs_19029_AC>TG_352175_352209,sbs_11575_TC>TA_352008_35…
EPI_ISL_751822	2020-12-12	USA	29854	48	Female	D'eldra Malone et al	1279	1930	-1.18969e+06	16	0	2	2	0	0	sbs_1712_TT>GC_352313_856,sbs_6855_AC>TT_352313_856,sbs_29545_AC>TC_352298_352301,sbs_8476_AC>TT_352296_352297,sbs_18518_AA>GT_352296_352297,sbs_19799_AA>GG_352296_352297,sbs_25489_TG>TC_352296_352297,sbs_25726_AG>TT_352296_352297,sbs_28087_GC>TT_352296_352297,sbs_28311_CC>TC_352296_352297,sbs_19029_AC>TG_352175_352209,sbs_11575_TC>TA_352008_352009,sbs_28854_TC>TA_351804_351805,sbs_20268_TA>GG_35…
EPI_ISL_751832	2020-12-12	USA	29855	70	Female	D'eldra Malone et al	1276	1929	-1.18969e+06	14	0	2	0	0	0	sbs_29545_AC>TC_352298_352301,sbs_8476_AC>TT_352296_352297,sbs_18518_AA>GT_352296_352297,sbs_19799_AA>GG_352296_352297,sbs_25489_TG>TC_352296_352297,sbs_25726_AG>TT_352296_352297,sbs_28087_GC>TT_352296_352297,sbs_28311_CC>TC_352296_352297,sbs_19029_AC>TG_352175_352209,sbs_11575_TC>TA_352008_352009,sbs_28854_TC>TA_351804_351805,sbs_20268_TA>GG_351803_351804,sbs_14408_CC>TT_460684_460655,sbs_23403_…
EPI_ISL_812367	2020-12-15	USA	29864	?	?	Erin L. Young et al	2114	2773	-1.18969e+06	14	0	2	0	0	0	sbs_29545_AC>TC_352298_352301,sbs_8476_AC>TT_352296_352297,sbs_18518_AA>GT_352296_352297,sbs_19799_AA>GG_352296_352297,sbs_25489_TG>TC_352296_352297,sbs_25726_AG>TT_352296_352297,sbs_28087_GC>TT_352296_352297,sbs_28311_CC>TC_352296_352297,sbs_19029_AC>TG_352175_352209,sbs_11575_TC>TA_352008_352009,sbs_28854_TC>TA_351804_351805,sbs_20268_TA>GG_351803_351804,sbs_14408_CC>TT_460684_460655,sbs_23403_…
EPI_ISL_824550	2020-12-30	USA	29864	33	Male	Ellie Johnson et al	1288	1984	-1.18969e+06	15	0	2	1	0	0	sbs_14485_CA>GG_352315_859,sbs_29545_AC>TC_352298_352301,sbs_8476_AC>TT_352296_352297,sbs_18518_AA>GT_352296_352297,sbs_19799_AA>GG_352296_352297,sbs_25489_TG>TC_352296_352297,sbs_25726_AG>TT_352296_352297,sbs_28087_GC>TT_352296_352297,sbs_28311_CC>TC_352296_352297,sbs_19029_AC>TG_352175_352209,sbs_11575_TC>TA_352008_352009,sbs_28854_TC>TA_351804_351805,sbs_20268_TA>GG_351803_351804,sbs_14408_CC>…
EPI_ISL_766886	2020-12-20	USA	29869	39	Male	D'eldra Malone et al	1731	2420	-1.18969e+06	15	0	2	1	0	0	sbs_28744_TC>TG_352316_860,sbs_29545_AC>TC_352298_352301,sbs_8476_AC>TT_352296_352297,sbs_18518_AA>GT_352296_352297,sbs_19799_AA>GG_352296_352297,sbs_25489_TG>TC_352296_352297,sbs_25726_AG>TT_352296_352297,sbs_28087_GC>TT_352296_352297,sbs_28311_CC>TC_352296_352297,sbs_19029_AC>TG_352175_352209,sbs_11575_TC>TA_352008_352009,sbs_28854_TC>TA_351804_351805,sbs_20268_TA>GG_351803_351804,sbs_14408_CC>…
EPI_ISL_802894	2020-12-08	USA	29864	?	?	Erin Young et al	1785	2449	-1.18969e+06	14	0	2	0	0	0	sbs_29545_AC>TC_352298_352301,sbs_8476_AC>TT_352296_352297,sbs_18518_AA>GT_352296_352297,sbs_19799_AA>GG_352296_352297,sbs_25489_TG>TC_352296_352297,sbs_25726_AG>TT_352296_352297,sbs_28087_GC>TT_352296_352297,sbs_28311_CC>TC_352296_352297,sbs_19029_AC>TG_352175_352209,sbs_11575_TC>TA_352008_352009,sbs_28854_TC>TA_351804_351805,sbs_20268_TA>GG_351803_351804,sbs_14408_CC>TT_460684_460655,sbs_23403_…
EPI_ISL_496369	2020-04-20	Mexico	29873	?	?	SEARCH Alliance San Diego with Samuel Navarro Alvarez et al	1278	1966	-1.18968e+06	8	0	2	2	0	0	sbs_8805_AA>CT_352296_862,sbs_16887_AC>TA_352296_862,sbs_19029_AC>TG_352175_352209,sbs_11575_TC>TA_352008_352009,sbs_28854_TC>TA_351804_351805,sbs_20268_TA>GG_351803_351804,sbs_14408_CC>TT_460684_460655,sbs_23403_GA>GT_460745_460684,ind_1605_--->ATG_466965_460745,ind_1605_atg>---_467023_467022,
EPI_ISL_635611	2020-07-12	USA	29865	?	?	SEARCH Alliance San Diego with Tracy Basler et al	1251	1971	-1.18969e+06	10	0	2	4	0	0	sbs_8320_CC>TC_352317_863,sbs_16092_AC>TT_352317_863,sbs_19763_AC>TA_352317_863,sbs_29272_AC>TA_352317_863,sbs_19029_AC>TG_352175_352209,sbs_11575_TC>TA_352008_352009,sbs_28854_TC>TA_351804_351805,sbs_20268_TA>GG_351803_351804,sbs_14408_CC>TT_460684_460655,sbs_23403_GA>GT_460745_460684,ind_1605_--->ATG_466965_460745,ind_1605_atg>---_467023_467022,
EPI_ISL_636192	2020-05-23	USA	29858	?	?	SEARCH Alliance San Diego with Tracy Basler et al	1257	1975	-1.18968e+06	6	0	2	0	0	0	sbs_19029_AC>TG_352175_352209,sbs_11575_TC>TA_352008_352009,sbs_28854_TC>TA_351804_351805,sbs_20268_TA>GG_351803_351804,sbs_14408_CC>TT_460684_460655,sbs_23403_GA>GT_460745_460684,ind_1605_--->ATG_466965_460745,ind_1605_atg>---_467023_467022,
EPI_ISL_458248	2020-05-17	USA	29864	?	?	SEARCH Alliance San Diego with Michael Quigley et al	1254	1972	-1.18968e+06	8	0	2	2	0	0	sbs_4136_TG>AT_352318_865,sbs_25469_TC>TA_352318_865,sbs_19029_AC>TG_352175_352209,sbs_11575_TC>TA_352008_352009,sbs_28854_TC>TA_351804_351805,sbs_20268_TA>GG_351803_351804,sbs_14408_CC>TT_460684_460655,sbs_23403_GA>GT_460745_460684,ind_1605_--->ATG_466965_460745,ind_1605_atg>---_467023_467022,
EPI_ISL_528707	2020-07-01	United Arab Emirates	29903	24	Female	Andreas Henschel et al	1247	1958	-1.18968e+06	8	0	2	0	0	0	sbs_28903_TG>TG_352322_352323,sbs_10854_TC>TA_352321_352322,sbs_19872_TG>AA_352321_352322,sbs_28031_AT>CA_352321_352322,sbs_28854_TC>TA_351804_351805,sbs_20268_TA>GG_351803_351804,sbs_14408_CC>TT_460684_460655,sbs_23403_GA>GT_460745_460684,ind_1605_--->ATG_466965_460745,ind_1605_atg>---_467023_467022,
EPI_ISL_699111	2020-06-29	United Arab Emirates	29891	?	?	Rong Liu et al	1247	1958	-1.18968e+06	8	0	2	0	0	0	sbs_28903_TG>TG_352322_352323,sbs_10854_TC>TA_352321_352322,sbs_19872_TG>AA_352321_352322,sbs_28031_AT>CA_352321_352322,sbs_28854_TC>TA_351804_351805,sbs_20268_TA>GG_351803_351804,sbs_14408_CC>TT_460684_460655,sbs_23403_GA>GT_460745_460684,ind_1605_--->ATG_466965_460745,ind_1605_atg>---_467023_467022,
EPI_ISL_528705	2020-06-30	United Arab Emirates	29903	44	Female	Andreas Henschel et al	1247	1958	-1.18968e+06	8	0	2	0	0	0	sbs_23257_TT>CG_352324_352325,sbs_10854_TC>TA_352321_352322,sbs_19872_TG>AA_352321_352322,sbs_28031_AT>CA_352321_352322,sbs_28854_TC>TA_351804_351805,sbs_20268_TA>GG_351803_351804,sbs_14408_CC>TT_460684_460655,sbs_23403_GA>GT_460745_460684,ind_1605_--->ATG_466965_460745,ind_1605_atg>---_467023_467022,
EPI_ISL_699097	2020-06-28	United Arab Emirates	29891	?	?	Rong Liu et al	1247	1958	-1.18968e+06	8	0	2	0	0	0	sbs_23257_TT>CG_352324_352325,sbs_10854_TC>TA_352321_352322,sbs_19872_TG>AA_352321_352322,sbs_28031_AT>CA_352321_352322,sbs_28854_TC>TA_351804_351805,sbs_20268_TA>GG_351803_351804,sbs_14408_CC>TT_460684_460655,sbs_23403_GA>GT_460745_460684,ind_1605_--->ATG_466965_460745,ind_1605_atg>---_467023_467022,
EPI_ISL_699066	2020-06-27	United Arab Emirates	29891	?	?	Rong Liu et al	1246	1957	-1.18968e+06	7	0	2	0	0	0	sbs_10854_TC>TA_352321_352322,sbs_19872_TG>AA_352321_352322,sbs_28031_AT>CA_352321_352322,sbs_28854_TC>TA_351804_351805,sbs_20268_TA>GG_351803_351804,sbs_14408_CC>TT_460684_460655,sbs_23403_GA>GT_460745_460684,ind_1605_--->ATG_466965_460745,ind_1605_atg>---_467023_467022,
EPI_ISL_730212	2020-08-13	Mexico	29900	?	?	SEARCH Alliance San Diego with Jonathan Gonzalez Garcia et al	1245	1956	-1.18968e+06	7	0	2	0	0	0	sbs_3122_AG>AA_352341_352342,sbs_12188_AG>TT_352340_352341,sbs_28307_TG>AC_352340_352341,sbs_28854_TC>TA_351804_351805,sbs_20268_TA>GG_351803_351804,sbs_14408_CC>TT_460684_460655,sbs_23403_GA>GT_460745_460684,ind_1605_--->ATG_466965_460745,ind_1605_atg>---_467023_467022,
EPI_ISL_730207	2020-07-11	Mexico	29830	?	?	SEARCH Alliance San Diego with Jonathan Gonzalez Garcia et al	1275	1951	-1.18968e+06	7	0	2	0	0	0	sbs_3122_AG>AA_352341_352342,sbs_12188_AG>TT_352340_352341,sbs_28307_TG>AC_352340_352341,sbs_28854_TC>TA_351804_351805,sbs_20268_TA>GG_351803_351804,sbs_14408_CC>TT_460684_460655,sbs_23403_GA>GT_460745_460684,ind_1605_--->ATG_466965_460745,ind_1605_atg>---_467023_467022,
EPI_ISL_730206	2020-07-11	Mexico	29865	?	?	SEARCH Alliance San Diego with Jonathan Gonzalez Garcia et al	1254	1972	-1.18968e+06	7	0	2	0	0	0	sbs_3122_AG>AA_352341_352342,sbs_12188_AG>TT_352340_352341,sbs_28307_TG>AC_352340_352341,sbs_28854_TC>TA_351804_351805,sbs_20268_TA>GG_351803_351804,sbs_14408_CC>TT_460684_460655,sbs_23403_GA>GT_460745_460684,ind_1605_--->ATG_466965_460745,ind_1605_atg>---_467023_467022,
EPI_ISL_730205	2020-07-08	Mexico	29872	?	?	SEARCH Alliance San Diego with Jonathan Gonzalez Garcia et al	1248	1966	-1.18968e+06	7	0	2	0	0	0	sbs_3122_AG>AA_352341_352342,sbs_12188_AG>TT_352340_352341,sbs_28307_TG>AC_352340_352341,sbs_28854_TC>TA_351804_351805,sbs_20268_TA>GG_351803_351804,sbs_14408_CC>TT_460684_460655,sbs_23403_GA>GT_460745_460684,ind_1605_--->ATG_466965_460745,ind_1605_atg>---_467023_467022,
EPI_ISL_695304	2020-07-17	USA	29864	?	?	Jolene Bowers et al	2620	3306	-1.18968e+06	6	0	2	0	0	0	sbs_12188_AG>TT_352340_352341,sbs_28307_TG>AC_352340_352341,sbs_28854_TC>TA_351804_351805,sbs_20268_TA>GG_351803_351804,sbs_14408_CC>TT_460684_460655,sbs_23403_GA>GT_460745_460684,ind_1605_--->ATG_466965_460745,ind_1605_atg>---_467023_467022,
EPI_ISL_542072	2020-09-01	USA	29815	37	Female	Ellie Johnson et al	1375	2017	-1.18969e+06	9	0	2	0	0	0	sbs_4573_AC>TA_352345_352346,sbs_9857_GC>TT_352345_352346,sbs_24745_TC>TT_352345_352346,sbs_12188_AG>TT_352340_352341,sbs_28307_TG>AC_352340_352341,sbs_28854_TC>TA_351804_351805,sbs_20268_TA>GG_351803_351804,sbs_14408_CC>TT_460684_460655,sbs_23403_GA>GT_460745_460684,ind_1605_--->ATG_466965_460745,ind_1605_atg>---_467023_467022,
EPI_ISL_644594	2020-09-04	USA	29895	59	Female	Ellie Johnson et al	1249	1948	-1.18969e+06	10	0	2	1	0	0	sbs_4456_CC>TA_352347_877,sbs_4573_AC>TA_352345_352346,sbs_9857_GC>TT_352345_352346,sbs_24745_TC>TT_352345_352346,sbs_12188_AG>TT_352340_352341,sbs_28307_TG>AC_352340_352341,sbs_28854_TC>TA_351804_351805,sbs_20268_TA>GG_351803_351804,sbs_14408_CC>TT_460684_460655,sbs_23403_GA>GT_460745_460684,ind_1605_--->ATG_466965_460745,ind_1605_atg>---_467023_467022,
EPI_ISL_602183	2020-08-24	USA	29873	46	Female	Ellie Johnson et al	1257	1964	-1.18969e+06	10	0	2	1	0	0	sbs_3641_TG>AA_352348_878,sbs_4573_AC>TA_352345_352346,sbs_9857_GC>TT_352345_352346,sbs_24745_TC>TT_352345_352346,sbs_12188_AG>TT_352340_352341,sbs_28307_TG>AC_352340_352341,sbs_28854_TC>TA_351804_351805,sbs_20268_TA>GG_351803_351804,sbs_14408_CC>TT_460684_460655,sbs_23403_GA>GT_460745_460684,ind_1605_--->ATG_466965_460745,ind_1605_atg>---_467023_467022,
EPI_ISL_602192	2020-08-24	USA	29902	60	Male	Ellie Johnson et al	1259	1956	-1.18969e+06	9	0	2	0	0	0	sbs_4573_AC>TA_352345_352346,sbs_9857_GC>TT_352345_352346,sbs_24745_TC>TT_352345_352346,sbs_12188_AG>TT_352340_352341,sbs_28307_TG>AC_352340_352341,sbs_28854_TC>TA_351804_351805,sbs_20268_TA>GG_351803_351804,sbs_14408_CC>TT_460684_460655,sbs_23403_GA>GT_460745_460684,ind_1605_--->ATG_466965_460745,ind_1605_atg>---_467023_467022,
EPI_ISL_602171	2020-08-24	USA	29900	50	Female	Ellie Johnson et al	1258	1954	-1.18969e+06	9	0	2	0	0	0	sbs_4573_AC>TA_352345_352346,sbs_9857_GC>TT_352345_352346,sbs_24745_TC>TT_352345_352346,sbs_12188_AG>TT_352340_352341,sbs_28307_TG>AC_352340_352341,sbs_28854_TC>TA_351804_351805,sbs_20268_TA>GG_351803_351804,sbs_14408_CC>TT_460684_460655,sbs_23403_GA>GT_460745_460684,ind_1605_--->ATG_466965_460745,ind_1605_atg>---_467023_467022,
EPI_ISL_602184	2020-08-24	USA	29902	39	Female	Ellie Johnson et al	1253	1956	-1.18969e+06	9	0	2	0	0	0	sbs_4573_AC>TA_352345_352346,sbs_9857_GC>TT_352345_352346,sbs_24745_TC>TT_352345_352346,sbs_12188_AG>TT_352340_352341,sbs_28307_TG>AC_352340_352341,sbs_28854_TC>TA_351804_351805,sbs_20268_TA>GG_351803_351804,sbs_14408_CC>TT_460684_460655,sbs_23403_GA>GT_460745_460684,ind_1605_--->ATG_466965_460745,ind_1605_atg>---_467023_467022,
EPI_ISL_732706	2020-08-27	USA	29865	58	Female	Ellie Johnson et al	1261	1971	-1.18969e+06	10	0	2	1	0	0	sbs_17479_GG>TG_352352_882,sbs_4573_AC>TA_352345_352346,sbs_9857_GC>TT_352345_352346,sbs_24745_TC>TT_352345_352346,sbs_12188_AG>TT_352340_352341,sbs_28307_TG>AC_352340_352341,sbs_28854_TC>TA_351804_351805,sbs_20268_TA>GG_351803_351804,sbs_14408_CC>TT_460684_460655,sbs_23403_GA>GT_460745_460684,ind_1605_--->ATG_466965_460745,ind_1605_atg>---_467023_467022,
EPI_ISL_602190	2020-08-24	USA	29865	60	Female	Ellie Johnson et al	1921	2617	-1.18969e+06	9	0	2	0	0	0	sbs_4573_AC>TA_352345_352346,sbs_9857_GC>TT_352345_352346,sbs_24745_TC>TT_352345_352346,sbs_12188_AG>TT_352340_352341,sbs_28307_TG>AC_352340_352341,sbs_28854_TC>TA_351804_351805,sbs_20268_TA>GG_351803_351804,sbs_14408_CC>TT_460684_460655,sbs_23403_GA>GT_460745_460684,ind_1605_--->ATG_466965_460745,ind_1605_atg>---_467023_467022,
EPI_ISL_602179	2020-08-24	USA	29865	83	Male	Ellie Johnson et al	1521	2222	-1.18969e+06	10	0	2	1	0	0	sbs_20160_AG>AA_352353_884,sbs_4573_AC>TA_352345_352346,sbs_9857_GC>TT_352345_352346,sbs_24745_TC>TT_352345_352346,sbs_12188_AG>TT_352340_352341,sbs_28307_TG>AC_352340_352341,sbs_28854_TC>TA_351804_351805,sbs_20268_TA>GG_351803_351804,sbs_14408_CC>TT_460684_460655,sbs_23403_GA>GT_460745_460684,ind_1605_--->ATG_466965_460745,ind_1605_atg>---_467023_467022,
EPI_ISL_815399	2020-07-24	Guatemala	29869	35	Male	Peter Bauer et al	1252	1934	-1.18968e+06	5	0	2	1	0	0	sbs_26529_AG>TA_352354_885,sbs_28854_TC>TA_351804_351805,sbs_20268_TA>GG_351803_351804,sbs_14408_CC>TT_460684_460655,sbs_23403_GA>GT_460745_460684,ind_1605_--->ATG_466965_460745,ind_1605_atg>---_467023_467022,
EPI_ISL_677841	2020-07-30	USA	29580	?	?	Stacia Wyman et al	1563	2185	-1.18968e+06	8	0	2	1	0	0	sbs_28699_CA>TA_352356_886,sbs_923_GG>AA_352355_352356,sbs_4211_AG>TC_352354_352355,sbs_20759_GC>TA_352354_352355,sbs_28854_TC>TA_351804_351805,sbs_20268_TA>GG_351803_351804,sbs_14408_CC>TT_460684_460655,sbs_23403_GA>GT_460745_460684,ind_1605_--->ATG_466965_460745,ind_1605_atg>---_467023_467022,
EPI_ISL_677884	2020-07-30	USA	29580	?	?	Stacia Wyman et al	1592	2211	-1.18968e+06	11	0	2	4	0	0	sbs_635_TC>TG_352356_887,sbs_7104_AC>TC_352356_887,sbs_28657_AC>TG_352356_887,sbs_28854_TT>CA_352356_887,sbs_923_GG>AA_352355_352356,sbs_4211_AG>TC_352354_352355,sbs_20759_GC>TA_352354_352355,sbs_28854_TC>TA_351804_351805,sbs_20268_TA>GG_351803_351804,sbs_14408_CC>TT_460684_460655,sbs_23403_GA>GT_460745_460684,ind_1605_--->ATG_466965_460745,ind_1605_atg>---_467023_467022,
EPI_ISL_596408	2020-09-24	USA	29855	?	?	Deborah A. Nickerson et al	1813	2477	-1.18968e+06	8	0	2	0	0	0	sbs_26444_TC>TT_352358_352359,sbs_26921_TT>CC_352357_352358,sbs_4211_AG>TC_352354_352355,sbs_20759_GC>TA_352354_352355,sbs_28854_TC>TA_351804_351805,sbs_20268_TA>GG_351803_351804,sbs_14408_CC>TT_460684_460655,sbs_23403_GA>GT_460745_460684,ind_1605_--->ATG_466965_460745,ind_1605_atg>---_467023_467022,
EPI_ISL_738875	2020-11-18	USA	29844	?	?	CZB Cliahub Consortium et al	1286	1922	-1.18969e+06	11	0	2	3	0	0	sbs_18230_TA>GT_352361_889,sbs_18568_TC>TT_352361_889,sbs_21010_TG>TT_352361_889,sbs_26444_TC>TT_352358_352359,sbs_26921_TT>CC_352357_352358,sbs_4211_AG>TC_352354_352355,sbs_20759_GC>TA_352354_352355,sbs_28854_TC>TA_351804_351805,sbs_20268_TA>GG_351803_351804,sbs_14408_CC>TT_460684_460655,sbs_23403_GA>GT_460745_460684,ind_1605_--->ATG_466965_460745,ind_1605_atg>---_467023_467022,
EPI_ISL_737081	2020-10-19	USA	29861	?	?	Pavitra Roychoudhury et al	1342	2055	-1.18968e+06	10	0	2	2	0	0	sbs_20104_TC>TT_352361_890,sbs_24556_CA>GG_352361_890,sbs_26444_TC>TT_352358_352359,sbs_26921_TT>CC_352357_352358,sbs_4211_AG>TC_352354_352355,sbs_20759_GC>TA_352354_352355,sbs_28854_TC>TA_351804_351805,sbs_20268_TA>GG_351803_351804,sbs_14408_CC>TT_460684_460655,sbs_23403_GA>GT_460745_460684,ind_1605_--->ATG_466965_460745,ind_1605_atg>---_467023_467022,
EPI_ISL_596421	2020-10-01	USA	29851	?	?	Deborah A. Nickerson et al	2060	2744	-1.18968e+06	9	0	2	1	0	0	sbs_5055_AC>TT_352360_891,sbs_26444_TC>TT_352358_352359,sbs_26921_TT>CC_352357_352358,sbs_4211_AG>TC_352354_352355,sbs_20759_GC>TA_352354_352355,sbs_28854_TC>TA_351804_351805,sbs_20268_TA>GG_351803_351804,sbs_14408_CC>TT_460684_460655,sbs_23403_GA>GT_460745_460684,ind_1605_--->ATG_466965_460745,ind_1605_atg>---_467023_467022,
EPI_ISL_583135	2020-08-25	USA	29850	?	?	CZB Cliahub Consortium et al	1279	1921	-1.18968e+06	10	0	2	3	0	0	sbs_1288_GC>TG_352362_892,sbs_17823_CA>GA_352362_892,sbs_19140_TC>TT_352362_892,sbs_26921_TT>CC_352357_352358,sbs_4211_AG>TC_352354_352355,sbs_20759_GC>TA_352354_352355,sbs_28854_TC>TA_351804_351805,sbs_20268_TA>GG_351803_351804,sbs_14408_CC>TT_460684_460655,sbs_23403_GA>GT_460745_460684,ind_1605_--->ATG_466965_460745,ind_1605_atg>---_467023_467022,
EPI_ISL_754895	2020-07-09	USA	29782	?	?	Stacia Wyman et al	1321	1941	-1.18968e+06	7	0	2	0	0	0	sbs_26921_TT>CC_352357_352358,sbs_4211_AG>TC_352354_352355,sbs_20759_GC>TA_352354_352355,sbs_28854_TC>TA_351804_351805,sbs_20268_TA>GG_351803_351804,sbs_14408_CC>TT_460684_460655,sbs_23403_GA>GT_460745_460684,ind_1605_--->ATG_466965_460745,ind_1605_atg>---_467023_467022,
EPI_ISL_672461	2020-09-02	USA	29829	?	?	CZB Cliahub Consortium et al	1291	1932	-1.18969e+06	12	0	2	0	0	0	sbs_1132_AA>GA_352363_352364,sbs_23429_TG>TC_352363_352364,sbs_25590_AA>TA_352363_352364,sbs_27281_TG>TG_352363_352364,sbs_28090_GG>TT_352363_352364,sbs_26921_TT>CC_352357_352358,sbs_4211_AG>TC_352354_352355,sbs_20759_GC>TA_352354_352355,sbs_28854_TC>TA_351804_351805,sbs_20268_TA>GG_351803_351804,sbs_14408_CC>TT_460684_460655,sbs_23403_GA>GT_460745_460684,ind_1605_--->ATG_466965_460745,ind_1605_a…
EPI_ISL_672471	2020-09-08	USA	29841	?	?	CZB Cliahub Consortium et al	1284	1916	-1.18969e+06	12	0	2	0	0	0	sbs_1132_AA>GA_352363_352364,sbs_23429_TG>TC_352363_352364,sbs_25590_AA>TA_352363_352364,sbs_27281_TG>TG_352363_352364,sbs_28090_GG>TT_352363_352364,sbs_26921_TT>CC_352357_352358,sbs_4211_AG>TC_352354_352355,sbs_20759_GC>TA_352354_352355,sbs_28854_TC>TA_351804_351805,sbs_20268_TA>GG_351803_351804,sbs_14408_CC>TT_460684_460655,sbs_23403_GA>GT_460745_460684,ind_1605_--->ATG_466965_460745,ind_1605_a…
EPI_ISL_515928	2020-06-25	USA	29899	?	?	CDPH IDLB COVIDNet et al	1250	1956	-1.18968e+06	8	0	2	2	0	0	sbs_24287_TA>GT_352365_896,sbs_28725_CC>AT_352365_896,sbs_4211_AG>TC_352354_352355,sbs_20759_GC>TA_352354_352355,sbs_28854_TC>TA_351804_351805,sbs_20268_TA>GG_351803_351804,sbs_14408_CC>TT_460684_460655,sbs_23403_GA>GT_460745_460684,ind_1605_--->ATG_466965_460745,ind_1605_atg>---_467023_467022,
EPI_ISL_739134	2020-07-17	USA	29849	?	?	CZB Cliahub Consortium et al	1288	1922	-1.18969e+06	13	0	2	7	0	0	sbs_346_TC>TG_352367_897,sbs_5203_AC>TA_352367_897,sbs_5365_AC>TA_352367_897,sbs_15810_AC>TA_352367_897,sbs_25340_CG>TA_352367_897,sbs_25517_CC>TT_352367_897,sbs_26340_CC>TA_352367_897,sbs_4211_AG>TC_352354_352355,sbs_20759_GC>TA_352354_352355,sbs_28854_TC>TA_351804_351805,sbs_20268_TA>GG_351803_351804,sbs_14408_CC>TT_460684_460655,sbs_23403_GA>GT_460745_460684,ind_1605_--->ATG_466965_460745,ind_…
EPI_ISL_672175	2020-06-22	USA	29802	?	?	CZB Cliahub Consortium et al	1446	2005	-1.18968e+06	6	0	2	0	0	0	sbs_4211_AG>TC_352354_352355,sbs_20759_GC>TA_352354_352355,sbs_28854_TC>TA_351804_351805,sbs_20268_TA>GG_351803_351804,sbs_14408_CC>TT_460684_460655,sbs_23403_GA>GT_460745_460684,ind_1605_--->ATG_466965_460745,ind_1605_atg>---_467023_467022,
EPI_ISL_672207	2020-06-02	USA	29817	?	?	CZB Cliahub Consortium et al	1289	1936	-1.18968e+06	7	0	2	1	0	0	sbs_28775_GC>TC_352368_899,sbs_4211_AG>TC_352354_352355,sbs_20759_GC>TA_352354_352355,sbs_28854_TC>TA_351804_351805,sbs_20268_TA>GG_351803_351804,sbs_14408_CC>TT_460684_460655,sbs_23403_GA>GT_460745_460684,ind_1605_--->ATG_466965_460745,ind_1605_atg>---_467023_467022,
EPI_ISL_667439	2020-09-09	USA	29849	30	Female	Brendan L. O'Connell et al	1366	2061	-1.18968e+06	9	0	2	0	0	0	sbs_20133_CC>TG_352372_352373,sbs_8683_TC>TA_352371_352372,sbs_4270_AT>CG_352366_352369,sbs_4211_AG>TC_352354_352355,sbs_20759_GC>TA_352354_352355,sbs_28854_TC>TA_351804_351805,sbs_20268_TA>GG_351803_351804,sbs_14408_CC>TT_460684_460655,sbs_23403_GA>GT_460745_460684,ind_1605_--->ATG_466965_460745,ind_1605_atg>---_467023_467022,
EPI_ISL_739476	2020-11-16	USA	29843	?	?	CZB Cliahub Consortium et al	1276	1916	-1.18969e+06	13	0	2	0	0	0	sbs_7324_AT>CT_352373_352374,sbs_11083_TG>TT_352373_352374,sbs_23929_AC>TA_352373_352374,sbs_24933_GG>TT_352373_352374,sbs_20133_CC>TG_352372_352373,sbs_8683_TC>TA_352371_352372,sbs_4270_AT>CG_352366_352369,sbs_4211_AG>TC_352354_352355,sbs_20759_GC>TA_352354_352355,sbs_28854_TC>TA_351804_351805,sbs_20268_TA>GG_351803_351804,sbs_14408_CC>TT_460684_460655,sbs_23403_GA>GT_460745_460684,ind_1605_--->…
EPI_ISL_739281	2020-11-13	USA	29815	?	?	CZB Cliahub Consortium et al	1295	1942	-1.18969e+06	13	0	2	0	0	0	sbs_7324_AT>CT_352373_352374,sbs_11083_TG>TT_352373_352374,sbs_23929_AC>TA_352373_352374,sbs_24933_GG>TT_352373_352374,sbs_20133_CC>TG_352372_352373,sbs_8683_TC>TA_352371_352372,sbs_4270_AT>CG_352366_352369,sbs_4211_AG>TC_352354_352355,sbs_20759_GC>TA_352354_352355,sbs_28854_TC>TA_351804_351805,sbs_20268_TA>GG_351803_351804,sbs_14408_CC>TT_460684_460655,sbs_23403_GA>GT_460745_460684,ind_1605_--->…
EPI_ISL_755058	2020-09-27	USA	29857	?	?	CDPH IDLB COVIDNet et al	1523	2173	-1.18969e+06	14	0	2	5	0	0	sbs_6070_TC>TA_352375_903,sbs_8722_AC>TA_352375_903,sbs_19999_AG>TT_352375_903,sbs_25502_AT>AA_352375_903,sbs_27589_TG>AC_352375_903,sbs_21742_CC>TA_352372_352375,sbs_8683_TC>TA_352371_352372,sbs_4270_AT>CG_352366_352369,sbs_4211_AG>TC_352354_352355,sbs_20759_GC>TA_352354_352355,sbs_28854_TC>TA_351804_351805,sbs_20268_TA>GG_351803_351804,sbs_14408_CC>TT_460684_460655,sbs_23403_GA>GT_460745_460684…
EPI_ISL_582951	2020-09-16	USA	29849	?	?	CZB Cliahub Consortium et al	1281	1925	-1.18969e+06	15	0	2	2	0	0	sbs_19906_TA>GT_352376_904,sbs_24863_AC>TA_352376_904,sbs_529_TG>TG_352375_352376,sbs_13850_GG>AT_352375_352376,sbs_18246_AC>TC_352375_352376,sbs_23593_AG>TA_352375_352376,sbs_21742_CC>TA_352372_352375,sbs_8683_TC>TA_352371_352372,sbs_4270_AT>CG_352366_352369,sbs_4211_AG>TC_352354_352355,sbs_20759_GC>TA_352354_352355,sbs_28854_TC>TA_351804_351805,sbs_20268_TA>GG_351803_351804,sbs_14408_CC>TT_4606…
EPI_ISL_739285	2020-09-24	USA	29853	?	?	CZB Cliahub Consortium et al	1283	1927	-1.18969e+06	13	0	2	0	0	0	sbs_529_TG>TG_352375_352376,sbs_13850_GG>AT_352375_352376,sbs_18246_AC>TC_352375_352376,sbs_23593_AG>TA_352375_352376,sbs_21742_CC>TA_352372_352375,sbs_8683_TC>TA_352371_352372,sbs_4270_AT>CG_352366_352369,sbs_4211_AG>TC_352354_352355,sbs_20759_GC>TA_352354_352355,sbs_28854_TC>TA_351804_351805,sbs_20268_TA>GG_351803_351804,sbs_14408_CC>TT_460684_460655,sbs_23403_GA>GT_460745_460684,ind_1605_--->A…
EPI_ISL_625612	2020-10-01	USA	29835	?	?	CZB Cliahub Consortium et al	1307	1921	-1.18969e+06	15	0	2	2	0	0	sbs_12180_GA>CT_352378_906,sbs_26461_TC>TT_352378_906,sbs_529_TG>TG_352375_352376,sbs_13850_GG>AT_352375_352376,sbs_18246_AC>TC_352375_352376,sbs_23593_AG>TA_352375_352376,sbs_21742_CC>TA_352372_352375,sbs_8683_TC>TA_352371_352372,sbs_4270_AT>CG_352366_352369,sbs_4211_AG>TC_352354_352355,sbs_20759_GC>TA_352354_352355,sbs_28854_TC>TA_351804_351805,sbs_20268_TA>GG_351803_351804,sbs_14408_CC>TT_4606…
EPI_ISL_625544	2020-09-16	USA	29810	?	?	CZB Cliahub Consortium et al	1486	2055	-1.1897e+06	17	0	2	4	0	0	sbs_3063_GA>GA_352378_907,sbs_13684_AC>TA_352378_907,sbs_18598_GG>TC_352378_907,sbs_26753_CC>TG_352378_907,sbs_529_TG>TG_352375_352376,sbs_13850_GG>AT_352375_352376,sbs_18246_AC>TC_352375_352376,sbs_23593_AG>TA_352375_352376,sbs_21742_CC>TA_352372_352375,sbs_8683_TC>TA_352371_352372,sbs_4270_AT>CG_352366_352369,sbs_4211_AG>TC_352354_352355,sbs_20759_GC>TA_352354_352355,sbs_28854_TC>TA_351804_3518…
EPI_ISL_739189	2020-06-29	USA	29815	?	?	CZB Cliahub Consortium et al	1292	1935	-1.18968e+06	8	0	2	1	0	0	sbs_2755_TG>TA_352379_908,sbs_4270_AT>CG_352366_352369,sbs_4211_AG>TC_352354_352355,sbs_20759_GC>TA_352354_352355,sbs_28854_TC>TA_351804_351805,sbs_20268_TA>GG_351803_351804,sbs_14408_CC>TT_460684_460655,sbs_23403_GA>GT_460745_460684,ind_1605_--->ATG_466965_460745,ind_1605_atg>---_467023_467022,
EPI_ISL_548304	2020-07-17	USA	29532	?	?	CZB Cliahub Consortium et al	1570	2213	-1.18968e+06	7	0	2	0	0	0	sbs_4270_AT>CG_352366_352369,sbs_4211_AG>TC_352354_352355,sbs_20759_GC>TA_352354_352355,sbs_28854_TC>TA_351804_351805,sbs_20268_TA>GG_351803_351804,sbs_14408_CC>TT_460684_460655,sbs_23403_GA>GT_460745_460684,ind_1605_--->ATG_466965_460745,ind_1605_atg>---_467023_467022,
EPI_ISL_569897	2020-07-08	USA	29787	?	?	Stacia Wyman et al	2135	2749	-1.18968e+06	7	0	2	0	0	0	sbs_4270_AT>CG_352366_352369,sbs_4211_AG>TC_352354_352355,sbs_20759_GC>TA_352354_352355,sbs_28854_TC>TA_351804_351805,sbs_20268_TA>GG_351803_351804,sbs_14408_CC>TT_460684_460655,sbs_23403_GA>GT_460745_460684,ind_1605_--->ATG_466965_460745,ind_1605_atg>---_467023_467022,
EPI_ISL_672389	2020-07-17	USA	29789	?	?	CZB Cliahub Consortium et al	1357	1959	-1.18968e+06	7	0	2	0	0	0	sbs_4270_AT>CG_352366_352369,sbs_4211_AG>TC_352354_352355,sbs_20759_GC>TA_352354_352355,sbs_28854_TC>TA_351804_351805,sbs_20268_TA>GG_351803_351804,sbs_14408_CC>TT_460684_460655,sbs_23403_GA>GT_460745_460684,ind_1605_--->ATG_466965_460745,ind_1605_atg>---_467023_467022,
EPI_ISL_548570	2020-07-17	USA	29850	?	?	CZB Cliahub Consortium et al	1527	2171	-1.18969e+06	11	0	2	2	0	0	sbs_614_GG>TC_352383_912,sbs_23311_AG>TA_352383_912,sbs_27441_AG>TC_352382_352383,sbs_29260_CG>TT_352382_352383,sbs_4270_AT>CG_352366_352369,sbs_4211_AG>TC_352354_352355,sbs_20759_GC>TA_352354_352355,sbs_28854_TC>TA_351804_351805,sbs_20268_TA>GG_351803_351804,sbs_14408_CC>TT_460684_460655,sbs_23403_GA>GT_460745_460684,ind_1605_--->ATG_466965_460745,ind_1605_atg>---_467023_467022,
EPI_ISL_548478	2020-07-17	USA	29629	?	?	CZB Cliahub Consortium et al	1476	2117	-1.18969e+06	10	0	2	0	0	0	sbs_1102_CC>TA_352383_352384,sbs_27441_AG>TC_352382_352383,sbs_29260_CG>TT_352382_352383,sbs_4270_AT>CG_352366_352369,sbs_4211_AG>TC_352354_352355,sbs_20759_GC>TA_352354_352355,sbs_28854_TC>TA_351804_351805,sbs_20268_TA>GG_351803_351804,sbs_14408_CC>TT_460684_460655,sbs_23403_GA>GT_460745_460684,ind_1605_--->ATG_466965_460745,ind_1605_atg>---_467023_467022,
EPI_ISL_548403	2020-07-17	USA	29494	?	?	CZB Cliahub Consortium et al	2827	3344	-1.18969e+06	10	0	2	0	0	0	sbs_1102_CC>TA_352383_352384,sbs_27441_AG>TC_352382_352383,sbs_29260_CG>TT_352382_352383,sbs_4270_AT>CG_352366_352369,sbs_4211_AG>TC_352354_352355,sbs_20759_GC>TA_352354_352355,sbs_28854_TC>TA_351804_351805,sbs_20268_TA>GG_351803_351804,sbs_14408_CC>TT_460684_460655,sbs_23403_GA>GT_460745_460684,ind_1605_--->ATG_466965_460745,ind_1605_atg>---_467023_467022,
[truncated: 350,611+ more rows]

## Sheet: Supplementary Table 2
Name	Note	Source	Query	Number of sequences	Accession numbers
[truncated: 10 more rows]

## Sheet: Supplementary Table 3
Mutation ID	type (SBS=single base substitution, MBS = multi-base substitution, Indel = insertion/deletion)	status 1	status 2	position in refseq (one_based)	position_in_msa0117_alignment (start)	position_in_msa0117_alignment (end)	(SBS) codon_position (0=noncoding, 1-3:position in triplet)	base(s) in status 1	base(s) in status 2	(SBS) mutation in sequence context	(SBS) gene	(SBS) AA change	(SBS) is coding	(SBS) is nonsynonymous	(SBS) is stopgain	(MBS/Indel) with flaking sequences in status 1	(MBS/Indel) with flaking sequences in status 2	(Indel) ins or del	(Indel) frame
[truncated: 284,739+ more rows]

[truncated: 1 more sheets: Supplementary Table 4]
